# Supplementary material for: A systems biology approach for studying Wolbachia metabolism reveals points of interaction with its host in the context of arboviral infection
Source: PLoS Negl Trop Dis. 2019 Aug 30;13(8):e0007678. doi: 10.1371/journal.pntd.0007678 (PMC6742412; doi:10.1371/journal.pntd.0007678)
Supplement: S1 File — Wolbachia genome-scale models in SBML for the four analyzed strains wMel, wMelPop, wAlbB, and wVitA. (ZIP) [file pntd.0007678.s001.zip]

Archive with 9 entries (8 files):
- wAlbB.xml
- __MACOSX/
- __MACOSX/._wAlbB.xml
- wVitA.xml
- __MACOSX/._wVitA.xml
- wMel.xml
- __MACOSX/._wMel.xml
- wMelPop.xml
- __MACOSX/._wMelPop.xml
