# Supplementary material for: A systems biology approach for studying Wolbachia metabolism reveals points of interaction with its host in the context of arboviral infection
Source: PLoS Negl Trop Dis. 2019 Aug 30;13(8):e0007678. doi: 10.1371/journal.pntd.0007678 (PMC6742412; doi:10.1371/journal.pntd.0007678)
Supplement: S1 File — Wolbachia genome-scale models in SBML for the four analyzed strains wMel, wMelPop, wAlbB, and wVitA. (ZIP) [file pntd.0007678.s001.zip › wMel.xml]

<?xml version='1.0' encoding='UTF-8'?>
<sbml xmlns:fbc="http://www.sbml.org/sbml/level3/version1/fbc/version2" level="3" sboTerm="SBO:0000624" version="1" xmlns="http://www.sbml.org/sbml/level3/version1/core" fbc:required="false">
  <model fbc:strict="true" id="wMel">
    <listOfUnitDefinitions>
      <unitDefinition id="mmol_per_gDW_per_hr">
        <listOfUnits>
          <unit exponent="1" kind="mole" multiplier="1" scale="-3"/>
          <unit exponent="-1" kind="gram" multiplier="1" scale="0"/>
          <unit exponent="-1" kind="second" multiplier="3600" scale="0"/>
        </listOfUnits>
      </unitDefinition>
    </listOfUnitDefinitions>
    <fbc:listOfObjectives fbc:activeObjective="obj">
      <fbc:objective fbc:id="obj" fbc:type="maximize">
        <fbc:listOfFluxObjectives>
          <fbc:fluxObjective fbc:reaction="R_bioT" fbc:coefficient="1"/>
        </fbc:listOfFluxObjectives>
      </fbc:objective>
    </fbc:listOfObjectives>
    <listOfParameters>
      <parameter constant="true" id="cobra_default_lb" sboTerm="SBO:0000626" units="mmol_per_gDW_per_hr" value="-1000"/>
      <parameter constant="true" id="cobra_default_ub" sboTerm="SBO:0000626" units="mmol_per_gDW_per_hr" value="1000"/>
      <parameter constant="true" id="cobra_0_bound" sboTerm="SBO:0000626" units="mmol_per_gDW_per_hr" value="0"/>
    </listOfParameters>
    <listOfCompartments>
      <compartment constant="true" id="c0" name="Cytosol_0"/>
      <compartment constant="true" id="e0" name="Extracellular_0"/>
    </listOfCompartments>
    <listOfSpecies>
      <species boundaryCondition="false" constant="false" hasOnlySubstanceUnits="false" id="M_cpd00002_c0" name="ATP_c0" compartment="c0" fbc:charge="-3"/>
      <species boundaryCondition="false" constant="false" hasOnlySubstanceUnits="false" id="M_cpd00033_c0" name="Glycine_c0" compartment="c0" fbc:charge="0"/>
      <species boundaryCondition="false" constant="false" hasOnlySubstanceUnits="false" id="M_cpd00506_c0" name="gamma_Glutamylcysteine_c0" compartment="c0" fbc:charge="-1"/>
      <species boundaryCondition="false" constant="false" hasOnlySubstanceUnits="false" id="M_cpd00008_c0" name="ADP_c0" compartment="c0" fbc:charge="-2"/>
      <species boundaryCondition="false" constant="false" hasOnlySubstanceUnits="false" id="M_cpd00009_c0" name="Phosphate_c0" compartment="c0" fbc:charge="-2"/>
      <species boundaryCondition="false" constant="false" hasOnlySubstanceUnits="false" id="M_cpd00042_c0" name="GSH_c0" compartment="c0" fbc:charge="-1"/>
      <species boundaryCondition="false" constant="false" hasOnlySubstanceUnits="false" id="M_cpd00067_c0" name="H_c0" compartment="c0" fbc:charge="1"/>
      <species boundaryCondition="false" constant="false" hasOnlySubstanceUnits="false" id="M_cpd00037_c0" name="UDP_N_acetylglucosamine_c0" compartment="c0" fbc:charge="-2"/>
      <species boundaryCondition="false" constant="false" hasOnlySubstanceUnits="false" id="M_cpd03494_c0" name="Undecaprenyl_diphospho_N_acetylmuramoyl_L_alanyl_D_glutamyl_meso_2_6_diaminopimeloyl_D_alanyl_D_alanine_c0" compartment="c0" fbc:charge="-4"/>
      <species boundaryCondition="false" constant="false" hasOnlySubstanceUnits="false" id="M_cpd00014_c0" name="UDP_c0" compartment="c0" fbc:charge="-2"/>
      <species boundaryCondition="false" constant="false" hasOnlySubstanceUnits="false" id="M_cpd03495_c0" name="Undecaprenyl_diphospho_N_acetylmuramoyl__N_acetylglucosamine_L_ala_D_glu_meso_2_6_diaminopimeloyl_D_ala_D_ala_c0" compartment="c0" fbc:charge="-4"/>
      <species boundaryCondition="false" constant="false" hasOnlySubstanceUnits="false" id="M_cpd00004_c0" name="NADH_c0" compartment="c0" fbc:charge="-2"/>
      <species boundaryCondition="false" constant="false" hasOnlySubstanceUnits="false" id="M_cpd11527_c0" name="7_methyl_trans_oct_2_enoyl_ACP_c0" compartment="c0" fbc:charge="-1"/>
      <species boundaryCondition="false" constant="false" hasOnlySubstanceUnits="false" id="M_cpd00003_c0" name="NAD_c0" compartment="c0" fbc:charge="-1"/>
      <species boundaryCondition="false" constant="false" hasOnlySubstanceUnits="false" id="M_cpd11528_c0" name="7_methyl_octanoyl_ACP_c0" compartment="c0" fbc:charge="-1"/>
      <species boundaryCondition="false" constant="false" hasOnlySubstanceUnits="false" id="M_cpd00533_c0" name="dCDP_c0" compartment="c0" fbc:charge="-2"/>
      <species boundaryCondition="false" constant="false" hasOnlySubstanceUnits="false" id="M_cpd00356_c0" name="dCTP_c0" compartment="c0" fbc:charge="-3"/>
      <species boundaryCondition="false" constant="false" hasOnlySubstanceUnits="false" id="M_cpd00213_c0" name="Lipoamide_c0" compartment="c0" fbc:charge="0"/>
      <species boundaryCondition="false" constant="false" hasOnlySubstanceUnits="false" id="M_cpd03049_c0" name="2_Hydroxyethyl_ThPP_c0" compartment="c0" fbc:charge="-1"/>
      <species boundaryCondition="false" constant="false" hasOnlySubstanceUnits="false" id="M_cpd00056_c0" name="TPP_c0" compartment="c0" fbc:charge="-1"/>
      <species boundaryCondition="false" constant="false" hasOnlySubstanceUnits="false" id="M_cpd00836_c0" name="S_Acetyldihydrolipoamide_c0" compartment="c0" fbc:charge="0"/>
      <species boundaryCondition="false" constant="false" hasOnlySubstanceUnits="false" id="M_cpd00137_c0" name="Citrate_c0" compartment="c0" fbc:charge="-3"/>
      <species boundaryCondition="false" constant="false" hasOnlySubstanceUnits="false" id="M_cpd00260_c0" name="Isocitrate_c0" compartment="c0" fbc:charge="-3"/>
      <species boundaryCondition="false" constant="false" hasOnlySubstanceUnits="false" id="M_cpd01140_c0" name="UDP_apiose_c0" compartment="c0" fbc:charge="-2"/>
      <species boundaryCondition="false" constant="false" hasOnlySubstanceUnits="false" id="M_cpd02807_c0" name="Cosmetin_c0" compartment="c0" fbc:charge="0"/>
      <species boundaryCondition="false" constant="false" hasOnlySubstanceUnits="false" id="M_cpd02952_c0" name="Apiin_c0" compartment="c0" fbc:charge="0"/>
      <species boundaryCondition="false" constant="false" hasOnlySubstanceUnits="false" id="M_cpd00010_c0" name="CoA_c0" compartment="c0" fbc:charge="-4"/>
      <species boundaryCondition="false" constant="false" hasOnlySubstanceUnits="false" id="M_cpd11466_c0" name="Myristoyl_ACP_c0" compartment="c0" fbc:charge="-2"/>
      <species boundaryCondition="false" constant="false" hasOnlySubstanceUnits="false" id="M_cpd01695_c0" name="Myristoyl_CoA_c0" compartment="c0" fbc:charge="-4"/>
      <species boundaryCondition="false" constant="false" hasOnlySubstanceUnits="false" id="M_cpd11493_c0" name="ACP_c0" compartment="c0" fbc:charge="-2"/>
      <species boundaryCondition="false" constant="false" hasOnlySubstanceUnits="false" id="M_cpd00001_c0" name="H2O_c0" compartment="c0" fbc:charge="0"/>
      <species boundaryCondition="false" constant="false" hasOnlySubstanceUnits="false" id="M_cpd08739_c0" name="trans_2_Methyl_5_isopropylhexa_2_5_dienal_c0" compartment="c0" fbc:charge="0"/>
      <species boundaryCondition="false" constant="false" hasOnlySubstanceUnits="false" id="M_cpd08740_c0" name="trans_2_Methyl_5_isopropylhexa_2_5_dienoic_acid_c0" compartment="c0" fbc:charge="-1"/>
      <species boundaryCondition="false" constant="false" hasOnlySubstanceUnits="false" id="M_cpd17042_c0" name="DNA_replication_c0" compartment="c0" fbc:charge="0"/>
      <species boundaryCondition="false" constant="false" hasOnlySubstanceUnits="false" id="M_cpd11492_c0" name="Malonyl_acyl_carrierprotein__c0" compartment="c0" fbc:charge="-2"/>
      <species boundaryCondition="false" constant="false" hasOnlySubstanceUnits="false" id="M_cpd00011_c0" name="CO2_c0" compartment="c0" fbc:charge="0"/>
      <species boundaryCondition="false" constant="false" hasOnlySubstanceUnits="false" id="M_cpd11529_c0" name="9_methyl_3_oxo_decanoyl_ACP_c0" compartment="c0" fbc:charge="-1"/>
      <species boundaryCondition="false" constant="false" hasOnlySubstanceUnits="false" id="M_cpd00012_c0" name="PPi_c0" compartment="c0" fbc:charge="-3"/>
      <species boundaryCondition="false" constant="false" hasOnlySubstanceUnits="false" id="M_cpd02557_c0" name="Farnesylfarnesylgeraniol_c0" compartment="c0" fbc:charge="-2"/>
      <species boundaryCondition="false" constant="false" hasOnlySubstanceUnits="false" id="M_cpd00113_c0" name="Isopentenyldiphosphate_c0" compartment="c0" fbc:charge="-2"/>
      <species boundaryCondition="false" constant="false" hasOnlySubstanceUnits="false" id="M_cpd02590_c0" name="all_trans_Heptaprenyl_diphosphate_c0" compartment="c0" fbc:charge="-2"/>
      <species boundaryCondition="false" constant="false" hasOnlySubstanceUnits="false" id="M_cpd08289_c0" name="1_deoxy_D_xylulose5_phosphate_c0" compartment="c0" fbc:charge="-2"/>
      <species boundaryCondition="false" constant="false" hasOnlySubstanceUnits="false" id="M_cpd08449_c0" name="3_Amino_2_oxopropyl_phosphate_c0" compartment="c0" fbc:charge="-1"/>
      <species boundaryCondition="false" constant="false" hasOnlySubstanceUnits="false" id="M_cpd00478_c0" name="Pyridoxine_phosphate_c0" compartment="c0" fbc:charge="-2"/>
      <species boundaryCondition="false" constant="false" hasOnlySubstanceUnits="false" id="M_cpd00054_c0" name="L_Serine_c0" compartment="c0" fbc:charge="0"/>
      <species boundaryCondition="false" constant="false" hasOnlySubstanceUnits="false" id="M_cpd15688_c0" name="CDP_1_2_diisohexadecanoylglycerol_c0" compartment="c0" fbc:charge="-2"/>
      <species boundaryCondition="false" constant="false" hasOnlySubstanceUnits="false" id="M_cpd00046_c0" name="CMP_c0" compartment="c0" fbc:charge="-2"/>
      <species boundaryCondition="false" constant="false" hasOnlySubstanceUnits="false" id="M_cpd15694_c0" name="Diisohexadecanoylphosphatidylserine_c0" compartment="c0" fbc:charge="-2"/>
      <species boundaryCondition="false" constant="false" hasOnlySubstanceUnits="false" id="M_cpd15721_c0" name="Diisohexadecanoylphosphatidylglycerophosphate_c0" compartment="c0" fbc:charge="-2"/>
      <species boundaryCondition="false" constant="false" hasOnlySubstanceUnits="false" id="M_cpd15727_c0" name="Diisohexadecanoylphosphatidylglycerol_c0" compartment="c0" fbc:charge="-1"/>
      <species boundaryCondition="false" constant="false" hasOnlySubstanceUnits="false" id="M_cpd11589_c0" name="gly_asp_L_c0" compartment="c0" fbc:charge="-1"/>
      <species boundaryCondition="false" constant="false" hasOnlySubstanceUnits="false" id="M_cpd00041_c0" name="L_Aspartate_c0" compartment="c0" fbc:charge="-1"/>
      <species boundaryCondition="false" constant="false" hasOnlySubstanceUnits="false" id="M_cpd00020_c0" name="Pyruvate_c0" compartment="c0" fbc:charge="-1"/>
      <species boundaryCondition="false" constant="false" hasOnlySubstanceUnits="false" id="M_cpd00070_c0" name="Malonyl_CoA_c0" compartment="c0" fbc:charge="-5"/>
      <species boundaryCondition="false" constant="false" hasOnlySubstanceUnits="false" id="M_cpd00022_c0" name="Acetyl_CoA_c0" compartment="c0" fbc:charge="-4"/>
      <species boundaryCondition="false" constant="false" hasOnlySubstanceUnits="false" id="M_cpd00032_c0" name="Oxaloacetate_c0" compartment="c0" fbc:charge="-2"/>
      <species boundaryCondition="false" constant="false" hasOnlySubstanceUnits="false" id="M_cpd02375_c0" name="Adenylosuccinate_c0" compartment="c0" fbc:charge="-4"/>
      <species boundaryCondition="false" constant="false" hasOnlySubstanceUnits="false" id="M_cpd00018_c0" name="AMP_c0" compartment="c0" fbc:charge="-2"/>
      <species boundaryCondition="false" constant="false" hasOnlySubstanceUnits="false" id="M_cpd00106_c0" name="Fumarate_c0" compartment="c0" fbc:charge="-2"/>
      <species boundaryCondition="false" constant="false" hasOnlySubstanceUnits="false" id="M_cpd00026_c0" name="UDP_glucose_c0" compartment="c0" fbc:charge="-2"/>
      <species boundaryCondition="false" constant="false" hasOnlySubstanceUnits="false" id="M_cpd00144_c0" name="UDPglucuronate_c0" compartment="c0" fbc:charge="-3"/>
      <species boundaryCondition="false" constant="false" hasOnlySubstanceUnits="false" id="M_cpd00023_c0" name="L_Glutamate_c0" compartment="c0" fbc:charge="-1"/>
      <species boundaryCondition="false" constant="false" hasOnlySubstanceUnits="false" id="M_cpd00201_c0" name="10_Formyltetrahydrofolate_c0" compartment="c0" fbc:charge="-2"/>
      <species boundaryCondition="false" constant="false" hasOnlySubstanceUnits="false" id="M_cpd03524_c0" name="10_Formyl_THF_L_glutamate_c0" compartment="c0" fbc:charge="-3"/>
      <species boundaryCondition="false" constant="false" hasOnlySubstanceUnits="false" id="M_cpd00093_c0" name="Anthranilate_c0" compartment="c0" fbc:charge="-1"/>
      <species boundaryCondition="false" constant="false" hasOnlySubstanceUnits="false" id="M_cpd02014_c0" name="N_Malonylanthranilate_c0" compartment="c0" fbc:charge="-2"/>
      <species boundaryCondition="false" constant="false" hasOnlySubstanceUnits="false" id="M_cpd11503_c0" name="6_methyl_octanoyl_ACP_c0" compartment="c0" fbc:charge="-1"/>
      <species boundaryCondition="false" constant="false" hasOnlySubstanceUnits="false" id="M_cpd11504_c0" name="8_methyl_3_oxo_decanoyl_ACP_c0" compartment="c0" fbc:charge="-1"/>
      <species boundaryCondition="false" constant="false" hasOnlySubstanceUnits="false" id="M_cpd03414_c0" name="UroporphyrinogenI_c0" compartment="c0" fbc:charge="-8"/>
      <species boundaryCondition="false" constant="false" hasOnlySubstanceUnits="false" id="M_cpd03416_c0" name="CoproporphyrinogenI_c0" compartment="c0" fbc:charge="-4"/>
      <species boundaryCondition="false" constant="false" hasOnlySubstanceUnits="false" id="M_cpd00006_c0" name="NADP_c0" compartment="c0" fbc:charge="-3"/>
      <species boundaryCondition="false" constant="false" hasOnlySubstanceUnits="false" id="M_cpd00202_c0" name="DMAPP_c0" compartment="c0" fbc:charge="-2"/>
      <species boundaryCondition="false" constant="false" hasOnlySubstanceUnits="false" id="M_cpd00005_c0" name="NADPH_c0" compartment="c0" fbc:charge="-4"/>
      <species boundaryCondition="false" constant="false" hasOnlySubstanceUnits="false" id="M_cpd08615_c0" name="1_Hydroxy_2_methyl_2_butenyl_4_diphosphate_c0" compartment="c0" fbc:charge="-2"/>
      <species boundaryCondition="false" constant="false" hasOnlySubstanceUnits="false" id="M_cpd11540_c0" name="13_methyl_tetra_decanoyl_ACP_c0" compartment="c0" fbc:charge="-2"/>
      <species boundaryCondition="false" constant="false" hasOnlySubstanceUnits="false" id="M_cpd11541_c0" name="15_methyl_3_oxo_hexa_decanoyl_ACP_c0" compartment="c0" fbc:charge="-1"/>
      <species boundaryCondition="false" constant="false" hasOnlySubstanceUnits="false" id="M_cpd03246_c0" name="Taurochenodeoxycholate_c0" compartment="c0" fbc:charge="-1"/>
      <species boundaryCondition="false" constant="false" hasOnlySubstanceUnits="false" id="M_cpd00210_c0" name="Taurine_c0" compartment="c0" fbc:charge="0"/>
      <species boundaryCondition="false" constant="false" hasOnlySubstanceUnits="false" id="M_cpd01663_c0" name="Chenodiol_c0" compartment="c0" fbc:charge="-1"/>
      <species boundaryCondition="false" constant="false" hasOnlySubstanceUnits="false" id="M_cpd00080_c0" name="Glycerol_3_phosphate_c0" compartment="c0" fbc:charge="-2"/>
      <species boundaryCondition="false" constant="false" hasOnlySubstanceUnits="false" id="M_cpd15686_c0" name="CDP_1_2_diisopentadecanoylglycerol_c0" compartment="c0" fbc:charge="-2"/>
      <species boundaryCondition="false" constant="false" hasOnlySubstanceUnits="false" id="M_cpd15719_c0" name="Diisopentadecanoylphosphatidylglycerophosphate_c0" compartment="c0" fbc:charge="-2"/>
      <species boundaryCondition="false" constant="false" hasOnlySubstanceUnits="false" id="M_cpd00982_c0" name="FADH2_c0" compartment="c0" fbc:charge="-2"/>
      <species boundaryCondition="false" constant="false" hasOnlySubstanceUnits="false" id="M_cpd15560_c0" name="Ubiquinone_8_c0" compartment="c0" fbc:charge="0"/>
      <species boundaryCondition="false" constant="false" hasOnlySubstanceUnits="false" id="M_cpd00015_c0" name="FAD_c0" compartment="c0" fbc:charge="-3"/>
      <species boundaryCondition="false" constant="false" hasOnlySubstanceUnits="false" id="M_cpd15561_c0" name="Ubiquinol_8_c0" compartment="c0" fbc:charge="0"/>
      <species boundaryCondition="false" constant="false" hasOnlySubstanceUnits="false" id="M_cpd11439_c0" name="fa4coa_c0" compartment="c0" fbc:charge="-3"/>
      <species boundaryCondition="false" constant="false" hasOnlySubstanceUnits="false" id="M_cpd15675_c0" name="1_anteisopentadecanoyl_sn_glycerol_3_phosphate_c0" compartment="c0" fbc:charge="-1"/>
      <species boundaryCondition="false" constant="false" hasOnlySubstanceUnits="false" id="M_cpd15331_c0" name="1_tetradecanoyl_sn_glycerol_3_phosphate_c0" compartment="c0" fbc:charge="-2"/>
      <species boundaryCondition="false" constant="false" hasOnlySubstanceUnits="false" id="M_cpd15522_c0" name="1_2_ditetradecanoyl_sn_glycerol_3_phosphate_c0" compartment="c0" fbc:charge="-1"/>
      <species boundaryCondition="false" constant="false" hasOnlySubstanceUnits="false" id="M_cpd00052_c0" name="CTP_c0" compartment="c0" fbc:charge="-3"/>
      <species boundaryCondition="false" constant="false" hasOnlySubstanceUnits="false" id="M_cpd15682_c0" name="1_2_diisohexadecanoyl_sn_glycerol_3_phosphate_c0" compartment="c0" fbc:charge="-1"/>
      <species boundaryCondition="false" constant="false" hasOnlySubstanceUnits="false" id="M_cpd00112_c0" name="CMP_N_acetylneuraminate_c0" compartment="c0" fbc:charge="-2"/>
      <species boundaryCondition="false" constant="false" hasOnlySubstanceUnits="false" id="M_cpd03658_c0" name="GT1a_c0" compartment="c0" fbc:charge="-3"/>
      <species boundaryCondition="false" constant="false" hasOnlySubstanceUnits="false" id="M_cpd03659_c0" name="GQ1_c0" compartment="c0" fbc:charge="-4"/>
      <species boundaryCondition="false" constant="false" hasOnlySubstanceUnits="false" id="M_cpd00350_c0" name="Farnesyldiphosphate_c0" compartment="c0" fbc:charge="-2"/>
      <species boundaryCondition="false" constant="false" hasOnlySubstanceUnits="false" id="M_cpd00289_c0" name="Geranylgeranyl_diphosphate_c0" compartment="c0" fbc:charge="-2"/>
      <species boundaryCondition="false" constant="false" hasOnlySubstanceUnits="false" id="M_cpd11543_c0" name="15_methyl_trans_hexa_dec_2_enoyl_ACP_c0" compartment="c0" fbc:charge="-1"/>
      <species boundaryCondition="false" constant="false" hasOnlySubstanceUnits="false" id="M_cpd11544_c0" name="15_methyl_hexa_decanoyl_ACP_c0" compartment="c0" fbc:charge="-2"/>
      <species boundaryCondition="false" constant="false" hasOnlySubstanceUnits="false" id="M_cpd11432_c0" name="fa11coa_c0" compartment="c0" fbc:charge="-3"/>
      <species boundaryCondition="false" constant="false" hasOnlySubstanceUnits="false" id="M_cpd15671_c0" name="1_isoheptadecanoyl_sn_glycerol_3_phosphate_c0" compartment="c0" fbc:charge="-1"/>
      <species boundaryCondition="false" constant="false" hasOnlySubstanceUnits="false" id="M_cpd00171_c0" name="D_Ribulose5_phosphate_c0" compartment="c0" fbc:charge="-2"/>
      <species boundaryCondition="false" constant="false" hasOnlySubstanceUnits="false" id="M_cpd00047_c0" name="Formate_c0" compartment="c0" fbc:charge="-1"/>
      <species boundaryCondition="false" constant="false" hasOnlySubstanceUnits="false" id="M_cpd11225_c0" name="3_4_dihydroxy_2_butanone4_phosphate_c0" compartment="c0" fbc:charge="-2"/>
      <species boundaryCondition="false" constant="false" hasOnlySubstanceUnits="false" id="M_cpd11536_c0" name="11_methyl_dodecanoyl_ACP_c0" compartment="c0" fbc:charge="-1"/>
      <species boundaryCondition="false" constant="false" hasOnlySubstanceUnits="false" id="M_cpd11537_c0" name="13_methyl_3_oxo_tetra_decanoyl_ACP_c0" compartment="c0" fbc:charge="-1"/>
      <species boundaryCondition="false" constant="false" hasOnlySubstanceUnits="false" id="M_cpd00585_c0" name="Creatinine_c0" compartment="c0" fbc:charge="0"/>
      <species boundaryCondition="false" constant="false" hasOnlySubstanceUnits="false" id="M_cpd00013_c0" name="NH3_c0" compartment="c0" fbc:charge="1"/>
      <species boundaryCondition="false" constant="false" hasOnlySubstanceUnits="false" id="M_cpd01679_c0" name="N_Methylhydantoin_c0" compartment="c0" fbc:charge="0"/>
      <species boundaryCondition="false" constant="false" hasOnlySubstanceUnits="false" id="M_cpd15685_c0" name="CDP_1_2_diisotetradecanoylglycerol_c0" compartment="c0" fbc:charge="-2"/>
      <species boundaryCondition="false" constant="false" hasOnlySubstanceUnits="false" id="M_cpd15691_c0" name="Diisotetradecanoylphosphatidylserine_c0" compartment="c0" fbc:charge="-2"/>
      <species boundaryCondition="false" constant="false" hasOnlySubstanceUnits="false" id="M_cpd12232_c0" name="Nucleoside_phosphate_c0" compartment="c0" fbc:charge="-1"/>
      <species boundaryCondition="false" constant="false" hasOnlySubstanceUnits="false" id="M_cpd00354_c0" name="NDP_c0" compartment="c0" fbc:charge="-2"/>
      <species boundaryCondition="false" constant="false" hasOnlySubstanceUnits="false" id="M_cpd00162_c0" name="Aminoethanol_c0" compartment="c0" fbc:charge="1"/>
      <species boundaryCondition="false" constant="false" hasOnlySubstanceUnits="false" id="M_cpd00071_c0" name="Acetaldehyde_c0" compartment="c0" fbc:charge="0"/>
      <species boundaryCondition="false" constant="false" hasOnlySubstanceUnits="false" id="M_cpd00519_c0" name="D_methylmalonyl_CoA_c0" compartment="c0" fbc:charge="-5"/>
      <species boundaryCondition="false" constant="false" hasOnlySubstanceUnits="false" id="M_cpd00086_c0" name="Propionyl_CoA_c0" compartment="c0" fbc:charge="-4"/>
      <species boundaryCondition="false" constant="false" hasOnlySubstanceUnits="false" id="M_cpd00236_c0" name="D_Erythrose4_phosphate_c0" compartment="c0" fbc:charge="-2"/>
      <species boundaryCondition="false" constant="false" hasOnlySubstanceUnits="false" id="M_cpd02147_c0" name="4_Phosphoerythronate_c0" compartment="c0" fbc:charge="-3"/>
      <species boundaryCondition="false" constant="false" hasOnlySubstanceUnits="false" id="M_cpd00810_c0" name="Orotidylic_acid_c0" compartment="c0" fbc:charge="-3"/>
      <species boundaryCondition="false" constant="false" hasOnlySubstanceUnits="false" id="M_cpd00091_c0" name="UMP_c0" compartment="c0" fbc:charge="-2"/>
      <species boundaryCondition="false" constant="false" hasOnlySubstanceUnits="false" id="M_cpd15308_c0" name="1_2_Diacyl_sn_glycerol_ditetradec_7_enoyl_c0" compartment="c0" fbc:charge="0"/>
      <species boundaryCondition="false" constant="false" hasOnlySubstanceUnits="false" id="M_cpd15523_c0" name="1_2_ditetradec_7_enoyl_sn_glycerol_3_phosphate_c0" compartment="c0" fbc:charge="-1"/>
      <species boundaryCondition="false" constant="false" hasOnlySubstanceUnits="false" id="M_cpd15702_c0" name="1_2_Dianteisoheptadecanoyl_sn_glycerol_c0" compartment="c0" fbc:charge="0"/>
      <species boundaryCondition="false" constant="false" hasOnlySubstanceUnits="false" id="M_cpd15678_c0" name="1_2_dianteisoheptadecanoyl_sn_glycerol_3_phosphate_c0" compartment="c0" fbc:charge="-1"/>
      <species boundaryCondition="false" constant="false" hasOnlySubstanceUnits="false" id="M_cpd11573_c0" name="Octodecanoyl_ACP_c0" compartment="c0" fbc:charge="-2"/>
      <species boundaryCondition="false" constant="false" hasOnlySubstanceUnits="false" id="M_cpd00327_c0" name="strcoa_c0" compartment="c0" fbc:charge="-4"/>
      <species boundaryCondition="false" constant="false" hasOnlySubstanceUnits="false" id="M_cpd11437_c0" name="fa3coa_c0" compartment="c0" fbc:charge="-3"/>
      <species boundaryCondition="false" constant="false" hasOnlySubstanceUnits="false" id="M_cpd02210_c0" name="Indoleglycerol_phosphate_c0" compartment="c0" fbc:charge="-2"/>
      <species boundaryCondition="false" constant="false" hasOnlySubstanceUnits="false" id="M_cpd00102_c0" name="Glyceraldehyde3_phosphate_c0" compartment="c0" fbc:charge="-2"/>
      <species boundaryCondition="false" constant="false" hasOnlySubstanceUnits="false" id="M_cpd00359_c0" name="indol_c0" compartment="c0" fbc:charge="0"/>
      <species boundaryCondition="false" constant="false" hasOnlySubstanceUnits="false" id="M_cpd12225_c0" name="Dihydrolipolprotein_c0" compartment="c0" fbc:charge="0"/>
      <species boundaryCondition="false" constant="false" hasOnlySubstanceUnits="false" id="M_cpd12005_c0" name="Lipoylprotein_c0" compartment="c0" fbc:charge="0"/>
      <species boundaryCondition="false" constant="false" hasOnlySubstanceUnits="false" id="M_cpd15677_c0" name="1_2_diisoheptadecanoyl_sn_glycerol_3_phosphate_c0" compartment="c0" fbc:charge="-1"/>
      <species boundaryCondition="false" constant="false" hasOnlySubstanceUnits="false" id="M_cpd15605_c0" name="Gly_Phe_c0" compartment="c0" fbc:charge="0"/>
      <species boundaryCondition="false" constant="false" hasOnlySubstanceUnits="false" id="M_cpd00066_c0" name="L_Phenylalanine_c0" compartment="c0" fbc:charge="0"/>
      <species boundaryCondition="false" constant="false" hasOnlySubstanceUnits="false" id="M_cpd01977_c0" name="4_Phospho_L_aspartate_c0" compartment="c0" fbc:charge="-2"/>
      <species boundaryCondition="false" constant="false" hasOnlySubstanceUnits="false" id="M_cpd15422_c0" name="CDP_1_2_ditetradec_7_enoylglycerol_c0" compartment="c0" fbc:charge="-2"/>
      <species boundaryCondition="false" constant="false" hasOnlySubstanceUnits="false" id="M_cpd00007_c0" name="O2_c0" compartment="c0" fbc:charge="0"/>
      <species boundaryCondition="false" constant="false" hasOnlySubstanceUnits="false" id="M_cpd00493_c0" name="Pyridoxamine_phosphate_c0" compartment="c0" fbc:charge="-1"/>
      <species boundaryCondition="false" constant="false" hasOnlySubstanceUnits="false" id="M_cpd00016_c0" name="Pyridoxal_phosphate_c0" compartment="c0" fbc:charge="-2"/>
      <species boundaryCondition="false" constant="false" hasOnlySubstanceUnits="false" id="M_cpd00025_c0" name="H2O2_c0" compartment="c0" fbc:charge="0"/>
      <species boundaryCondition="false" constant="false" hasOnlySubstanceUnits="false" id="M_cpd11502_c0" name="6_methyl_trans_oct_2_enoyl_ACP_c0" compartment="c0" fbc:charge="-1"/>
      <species boundaryCondition="false" constant="false" hasOnlySubstanceUnits="false" id="M_cpd11464_c0" name="Butyryl_ACP_c0" compartment="c0" fbc:charge="-2"/>
      <species boundaryCondition="false" constant="false" hasOnlySubstanceUnits="false" id="M_cpd11486_c0" name="3_Oxohexanoyl_acp_c0" compartment="c0" fbc:charge="-2"/>
      <species boundaryCondition="false" constant="false" hasOnlySubstanceUnits="false" id="M_cpd15423_c0" name="CDP_1_2_ditetradecanoylglycerol_c0" compartment="c0" fbc:charge="-2"/>
      <species boundaryCondition="false" constant="false" hasOnlySubstanceUnits="false" id="M_cpd15553_c0" name="phosphatidylserine_ditetradecanoyl_c0" compartment="c0" fbc:charge="-2"/>
      <species boundaryCondition="false" constant="false" hasOnlySubstanceUnits="false" id="M_cpd03189_c0" name="3_Carboxy_1_hydroxypropyl_ThPP_c0" compartment="c0" fbc:charge="-2"/>
      <species boundaryCondition="false" constant="false" hasOnlySubstanceUnits="false" id="M_cpd00860_c0" name="S_Succinyldihydrolipoamide_c0" compartment="c0" fbc:charge="-1"/>
      <species boundaryCondition="false" constant="false" hasOnlySubstanceUnits="false" id="M_cpd15418_c0" name="CDP_1_2_dihexadec_9_enoylglycerol_c0" compartment="c0" fbc:charge="-2"/>
      <species boundaryCondition="false" constant="false" hasOnlySubstanceUnits="false" id="M_cpd15556_c0" name="phosphatidylserine_dihexadec_9_enoyl_c0" compartment="c0" fbc:charge="-2"/>
      <species boundaryCondition="false" constant="false" hasOnlySubstanceUnits="false" id="M_cpd00242_c0" name="H2CO3_c0" compartment="c0" fbc:charge="-1"/>
      <species boundaryCondition="false" constant="false" hasOnlySubstanceUnits="false" id="M_cpd12848_c0" name="Holo_carboxylase_c0" compartment="c0" fbc:charge="0"/>
      <species boundaryCondition="false" constant="false" hasOnlySubstanceUnits="false" id="M_cpd12543_c0" name="Carboxybiotin_carboxyl_carrier_protein_c0" compartment="c0" fbc:charge="-1"/>
      <species boundaryCondition="false" constant="false" hasOnlySubstanceUnits="false" id="M_cpd00504_c0" name="LL_2_6_Diaminopimelate_c0" compartment="c0" fbc:charge="0"/>
      <species boundaryCondition="false" constant="false" hasOnlySubstanceUnits="false" id="M_cpd00516_c0" name="meso_2_6_Diaminopimelate_c0" compartment="c0" fbc:charge="0"/>
      <species boundaryCondition="false" constant="false" hasOnlySubstanceUnits="false" id="M_cpd11585_c0" name="L_alanylglycine_c0" compartment="c0" fbc:charge="0"/>
      <species boundaryCondition="false" constant="false" hasOnlySubstanceUnits="false" id="M_cpd00035_c0" name="L_Alanine_c0" compartment="c0" fbc:charge="0"/>
      <species boundaryCondition="false" constant="false" hasOnlySubstanceUnits="false" id="M_cpd00100_c0" name="Glycerol_c0" compartment="c0" fbc:charge="0"/>
      <species boundaryCondition="false" constant="false" hasOnlySubstanceUnits="false" id="M_cpd00157_c0" name="Glycerone_c0" compartment="c0" fbc:charge="0"/>
      <species boundaryCondition="false" constant="false" hasOnlySubstanceUnits="false" id="M_cpd02626_c0" name="1_Pyrroline_4_hydroxy_2_carboxylate_c0" compartment="c0" fbc:charge="-1"/>
      <species boundaryCondition="false" constant="false" hasOnlySubstanceUnits="false" id="M_cpd00340_c0" name="2_5_Dioxopentanoate_c0" compartment="c0" fbc:charge="-1"/>
      <species boundaryCondition="false" constant="false" hasOnlySubstanceUnits="false" id="M_cpd00689_c0" name="Porphobilinogen_c0" compartment="c0" fbc:charge="-1"/>
      <species boundaryCondition="false" constant="false" hasOnlySubstanceUnits="false" id="M_cpd00755_c0" name="Hydroxymethylbilane_c0" compartment="c0" fbc:charge="-8"/>
      <species boundaryCondition="false" constant="false" hasOnlySubstanceUnits="false" id="M_cpd11472_c0" name="Hexanoyl_ACP_c0" compartment="c0" fbc:charge="-2"/>
      <species boundaryCondition="false" constant="false" hasOnlySubstanceUnits="false" id="M_cpd11490_c0" name="3_oxooctanoyl_acp_c0" compartment="c0" fbc:charge="-2"/>
      <species boundaryCondition="false" constant="false" hasOnlySubstanceUnits="false" id="M_cpd15529_c0" name="phosphatidylethanolamine_ditetradecanoyl_c0" compartment="c0" fbc:charge="0"/>
      <species boundaryCondition="false" constant="false" hasOnlySubstanceUnits="false" id="M_cpd00448_c0" name="D_Glyceraldehyde_c0" compartment="c0" fbc:charge="0"/>
      <species boundaryCondition="false" constant="false" hasOnlySubstanceUnits="false" id="M_cpd00223_c0" name="Glycerate_c0" compartment="c0" fbc:charge="-1"/>
      <species boundaryCondition="false" constant="false" hasOnlySubstanceUnits="false" id="M_cpd00169_c0" name="3_Phosphoglycerate_c0" compartment="c0" fbc:charge="-3"/>
      <species boundaryCondition="false" constant="false" hasOnlySubstanceUnits="false" id="M_cpd00760_c0" name="2_Methylbutyryl_CoA_c0" compartment="c0" fbc:charge="-4"/>
      <species boundaryCondition="false" constant="false" hasOnlySubstanceUnits="false" id="M_cpd11495_c0" name="2_methylbutyryl_ACP_c0" compartment="c0" fbc:charge="-2"/>
      <species boundaryCondition="false" constant="false" hasOnlySubstanceUnits="false" id="M_cpd00655_c0" name="Dephospho_CoA_c0" compartment="c0" fbc:charge="-2"/>
      <species boundaryCondition="false" constant="false" hasOnlySubstanceUnits="false" id="M_cpd00858_c0" name="L_Glutamate5_semialdehyde_c0" compartment="c0" fbc:charge="0"/>
      <species boundaryCondition="false" constant="false" hasOnlySubstanceUnits="false" id="M_cpd02431_c0" name="1_Pyrroline_5_carboxylate_c0" compartment="c0" fbc:charge="-1"/>
      <species boundaryCondition="false" constant="false" hasOnlySubstanceUnits="false" id="M_cpd11514_c0" name="12_methyl_trans_tetra_dec_2_enoyl_ACP_c0" compartment="c0" fbc:charge="-1"/>
      <species boundaryCondition="false" constant="false" hasOnlySubstanceUnits="false" id="M_cpd11515_c0" name="12_methyl_tetra_decanoyl_ACP_c0" compartment="c0" fbc:charge="-2"/>
      <species boundaryCondition="false" constant="false" hasOnlySubstanceUnits="false" id="M_cpd00203_c0" name="1_3_Bisphospho_D_glycerate_c0" compartment="c0" fbc:charge="-4"/>
      <species boundaryCondition="false" constant="false" hasOnlySubstanceUnits="false" id="M_cpd00001_e0" name="H2O_e0" compartment="e0" fbc:charge="0"/>
      <species boundaryCondition="false" constant="false" hasOnlySubstanceUnits="false" id="M_cpd00867_c0" name="Inositol_1_phosphate_c0" compartment="c0" fbc:charge="-2"/>
      <species boundaryCondition="false" constant="false" hasOnlySubstanceUnits="false" id="M_cpd00121_c0" name="L_Inositol_c0" compartment="c0" fbc:charge="0"/>
      <species boundaryCondition="false" constant="false" hasOnlySubstanceUnits="false" id="M_cpd00023_e0" name="L_Glutamate_e0" compartment="e0" fbc:charge="-1"/>
      <species boundaryCondition="false" constant="false" hasOnlySubstanceUnits="false" id="M_cpd00971_e0" name="Na_e0" compartment="e0" fbc:charge="1"/>
      <species boundaryCondition="false" constant="false" hasOnlySubstanceUnits="false" id="M_cpd00971_c0" name="Na_c0" compartment="c0" fbc:charge="1"/>
      <species boundaryCondition="false" constant="false" hasOnlySubstanceUnits="false" id="M_cpd00481_c0" name="Isobutyryl_CoA_c0" compartment="c0" fbc:charge="-4"/>
      <species boundaryCondition="false" constant="false" hasOnlySubstanceUnits="false" id="M_cpd11545_c0" name="isobutyryl_ACP_c0" compartment="c0" fbc:charge="-2"/>
      <species boundaryCondition="false" constant="false" hasOnlySubstanceUnits="false" id="M_cpd00282_c0" name="S_Dihydroorotate_c0" compartment="c0" fbc:charge="-1"/>
      <species boundaryCondition="false" constant="false" hasOnlySubstanceUnits="false" id="M_cpd15500_c0" name="Menaquinone_8_c0" compartment="c0" fbc:charge="0"/>
      <species boundaryCondition="false" constant="false" hasOnlySubstanceUnits="false" id="M_cpd00247_c0" name="Orotate_c0" compartment="c0" fbc:charge="-1"/>
      <species boundaryCondition="false" constant="false" hasOnlySubstanceUnits="false" id="M_cpd15499_c0" name="Menaquinol_8_c0" compartment="c0" fbc:charge="0"/>
      <species boundaryCondition="false" constant="false" hasOnlySubstanceUnits="false" id="M_cpd08301_c0" name="2_C_methyl_D_erythritol2_4_cyclodiphosphate_c0" compartment="c0" fbc:charge="-2"/>
      <species boundaryCondition="false" constant="false" hasOnlySubstanceUnits="false" id="M_cpd11538_c0" name="13_methyl_3_hydroxy_tetra_decanoyl_ACP_c0" compartment="c0" fbc:charge="-1"/>
      <species boundaryCondition="false" constant="false" hasOnlySubstanceUnits="false" id="M_cpd00774_c0" name="UroporphyrinogenIII_c0" compartment="c0" fbc:charge="-8"/>
      <species boundaryCondition="false" constant="false" hasOnlySubstanceUnits="false" id="M_cpd02999_c0" name="GD1a_c0" compartment="c0" fbc:charge="-2"/>
      <species boundaryCondition="false" constant="false" hasOnlySubstanceUnits="false" id="M_cpd03660_c0" name="GT1b_c0" compartment="c0" fbc:charge="-3"/>
      <species boundaryCondition="false" constant="false" hasOnlySubstanceUnits="false" id="M_cpd15557_c0" name="phosphatidylserine_dioctadecanoyl_c0" compartment="c0" fbc:charge="-2"/>
      <species boundaryCondition="false" constant="false" hasOnlySubstanceUnits="false" id="M_cpd15533_c0" name="phosphatidylethanolamine_dioctadecanoyl_c0" compartment="c0" fbc:charge="0"/>
      <species boundaryCondition="false" constant="false" hasOnlySubstanceUnits="false" id="M_cpd01357_c0" name="R_Mandelate_c0" compartment="c0" fbc:charge="-1"/>
      <species boundaryCondition="false" constant="false" hasOnlySubstanceUnits="false" id="M_cpd01447_c0" name="Benzoylformate_c0" compartment="c0" fbc:charge="-1"/>
      <species boundaryCondition="false" constant="false" hasOnlySubstanceUnits="false" id="M_cpd00286_c0" name="Undecaprenylphosphate_c0" compartment="c0" fbc:charge="-2"/>
      <species boundaryCondition="false" constant="false" hasOnlySubstanceUnits="false" id="M_cpd02862_c0" name="UDPMurAcoyl_L_Ala_D_gamma_Glu_L_Lys_D_Ala_D_Ala_c0" compartment="c0" fbc:charge="-3"/>
      <species boundaryCondition="false" constant="false" hasOnlySubstanceUnits="false" id="M_cpd02948_c0" name="MurAcoyl_L_Ala_D_gamma_Glu_L_Lys_D_Ala_D_Ala_diphospho__undecaprenol_c0" compartment="c0" fbc:charge="-3"/>
      <species boundaryCondition="false" constant="false" hasOnlySubstanceUnits="false" id="M_cpd00192_c0" name="4_Coumaroyl_CoA_c0" compartment="c0" fbc:charge="-4"/>
      <species boundaryCondition="false" constant="false" hasOnlySubstanceUnits="false" id="M_cpd05630_c0" name="Pelargonin_c0" compartment="c0" fbc:charge="-1"/>
      <species boundaryCondition="false" constant="false" hasOnlySubstanceUnits="false" id="M_cpd15065_c0" name="Pelargonidin_3_O_beta_D_glucoside_5_O_6_coumaroyl_beta_D_glucoside_c0" compartment="c0" fbc:charge="-1"/>
      <species boundaryCondition="false" constant="false" hasOnlySubstanceUnits="false" id="M_cpd11468_c0" name="Dodecanoyl_ACP_c0" compartment="c0" fbc:charge="-2"/>
      <species boundaryCondition="false" constant="false" hasOnlySubstanceUnits="false" id="M_cpd11469_c0" name="2E_Dodecenoyl_acp_c0" compartment="c0" fbc:charge="-2"/>
      <species boundaryCondition="false" constant="false" hasOnlySubstanceUnits="false" id="M_cpd01489_c0" name="beta_Alanopine_c0" compartment="c0" fbc:charge="-1"/>
      <species boundaryCondition="false" constant="false" hasOnlySubstanceUnits="false" id="M_cpd00085_c0" name="beta_Alanine_c0" compartment="c0" fbc:charge="0"/>
      <species boundaryCondition="false" constant="false" hasOnlySubstanceUnits="false" id="M_cpd00125_c0" name="5_10_Methylenetetrahydrofolate_c0" compartment="c0" fbc:charge="-2"/>
      <species boundaryCondition="false" constant="false" hasOnlySubstanceUnits="false" id="M_cpd00087_c0" name="Tetrahydrofolate_c0" compartment="c0" fbc:charge="-2"/>
      <species boundaryCondition="false" constant="false" hasOnlySubstanceUnits="false" id="M_cpd15687_c0" name="CDP_1_2_dianteisopentadecanoylglycerol_c0" compartment="c0" fbc:charge="-2"/>
      <species boundaryCondition="false" constant="false" hasOnlySubstanceUnits="false" id="M_cpd15693_c0" name="Dianteisopentadecanoylphosphatidylserine_c0" compartment="c0" fbc:charge="-2"/>
      <species boundaryCondition="false" constant="false" hasOnlySubstanceUnits="false" id="M_cpd11549_c0" name="4_methyl_pentanoyl_ACP_c0" compartment="c0" fbc:charge="-1"/>
      <species boundaryCondition="false" constant="false" hasOnlySubstanceUnits="false" id="M_cpd11550_c0" name="6_methyl_3_oxo_heptanoyl_ACP_c0" compartment="c0" fbc:charge="-1"/>
      <species boundaryCondition="false" constant="false" hasOnlySubstanceUnits="false" id="M_cpd00220_c0" name="Riboflavin_c0" compartment="c0" fbc:charge="-1"/>
      <species boundaryCondition="false" constant="false" hasOnlySubstanceUnits="false" id="M_cpd00739_c0" name="Reduced_riboflavin_c0" compartment="c0" fbc:charge="0"/>
      <species boundaryCondition="false" constant="false" hasOnlySubstanceUnits="false" id="M_cpd08286_c0" name="2_C_methyl_D_erythritol4_phosphate_c0" compartment="c0" fbc:charge="-2"/>
      <species boundaryCondition="false" constant="false" hasOnlySubstanceUnits="false" id="M_cpd00067_e0" name="H_e0" compartment="e0" fbc:charge="1"/>
      <species boundaryCondition="false" constant="false" hasOnlySubstanceUnits="false" id="M_cpd00080_e0" name="Glycerol_3_phosphate_e0" compartment="e0" fbc:charge="-2"/>
      <species boundaryCondition="false" constant="false" hasOnlySubstanceUnits="false" id="M_cpd00103_c0" name="PRPP_c0" compartment="c0" fbc:charge="-4"/>
      <species boundaryCondition="false" constant="false" hasOnlySubstanceUnits="false" id="M_cpd00290_c0" name="D_fructose_1_6_bisphosphate_c0" compartment="c0" fbc:charge="-4"/>
      <species boundaryCondition="false" constant="false" hasOnlySubstanceUnits="false" id="M_cpd00072_c0" name="D_fructose_6_phosphate_c0" compartment="c0" fbc:charge="-2"/>
      <species boundaryCondition="false" constant="false" hasOnlySubstanceUnits="false" id="M_cpd02893_c0" name="5_Phosphoribosyl_4_carboxy_5_aminoimidazole_c0" compartment="c0" fbc:charge="-2"/>
      <species boundaryCondition="false" constant="false" hasOnlySubstanceUnits="false" id="M_cpd02140_c0" name="AIR_c0" compartment="c0" fbc:charge="-1"/>
      <species boundaryCondition="false" constant="false" hasOnlySubstanceUnits="false" id="M_cpd01061_c0" name="Geranial_c0" compartment="c0" fbc:charge="0"/>
      <species boundaryCondition="false" constant="false" hasOnlySubstanceUnits="false" id="M_cpd15165_c0" name="Geranic_acid_c0" compartment="c0" fbc:charge="-1"/>
      <species boundaryCondition="false" constant="false" hasOnlySubstanceUnits="false" id="M_cpd11554_c0" name="8_methyl_3_oxo_nonanoyl_ACP_c0" compartment="c0" fbc:charge="-1"/>
      <species boundaryCondition="false" constant="false" hasOnlySubstanceUnits="false" id="M_cpd11555_c0" name="8_methyl_3_hydroxy_nonanoyl_ACP_c0" compartment="c0" fbc:charge="-1"/>
      <species boundaryCondition="false" constant="false" hasOnlySubstanceUnits="false" id="M_cpd00357_c0" name="TTP_c0" compartment="c0" fbc:charge="-3"/>
      <species boundaryCondition="false" constant="false" hasOnlySubstanceUnits="false" id="M_cpd00297_c0" name="dTDP_c0" compartment="c0" fbc:charge="-2"/>
      <species boundaryCondition="false" constant="false" hasOnlySubstanceUnits="false" id="M_cpd11588_c0" name="gly_pro_L_c0" compartment="c0" fbc:charge="0"/>
      <species boundaryCondition="false" constant="false" hasOnlySubstanceUnits="false" id="M_cpd00129_c0" name="L_Proline_c0" compartment="c0" fbc:charge="0"/>
      <species boundaryCondition="false" constant="false" hasOnlySubstanceUnits="false" id="M_cpd11341_c0" name="gamma_glutamyl_gamma_butyraldehyde_c0" compartment="c0" fbc:charge="0"/>
      <species boundaryCondition="false" constant="false" hasOnlySubstanceUnits="false" id="M_cpd11408_c0" name="gamma_Glutamyl_GABA_c0" compartment="c0" fbc:charge="-1"/>
      <species boundaryCondition="false" constant="false" hasOnlySubstanceUnits="false" id="M_cpd15546_c0" name="Phosphatidylglycerophosphate_dihexadec_9_enoyl_c0" compartment="c0" fbc:charge="-2"/>
      <species boundaryCondition="false" constant="false" hasOnlySubstanceUnits="false" id="M_cpd15539_c0" name="Phosphatidylglycerol_dihexadec_9_enoyl_c0" compartment="c0" fbc:charge="-1"/>
      <species boundaryCondition="false" constant="false" hasOnlySubstanceUnits="false" id="M_cpd00095_c0" name="Glycerone_phosphate_c0" compartment="c0" fbc:charge="-2"/>
      <species boundaryCondition="false" constant="false" hasOnlySubstanceUnits="false" id="M_cpd11570_c0" name="3_Oxooctodecanoyl_ACP_c0" compartment="c0" fbc:charge="-1"/>
      <species boundaryCondition="false" constant="false" hasOnlySubstanceUnits="false" id="M_cpd11571_c0" name="3_Hydroxyoctodecanoyl_ACP_c0" compartment="c0" fbc:charge="-1"/>
      <species boundaryCondition="false" constant="false" hasOnlySubstanceUnits="false" id="M_cpd15325_c0" name="1_dodecanoyl_sn_glycerol_3_phosphate_c0" compartment="c0" fbc:charge="-2"/>
      <species boundaryCondition="false" constant="false" hasOnlySubstanceUnits="false" id="M_cpd15521_c0" name="1_2_didodecanoyl_sn_glycerol_3_phosphate_c0" compartment="c0" fbc:charge="-1"/>
      <species boundaryCondition="false" constant="false" hasOnlySubstanceUnits="false" id="M_cpd15679_c0" name="1_2_diisotetradecanoyl_sn_glycerol_3_phosphate_c0" compartment="c0" fbc:charge="-1"/>
      <species boundaryCondition="false" constant="false" hasOnlySubstanceUnits="false" id="M_cpd15720_c0" name="Dianteisopentadecanoylphosphatidylglycerophosphate_c0" compartment="c0" fbc:charge="-2"/>
      <species boundaryCondition="false" constant="false" hasOnlySubstanceUnits="false" id="M_cpd00038_c0" name="GTP_c0" compartment="c0" fbc:charge="-3"/>
      <species boundaryCondition="false" constant="false" hasOnlySubstanceUnits="false" id="M_cpd00957_c0" name="2_5_Diamino_6_5_phosphoribosylamino_4_pyrimidineone_c0" compartment="c0" fbc:charge="-2"/>
      <species boundaryCondition="false" constant="false" hasOnlySubstanceUnits="false" id="M_cpd11553_c0" name="6_methyl_heptanoyl_ACP_c0" compartment="c0" fbc:charge="-1"/>
      <species boundaryCondition="false" constant="false" hasOnlySubstanceUnits="false" id="M_cpd15268_c0" name="Octadecanoyl_ACP_c0" compartment="c0" fbc:charge="-2"/>
      <species boundaryCondition="false" constant="false" hasOnlySubstanceUnits="false" id="M_cpd15329_c0" name="1_octadecanoyl_sn_glycerol_3_phosphate_c0" compartment="c0" fbc:charge="-2"/>
      <species boundaryCondition="false" constant="false" hasOnlySubstanceUnits="false" id="M_cpd15704_c0" name="1_2_Diisopentadecanoyl_sn_glycerol_c0" compartment="c0" fbc:charge="0"/>
      <species boundaryCondition="false" constant="false" hasOnlySubstanceUnits="false" id="M_cpd15680_c0" name="1_2_diisopentadecanoyl_sn_glycerol_3_phosphate_c0" compartment="c0" fbc:charge="-1"/>
      <species boundaryCondition="false" constant="false" hasOnlySubstanceUnits="false" id="M_cpd15419_c0" name="CDP_1_2_dihexadecanoylglycerol_c0" compartment="c0" fbc:charge="-2"/>
      <species boundaryCondition="false" constant="false" hasOnlySubstanceUnits="false" id="M_cpd15545_c0" name="Phosphatidylglycerophosphate_dihexadecanoyl_c0" compartment="c0" fbc:charge="-2"/>
      <species boundaryCondition="false" constant="false" hasOnlySubstanceUnits="false" id="M_cpd03963_c0" name="Biuret_c0" compartment="c0" fbc:charge="0"/>
      <species boundaryCondition="false" constant="false" hasOnlySubstanceUnits="false" id="M_cpd00073_c0" name="Urea_c0" compartment="c0" fbc:charge="0"/>
      <species boundaryCondition="false" constant="false" hasOnlySubstanceUnits="false" id="M_cpd11474_c0" name="Decanoyl_ACP_c0" compartment="c0" fbc:charge="-2"/>
      <species boundaryCondition="false" constant="false" hasOnlySubstanceUnits="false" id="M_cpd11489_c0" name="3_oxododecanoyl_acp_c0" compartment="c0" fbc:charge="-2"/>
      <species boundaryCondition="false" constant="false" hasOnlySubstanceUnits="false" id="M_cpd11506_c0" name="8_methyl_trans_dec_2_enoyl_ACP_c0" compartment="c0" fbc:charge="-1"/>
      <species boundaryCondition="false" constant="false" hasOnlySubstanceUnits="false" id="M_cpd11507_c0" name="8_methyl_decanoyl_ACP_c0" compartment="c0" fbc:charge="-1"/>
      <species boundaryCondition="false" constant="false" hasOnlySubstanceUnits="false" id="M_cpd00017_c0" name="S_Adenosyl_L_methionine_c0" compartment="c0" fbc:charge="1"/>
      <species boundaryCondition="false" constant="false" hasOnlySubstanceUnits="false" id="M_cpd03449_c0" name="2_Octaprenyl_3_methyl_5_hydroxy_6_methoxy_1_4_benzoquinone_c0" compartment="c0" fbc:charge="0"/>
      <species boundaryCondition="false" constant="false" hasOnlySubstanceUnits="false" id="M_cpd00019_c0" name="S_Adenosyl_homocysteine_c0" compartment="c0" fbc:charge="0"/>
      <species boundaryCondition="false" constant="false" hasOnlySubstanceUnits="false" id="M_cpd00347_c0" name="5_10_Methenyltetrahydrofolate_c0" compartment="c0" fbc:charge="-1"/>
      <species boundaryCondition="false" constant="false" hasOnlySubstanceUnits="false" id="M_cpd11476_c0" name="hexadecanoyl_acp_c0" compartment="c0" fbc:charge="-2"/>
      <species boundaryCondition="false" constant="false" hasOnlySubstanceUnits="false" id="M_cpd00134_c0" name="Palmitoyl_CoA_c0" compartment="c0" fbc:charge="-4"/>
      <species boundaryCondition="false" constant="false" hasOnlySubstanceUnits="false" id="M_cpd15526_c0" name="1_2_dioctadecanoyl_sn_glycerol_3_phosphate_c0" compartment="c0" fbc:charge="-1"/>
      <species boundaryCondition="false" constant="false" hasOnlySubstanceUnits="false" id="M_cpd15312_c0" name="1_2_Diacyl_sn_glycerol_dioctadec_11_enoyl_c0" compartment="c0" fbc:charge="0"/>
      <species boundaryCondition="false" constant="false" hasOnlySubstanceUnits="false" id="M_cpd15527_c0" name="1_2_dioctadec_11_enoyl_sn_glycerol_3_phosphate_c0" compartment="c0" fbc:charge="-1"/>
      <species boundaryCondition="false" constant="false" hasOnlySubstanceUnits="false" id="M_cpd15309_c0" name="1_2_Diacyl_sn_glycerol_dihexadecanoyl_c0" compartment="c0" fbc:charge="0"/>
      <species boundaryCondition="false" constant="false" hasOnlySubstanceUnits="false" id="M_cpd15524_c0" name="1_2_dihexadecanoyl_sn_glycerol_3_phosphate_c0" compartment="c0" fbc:charge="-1"/>
      <species boundaryCondition="false" constant="false" hasOnlySubstanceUnits="false" id="M_cpd00270_c0" name="Caffeoyl_CoA_c0" compartment="c0" fbc:charge="-4"/>
      <species boundaryCondition="false" constant="false" hasOnlySubstanceUnits="false" id="M_cpd05546_c0" name="Cyanin_c0" compartment="c0" fbc:charge="-1"/>
      <species boundaryCondition="false" constant="false" hasOnlySubstanceUnits="false" id="M_cpd15088_c0" name="Cyanidin_3_glucoside_5_caffeoylglucoside_c0" compartment="c0" fbc:charge="-1"/>
      <species boundaryCondition="false" constant="false" hasOnlySubstanceUnits="false" id="M_cpd11568_c0" name="14_methyl_trans_pentadec_2_enoyl_ACP_c0" compartment="c0" fbc:charge="-1"/>
      <species boundaryCondition="false" constant="false" hasOnlySubstanceUnits="false" id="M_cpd11569_c0" name="14_methyl_pentadecanoyl_ACP_c0" compartment="c0" fbc:charge="-2"/>
      <species boundaryCondition="false" constant="false" hasOnlySubstanceUnits="false" id="M_cpd15606_c0" name="Gly_Tyr_c0" compartment="c0" fbc:charge="0"/>
      <species boundaryCondition="false" constant="false" hasOnlySubstanceUnits="false" id="M_cpd00069_c0" name="L_Tyrosine_c0" compartment="c0" fbc:charge="0"/>
      <species boundaryCondition="false" constant="false" hasOnlySubstanceUnits="false" id="M_cpd11546_c0" name="4_methyl_3_oxo_pentanoyl_ACP_c0" compartment="c0" fbc:charge="-1"/>
      <species boundaryCondition="false" constant="false" hasOnlySubstanceUnits="false" id="M_cpd11547_c0" name="4_methyl_3_hydroxy_pentanoyl_ACP_c0" compartment="c0" fbc:charge="-1"/>
      <species boundaryCondition="false" constant="false" hasOnlySubstanceUnits="false" id="M_cpd11539_c0" name="13_methyl_trans_tetra_dec_2_enoyl_ACP_c0" compartment="c0" fbc:charge="-1"/>
      <species boundaryCondition="false" constant="false" hasOnlySubstanceUnits="false" id="M_cpd15420_c0" name="CDP_1_2_dioctadec_11_enoylglycerol_c0" compartment="c0" fbc:charge="-2"/>
      <species boundaryCondition="false" constant="false" hasOnlySubstanceUnits="false" id="M_cpd15548_c0" name="Phosphatidylglycerophosphate_dioctadec_11_enoyl_c0" compartment="c0" fbc:charge="-2"/>
      <species boundaryCondition="false" constant="false" hasOnlySubstanceUnits="false" id="M_cpd15674_c0" name="1_isopentadecanoyl_sn_glycerol_3_phosphate_c0" compartment="c0" fbc:charge="-1"/>
      <species boundaryCondition="false" constant="false" hasOnlySubstanceUnits="false" id="M_cpd11491_c0" name="3_oxotetradecanoyl_acp_c0" compartment="c0" fbc:charge="-2"/>
      <species boundaryCondition="false" constant="false" hasOnlySubstanceUnits="false" id="M_cpd01318_c0" name="Glycocholate_c0" compartment="c0" fbc:charge="-1"/>
      <species boundaryCondition="false" constant="false" hasOnlySubstanceUnits="false" id="M_cpd00526_c0" name="Cholate_c0" compartment="c0" fbc:charge="-1"/>
      <species boundaryCondition="false" constant="false" hasOnlySubstanceUnits="false" id="M_cpd11558_c0" name="10_methyl_3_oxo_undecanoyl_ACP_c0" compartment="c0" fbc:charge="-1"/>
      <species boundaryCondition="false" constant="false" hasOnlySubstanceUnits="false" id="M_cpd11559_c0" name="10_methyl_3_hydroxy_undecanoyl_ACP_c0" compartment="c0" fbc:charge="-1"/>
      <species boundaryCondition="false" constant="false" hasOnlySubstanceUnits="false" id="M_cpd00906_c0" name="all_trans_Hexaprenyl_diphosphate_c0" compartment="c0" fbc:charge="-2"/>
      <species boundaryCondition="false" constant="false" hasOnlySubstanceUnits="false" id="M_cpd00343_c0" name="N_Carbamoyl_L_aspartate_c0" compartment="c0" fbc:charge="-2"/>
      <species boundaryCondition="false" constant="false" hasOnlySubstanceUnits="false" id="M_cpd00009_e0" name="Phosphate_e0" compartment="e0" fbc:charge="-2"/>
      <species boundaryCondition="false" constant="false" hasOnlySubstanceUnits="false" id="M_cpd00078_c0" name="Succinyl_CoA_c0" compartment="c0" fbc:charge="-5"/>
      <species boundaryCondition="false" constant="false" hasOnlySubstanceUnits="false" id="M_cpd00449_c0" name="Dihydrolipoamide_c0" compartment="c0" fbc:charge="0"/>
      <species boundaryCondition="false" constant="false" hasOnlySubstanceUnits="false" id="M_cpd00346_c0" name="L_Aspartate4_semialdehyde_c0" compartment="c0" fbc:charge="0"/>
      <species boundaryCondition="false" constant="false" hasOnlySubstanceUnits="false" id="M_cpd09027_c0" name="5_Hydroxy_2_oxo_4_ureido_2_5_dihydro_1H_imidazole_5_carboxylate_c0" compartment="c0" fbc:charge="-1"/>
      <species boundaryCondition="false" constant="false" hasOnlySubstanceUnits="false" id="M_cpd01567_c0" name="R_Allantoin_c0" compartment="c0" fbc:charge="-1"/>
      <species boundaryCondition="false" constant="false" hasOnlySubstanceUnits="false" id="M_cpd00130_c0" name="L_Malate_c0" compartment="c0" fbc:charge="-2"/>
      <species boundaryCondition="false" constant="false" hasOnlySubstanceUnits="false" id="M_cpd11521_c0" name="5_methyl_3_oxo_hexanoyl_ACP_c0" compartment="c0" fbc:charge="-1"/>
      <species boundaryCondition="false" constant="false" hasOnlySubstanceUnits="false" id="M_cpd11522_c0" name="5_methyl_3_hydroxy_hexanoyl_ACP_c0" compartment="c0" fbc:charge="-1"/>
      <species boundaryCondition="false" constant="false" hasOnlySubstanceUnits="false" id="M_cpd11912_c0" name="tRNA_Glu_c0" compartment="c0" fbc:charge="0"/>
      <species boundaryCondition="false" constant="false" hasOnlySubstanceUnits="false" id="M_cpd12227_c0" name="L_Glutamyl_tRNA_Glu_c0" compartment="c0" fbc:charge="0"/>
      <species boundaryCondition="false" constant="false" hasOnlySubstanceUnits="false" id="M_cpd00024_c0" name="2_Oxoglutarate_c0" compartment="c0" fbc:charge="-2"/>
      <species boundaryCondition="false" constant="false" hasOnlySubstanceUnits="false" id="M_cpd00342_c0" name="N_Acetylornithine_c0" compartment="c0" fbc:charge="0"/>
      <species boundaryCondition="false" constant="false" hasOnlySubstanceUnits="false" id="M_cpd00918_c0" name="2_Acetamido_5_oxopentanoate_c0" compartment="c0" fbc:charge="-1"/>
      <species boundaryCondition="false" constant="false" hasOnlySubstanceUnits="false" id="M_cpd03244_c0" name="Taurodeoxycholate_c0" compartment="c0" fbc:charge="-1"/>
      <species boundaryCondition="false" constant="false" hasOnlySubstanceUnits="false" id="M_cpd02733_c0" name="Deoxycholate_c0" compartment="c0" fbc:charge="-1"/>
      <species boundaryCondition="false" constant="false" hasOnlySubstanceUnits="false" id="M_cpd00084_c0" name="L_Cysteine_c0" compartment="c0" fbc:charge="0"/>
      <species boundaryCondition="false" constant="false" hasOnlySubstanceUnits="false" id="M_cpd00239_c0" name="H2S_c0" compartment="c0" fbc:charge="-1"/>
      <species boundaryCondition="false" constant="false" hasOnlySubstanceUnits="false" id="M_cpd00051_c0" name="L_Arginine_c0" compartment="c0" fbc:charge="1"/>
      <species boundaryCondition="false" constant="false" hasOnlySubstanceUnits="false" id="M_cpd04058_c0" name="L_N2_2_Carboxyethylarginine_c0" compartment="c0" fbc:charge="0"/>
      <species boundaryCondition="false" constant="false" hasOnlySubstanceUnits="false" id="M_cpd00050_c0" name="FMN_c0" compartment="c0" fbc:charge="-3"/>
      <species boundaryCondition="false" constant="false" hasOnlySubstanceUnits="false" id="M_cpd00349_c0" name="Sedoheptulose_1_7_bisphosphate_c0" compartment="c0" fbc:charge="-4"/>
      <species boundaryCondition="false" constant="false" hasOnlySubstanceUnits="false" id="M_cpd00338_c0" name="5_Aminolevulinate_c0" compartment="c0" fbc:charge="0"/>
      <species boundaryCondition="false" constant="false" hasOnlySubstanceUnits="false" id="M_cpd15028_c0" name="Delphin_c0" compartment="c0" fbc:charge="-2"/>
      <species boundaryCondition="false" constant="false" hasOnlySubstanceUnits="false" id="M_cpd15029_c0" name="Delphinidin_3_glucoside_5_caffoyl_glucoside_c0" compartment="c0" fbc:charge="-2"/>
      <species boundaryCondition="false" constant="false" hasOnlySubstanceUnits="false" id="M_cpd11580_c0" name="Gly_Gln_c0" compartment="c0" fbc:charge="0"/>
      <species boundaryCondition="false" constant="false" hasOnlySubstanceUnits="false" id="M_cpd00053_c0" name="L_Glutamine_c0" compartment="c0" fbc:charge="0"/>
      <species boundaryCondition="false" constant="false" hasOnlySubstanceUnits="false" id="M_cpd11560_c0" name="10_methyl_trans_undec_2_enoyl_ACP_c0" compartment="c0" fbc:charge="-1"/>
      <species boundaryCondition="false" constant="false" hasOnlySubstanceUnits="false" id="M_cpd11561_c0" name="10_methyl_undecanoyl_ACP_c0" compartment="c0" fbc:charge="-1"/>
      <species boundaryCondition="false" constant="false" hasOnlySubstanceUnits="false" id="M_cpd11552_c0" name="6_methyl_trans_hept_2_enoyl_ACP_c0" compartment="c0" fbc:charge="-1"/>
      <species boundaryCondition="false" constant="false" hasOnlySubstanceUnits="false" id="M_cpd00834_c0" name="Phosphopantetheine_c0" compartment="c0" fbc:charge="-2"/>
      <species boundaryCondition="false" constant="false" hasOnlySubstanceUnits="false" id="M_cpd00034_e0" name="Zn2_e0" compartment="e0" fbc:charge="2"/>
      <species boundaryCondition="false" constant="false" hasOnlySubstanceUnits="false" id="M_cpd00034_c0" name="Zn2_c0" compartment="c0" fbc:charge="2"/>
      <species boundaryCondition="false" constant="false" hasOnlySubstanceUnits="false" id="M_cpd00039_c0" name="L_Lysine_c0" compartment="c0" fbc:charge="1"/>
      <species boundaryCondition="false" constant="false" hasOnlySubstanceUnits="false" id="M_cpd00525_c0" name="UDP_N_acetylmuramoyl_L_alanyl_D_glutamate_c0" compartment="c0" fbc:charge="-4"/>
      <species boundaryCondition="false" constant="false" hasOnlySubstanceUnits="false" id="M_cpd02861_c0" name="UDP_N_acetylmuramoyl_L_alanyl_D_glutamyl_L_lysine_c0" compartment="c0" fbc:charge="-3"/>
      <species boundaryCondition="false" constant="false" hasOnlySubstanceUnits="false" id="M_cpd00115_c0" name="dATP_c0" compartment="c0" fbc:charge="-3"/>
      <species boundaryCondition="false" constant="false" hasOnlySubstanceUnits="false" id="M_cpd00126_c0" name="GMP_c0" compartment="c0" fbc:charge="-2"/>
      <species boundaryCondition="false" constant="false" hasOnlySubstanceUnits="false" id="M_cpd00031_c0" name="GDP_c0" compartment="c0" fbc:charge="-2"/>
      <species boundaryCondition="false" constant="false" hasOnlySubstanceUnits="false" id="M_cpd00177_c0" name="dADP_c0" compartment="c0" fbc:charge="-2"/>
      <species boundaryCondition="false" constant="false" hasOnlySubstanceUnits="false" id="M_cpd11496_c0" name="4_methyl_3_oxo_hexanoyl_ACP_c0" compartment="c0" fbc:charge="-1"/>
      <species boundaryCondition="false" constant="false" hasOnlySubstanceUnits="false" id="M_cpd00288_c0" name="D_Glucosamine_phosphate_c0" compartment="c0" fbc:charge="-1"/>
      <species boundaryCondition="false" constant="false" hasOnlySubstanceUnits="false" id="M_cpd02882_c0" name="4__1_D_Ribitylamino_5_aminouracil_c0" compartment="c0" fbc:charge="0"/>
      <species boundaryCondition="false" constant="false" hasOnlySubstanceUnits="false" id="M_cpd02656_c0" name="6_7_Dimethyl_8__1_D_ribityllumazine_c0" compartment="c0" fbc:charge="-1"/>
      <species boundaryCondition="false" constant="false" hasOnlySubstanceUnits="false" id="M_cpd15700_c0" name="Diisohexadecanoylphosphatidylethanolamine_c0" compartment="c0" fbc:charge="0"/>
      <species boundaryCondition="false" constant="false" hasOnlySubstanceUnits="false" id="M_cpd11582_c0" name="ala_L_Thr_L_c0" compartment="c0" fbc:charge="0"/>
      <species boundaryCondition="false" constant="false" hasOnlySubstanceUnits="false" id="M_cpd00161_c0" name="L_Threonine_c0" compartment="c0" fbc:charge="0"/>
      <species boundaryCondition="false" constant="false" hasOnlySubstanceUnits="false" id="M_cpd09790_c0" name="3_Methylsalicylaldehyde_c0" compartment="c0" fbc:charge="0"/>
      <species boundaryCondition="false" constant="false" hasOnlySubstanceUnits="false" id="M_cpd09791_c0" name="3_Methylsalicylate_c0" compartment="c0" fbc:charge="-1"/>
      <species boundaryCondition="false" constant="false" hasOnlySubstanceUnits="false" id="M_cpd17043_c0" name="RNA_transcription_c0" compartment="c0" fbc:charge="0"/>
      <species boundaryCondition="false" constant="false" hasOnlySubstanceUnits="false" id="M_cpd11475_c0" name="2E_Decenoyl_acp_c0" compartment="c0" fbc:charge="-2"/>
      <species boundaryCondition="false" constant="false" hasOnlySubstanceUnits="false" id="M_cpd12606_c0" name="Plasmenylethanolamine_c0" compartment="c0" fbc:charge="-1"/>
      <species boundaryCondition="false" constant="false" hasOnlySubstanceUnits="false" id="M_cpd00444_c0" name="CDPethanolamine_c0" compartment="c0" fbc:charge="-1"/>
      <species boundaryCondition="false" constant="false" hasOnlySubstanceUnits="false" id="M_cpd12322_c0" name="1_Alkenyl_2_acylglycerol_c0" compartment="c0" fbc:charge="0"/>
      <species boundaryCondition="false" constant="false" hasOnlySubstanceUnits="false" id="M_cpd01982_c0" name="5_Phosphoribosylamine_c0" compartment="c0" fbc:charge="-1"/>
      <species boundaryCondition="false" constant="false" hasOnlySubstanceUnits="false" id="M_cpd08288_c0" name="2_phospho_4__cytidine5_diphospho_2_C_methyl_D_erythritol_c0" compartment="c0" fbc:charge="-4"/>
      <species boundaryCondition="false" constant="false" hasOnlySubstanceUnits="false" id="M_cpd12273_c0" name="1_Alkyl_2_acylglycerol_c0" compartment="c0" fbc:charge="0"/>
      <species boundaryCondition="false" constant="false" hasOnlySubstanceUnits="false" id="M_cpd12554_c0" name="1_Alkyl_2_acylglycerophosphoethanolamine_c0" compartment="c0" fbc:charge="-1"/>
      <species boundaryCondition="false" constant="false" hasOnlySubstanceUnits="false" id="M_cpd15277_c0" name="Palmitoyl_ACP_c0" compartment="c0" fbc:charge="-2"/>
      <species boundaryCondition="false" constant="false" hasOnlySubstanceUnits="false" id="M_cpd15327_c0" name="1_hexadecanoyl_sn_glycerol_3_phosphate_c0" compartment="c0" fbc:charge="-1"/>
      <species boundaryCondition="false" constant="false" hasOnlySubstanceUnits="false" id="M_cpd15421_c0" name="CDP_1_2_dioctadecanoylglycerol_c0" compartment="c0" fbc:charge="-2"/>
      <species boundaryCondition="false" constant="false" hasOnlySubstanceUnits="false" id="M_cpd15684_c0" name="CDP_1_2_dianteisoheptadecanoylglycerol_c0" compartment="c0" fbc:charge="-2"/>
      <species boundaryCondition="false" constant="false" hasOnlySubstanceUnits="false" id="M_cpd15690_c0" name="Dianteisoheptadecanoylphosphatidylserine_c0" compartment="c0" fbc:charge="-2"/>
      <species boundaryCondition="false" constant="false" hasOnlySubstanceUnits="false" id="M_cpd11481_c0" name="R_3_hydroxypalmitoyl_acyl_carrierprotein__c0" compartment="c0" fbc:charge="-1"/>
      <species boundaryCondition="false" constant="false" hasOnlySubstanceUnits="false" id="M_cpd11485_c0" name="3_oxohexadecanoyl_acp_c0" compartment="c0" fbc:charge="-2"/>
      <species boundaryCondition="false" constant="false" hasOnlySubstanceUnits="false" id="M_cpd00036_c0" name="Succinate_c0" compartment="c0" fbc:charge="-2"/>
      <species boundaryCondition="false" constant="false" hasOnlySubstanceUnits="false" id="M_cpd11508_c0" name="10_methyl_3_oxo_dodecanoyl_ACP_c0" compartment="c0" fbc:charge="-1"/>
      <species boundaryCondition="false" constant="false" hasOnlySubstanceUnits="false" id="M_cpd00191_c0" name="3_Oxopropanoate_c0" compartment="c0" fbc:charge="-1"/>
      <species boundaryCondition="false" constant="false" hasOnlySubstanceUnits="false" id="M_cpd00060_c0" name="L_Methionine_c0" compartment="c0" fbc:charge="0"/>
      <species boundaryCondition="false" constant="false" hasOnlySubstanceUnits="false" id="M_cpd15603_c0" name="Gly_Cys_c0" compartment="c0" fbc:charge="0"/>
      <species boundaryCondition="false" constant="false" hasOnlySubstanceUnits="false" id="M_cpd11435_c0" name="fa1coa_c0" compartment="c0" fbc:charge="-3"/>
      <species boundaryCondition="false" constant="false" hasOnlySubstanceUnits="false" id="M_cpd15673_c0" name="1_isotetradecanoyl_sn_glycerol_3_phosphate_c0" compartment="c0" fbc:charge="-1"/>
      <species boundaryCondition="false" constant="false" hasOnlySubstanceUnits="false" id="M_cpd00110_c0" name="Cytochrome_c2_c0" compartment="c0" fbc:charge="4"/>
      <species boundaryCondition="false" constant="false" hasOnlySubstanceUnits="false" id="M_cpd00109_c0" name="Cytochrome_c3_c0" compartment="c0" fbc:charge="5"/>
      <species boundaryCondition="false" constant="false" hasOnlySubstanceUnits="false" id="M_cpd00136_c0" name="4_Hydroxybenzoate_c0" compartment="c0" fbc:charge="-1"/>
      <species boundaryCondition="false" constant="false" hasOnlySubstanceUnits="false" id="M_cpd02172_c0" name="Solanesyl_diphosphate_c0" compartment="c0" fbc:charge="-2"/>
      <species boundaryCondition="false" constant="false" hasOnlySubstanceUnits="false" id="M_cpd02419_c0" name="Nonaprenyl_4_hydroxybenzoate_c0" compartment="c0" fbc:charge="-1"/>
      <species boundaryCondition="false" constant="false" hasOnlySubstanceUnits="false" id="M_cpd15417_c0" name="CDP_1_2_didodecanoylglycerol_c0" compartment="c0" fbc:charge="-2"/>
      <species boundaryCondition="false" constant="false" hasOnlySubstanceUnits="false" id="M_cpd00532_c0" name="O2__c0" compartment="c0" fbc:charge="-1"/>
      <species boundaryCondition="false" constant="false" hasOnlySubstanceUnits="false" id="M_cpd11480_c0" name="D_3_Hydroxydodecanoyl_acp_c0" compartment="c0" fbc:charge="-2"/>
      <species boundaryCondition="false" constant="false" hasOnlySubstanceUnits="false" id="M_cpd00064_c0" name="Ornithine_c0" compartment="c0" fbc:charge="1"/>
      <species boundaryCondition="false" constant="false" hasOnlySubstanceUnits="false" id="M_cpd01345_c0" name="Taurocyamine_c0" compartment="c0" fbc:charge="0"/>
      <species boundaryCondition="false" constant="false" hasOnlySubstanceUnits="false" id="M_cpd11525_c0" name="7_methyl_3_oxo_octanoyl_ACP_c0" compartment="c0" fbc:charge="-1"/>
      <species boundaryCondition="false" constant="false" hasOnlySubstanceUnits="false" id="M_cpd11526_c0" name="7_methyl_3_hydroxy_octanoyl_ACP_c0" compartment="c0" fbc:charge="-1"/>
      <species boundaryCondition="false" constant="false" hasOnlySubstanceUnits="false" id="M_cpd09802_c0" name="2_Naphthaldehyde_c0" compartment="c0" fbc:charge="0"/>
      <species boundaryCondition="false" constant="false" hasOnlySubstanceUnits="false" id="M_cpd09804_c0" name="2_Naphthoic_acid_c0" compartment="c0" fbc:charge="-1"/>
      <species boundaryCondition="false" constant="false" hasOnlySubstanceUnits="false" id="M_cpd08279_c0" name="1_Hydroxy_2_naphthaldehyde_c0" compartment="c0" fbc:charge="0"/>
      <species boundaryCondition="false" constant="false" hasOnlySubstanceUnits="false" id="M_cpd02045_c0" name="1_Hydroxy_2_naphthoate_c0" compartment="c0" fbc:charge="-1"/>
      <species boundaryCondition="false" constant="false" hasOnlySubstanceUnits="false" id="M_cpd02074_c0" name="2_Oxo_6_aminocaproate_c0" compartment="c0" fbc:charge="0"/>
      <species boundaryCondition="false" constant="false" hasOnlySubstanceUnits="false" id="M_cpd00922_c0" name="delta1_Piperideine_2_carboxylate_c0" compartment="c0" fbc:charge="-1"/>
      <species boundaryCondition="false" constant="false" hasOnlySubstanceUnits="false" id="M_cpd00055_c0" name="Formaldehyde_c0" compartment="c0" fbc:charge="0"/>
      <species boundaryCondition="false" constant="false" hasOnlySubstanceUnits="false" id="M_cpd04105_c0" name="Mycothiol_c0" compartment="c0" fbc:charge="0"/>
      <species boundaryCondition="false" constant="false" hasOnlySubstanceUnits="false" id="M_cpd04106_c0" name="S_Formylmycothiol_c0" compartment="c0" fbc:charge="0"/>
      <species boundaryCondition="false" constant="false" hasOnlySubstanceUnits="false" id="M_cpd11587_c0" name="Ala_Gln_c0" compartment="c0" fbc:charge="0"/>
      <species boundaryCondition="false" constant="false" hasOnlySubstanceUnits="false" id="M_cpd03447_c0" name="2_Octaprenyl_6_methoxy_1_4_benzoquinone_c0" compartment="c0" fbc:charge="0"/>
      <species boundaryCondition="false" constant="false" hasOnlySubstanceUnits="false" id="M_cpd03448_c0" name="2_Octaprenyl_3_methyl_6_methoxy_1_4_benzoquinone_c0" compartment="c0" fbc:charge="0"/>
      <species boundaryCondition="false" constant="false" hasOnlySubstanceUnits="false" id="M_cpd11583_c0" name="Ala_Leu_c0" compartment="c0" fbc:charge="0"/>
      <species boundaryCondition="false" constant="false" hasOnlySubstanceUnits="false" id="M_cpd00107_c0" name="L_Leucine_c0" compartment="c0" fbc:charge="0"/>
      <species boundaryCondition="false" constant="false" hasOnlySubstanceUnits="false" id="M_cpd00804_c0" name="Sorbitol_6_phosphate_c0" compartment="c0" fbc:charge="-2"/>
      <species boundaryCondition="false" constant="false" hasOnlySubstanceUnits="false" id="M_cpd02414_c0" name="L_2_Amino_6_oxopimelate_c0" compartment="c0" fbc:charge="-1"/>
      <species boundaryCondition="false" constant="false" hasOnlySubstanceUnits="false" id="M_cpd02465_c0" name="tetrahydrodipicolinate_c0" compartment="c0" fbc:charge="-2"/>
      <species boundaryCondition="false" constant="false" hasOnlySubstanceUnits="false" id="M_cpd08287_c0" name="4__cytidine5_diphospho_2_C_methyl_D_erythritol_c0" compartment="c0" fbc:charge="-2"/>
      <species boundaryCondition="false" constant="false" hasOnlySubstanceUnits="false" id="M_cpd15552_c0" name="phosphatidylserine_didodecanoyl_c0" compartment="c0" fbc:charge="-2"/>
      <species boundaryCondition="false" constant="false" hasOnlySubstanceUnits="false" id="M_cpd15528_c0" name="phosphatidylethanolamine_didodecanoyl_c0" compartment="c0" fbc:charge="0"/>
      <species boundaryCondition="false" constant="false" hasOnlySubstanceUnits="false" id="M_cpd00114_c0" name="IMP_c0" compartment="c0" fbc:charge="-2"/>
      <species boundaryCondition="false" constant="false" hasOnlySubstanceUnits="false" id="M_cpd00028_c0" name="Heme_c0" compartment="c0" fbc:charge="-2"/>
      <species boundaryCondition="false" constant="false" hasOnlySubstanceUnits="false" id="M_cpd11313_c0" name="hemeO_c0" compartment="c0" fbc:charge="-2"/>
      <species boundaryCondition="false" constant="false" hasOnlySubstanceUnits="false" id="M_cpd02197_c0" name="5_Formyltetrahydrofolate_c0" compartment="c0" fbc:charge="-2"/>
      <species boundaryCondition="false" constant="false" hasOnlySubstanceUnits="false" id="M_cpd00770_c0" name="N_Formyl_L_glutamate_c0" compartment="c0" fbc:charge="-2"/>
      <species boundaryCondition="false" constant="false" hasOnlySubstanceUnits="false" id="M_cpd11532_c0" name="9_methyl_decanoyl_ACP_c0" compartment="c0" fbc:charge="-1"/>
      <species boundaryCondition="false" constant="false" hasOnlySubstanceUnits="false" id="M_cpd11533_c0" name="11_methyl_3_oxo_dodecanoyl_ACP_c0" compartment="c0" fbc:charge="-1"/>
      <species boundaryCondition="false" constant="false" hasOnlySubstanceUnits="false" id="M_cpd00523_c0" name="Trehalose_6_phosphate_c0" compartment="c0" fbc:charge="-2"/>
      <species boundaryCondition="false" constant="false" hasOnlySubstanceUnits="false" id="M_cpd00794_c0" name="TRHL_c0" compartment="c0" fbc:charge="0"/>
      <species boundaryCondition="false" constant="false" hasOnlySubstanceUnits="false" id="M_cpd11592_c0" name="gly_glu_L_c0" compartment="c0" fbc:charge="-1"/>
      <species boundaryCondition="false" constant="false" hasOnlySubstanceUnits="false" id="M_cpd02484_c0" name="Inositol_3_phosphate_c0" compartment="c0" fbc:charge="-2"/>
      <species boundaryCondition="false" constant="false" hasOnlySubstanceUnits="false" id="M_cpd09793_c0" name="1_Naphthaldehyde_c0" compartment="c0" fbc:charge="0"/>
      <species boundaryCondition="false" constant="false" hasOnlySubstanceUnits="false" id="M_cpd09794_c0" name="1_Naphthoic_acid_c0" compartment="c0" fbc:charge="-1"/>
      <species boundaryCondition="false" constant="false" hasOnlySubstanceUnits="false" id="M_cpd00092_c0" name="Uracil_c0" compartment="c0" fbc:charge="0"/>
      <species boundaryCondition="false" constant="false" hasOnlySubstanceUnits="false" id="M_cpd00101_c0" name="ribose_5_phosphate_c0" compartment="c0" fbc:charge="-2"/>
      <species boundaryCondition="false" constant="false" hasOnlySubstanceUnits="false" id="M_cpd00859_c0" name="Pseudouridine_5_phosphate_c0" compartment="c0" fbc:charge="-2"/>
      <species boundaryCondition="false" constant="false" hasOnlySubstanceUnits="false" id="M_cpd00868_c0" name="p_hydroxyphenylpyruvate_c0" compartment="c0" fbc:charge="-1"/>
      <species boundaryCondition="false" constant="false" hasOnlySubstanceUnits="false" id="M_cpd03446_c0" name="2_Octaprenyl_6_methoxyphenol_c0" compartment="c0" fbc:charge="0"/>
      <species boundaryCondition="false" constant="false" hasOnlySubstanceUnits="false" id="M_cpd11465_c0" name="But_2_enoyl_acyl_carrier_protein_c0" compartment="c0" fbc:charge="-1"/>
      <species boundaryCondition="false" constant="false" hasOnlySubstanceUnits="false" id="M_cpd00104_c0" name="BIOT_c0" compartment="c0" fbc:charge="-1"/>
      <species boundaryCondition="false" constant="false" hasOnlySubstanceUnits="false" id="M_cpd03517_c0" name="Biotinyl_5_AMP_c0" compartment="c0" fbc:charge="-1"/>
      <species boundaryCondition="false" constant="false" hasOnlySubstanceUnits="false" id="M_cpd17041_c0" name="Protein_biosynthesis_c0" compartment="c0" fbc:charge="0"/>
      <species boundaryCondition="false" constant="false" hasOnlySubstanceUnits="false" id="M_cpd02708_c0" name="cis_2_Methyl_5_isopropylhexa_2_5_dienal_c0" compartment="c0" fbc:charge="0"/>
      <species boundaryCondition="false" constant="false" hasOnlySubstanceUnits="false" id="M_cpd08741_c0" name="cis_2_Methyl_5_isopropylhexa_2_5_dienoic_acid_c0" compartment="c0" fbc:charge="-1"/>
      <species boundaryCondition="false" constant="false" hasOnlySubstanceUnits="false" id="M_cpd11566_c0" name="14_methyl_3_oxo_pentadecanoyl_ACP_c0" compartment="c0" fbc:charge="-1"/>
      <species boundaryCondition="false" constant="false" hasOnlySubstanceUnits="false" id="M_cpd11567_c0" name="14_methyl_3_hydroxy_pentadecanoyl_ACP_c0" compartment="c0" fbc:charge="-1"/>
      <species boundaryCondition="false" constant="false" hasOnlySubstanceUnits="false" id="M_cpd00477_c0" name="N_Acetyl_L_glutamate_c0" compartment="c0" fbc:charge="-2"/>
      <species boundaryCondition="false" constant="false" hasOnlySubstanceUnits="false" id="M_cpd02552_c0" name="n_acetylglutamyl_phosphate_c0" compartment="c0" fbc:charge="-3"/>
      <species boundaryCondition="false" constant="false" hasOnlySubstanceUnits="false" id="M_cpd15699_c0" name="Dianteisopentadecanoylphosphatidylethanolamine_c0" compartment="c0" fbc:charge="0"/>
      <species boundaryCondition="false" constant="false" hasOnlySubstanceUnits="false" id="M_cpd00296_c0" name="dGMP_c0" compartment="c0" fbc:charge="-2"/>
      <species boundaryCondition="false" constant="false" hasOnlySubstanceUnits="false" id="M_cpd00295_c0" name="dGDP_c0" compartment="c0" fbc:charge="-2"/>
      <species boundaryCondition="false" constant="false" hasOnlySubstanceUnits="false" id="M_cpd02964_c0" name="UDP_N_acetylmuramoyl_L_alanyl_D_gamma_glutamyl_meso_2_6_diaminopimelate_c0" compartment="c0" fbc:charge="-4"/>
      <species boundaryCondition="false" constant="false" hasOnlySubstanceUnits="false" id="M_cpd15353_c0" name="2_Demethylmenaquinol_8_c0" compartment="c0" fbc:charge="0"/>
      <species boundaryCondition="false" constant="false" hasOnlySubstanceUnits="false" id="M_cpd15352_c0" name="2_Demethylmenaquinone_8_c0" compartment="c0" fbc:charge="0"/>
      <species boundaryCondition="false" constant="false" hasOnlySubstanceUnits="false" id="M_cpd11500_c0" name="6_methyl_3_oxo_octanoyl_ACP_c0" compartment="c0" fbc:charge="-1"/>
      <species boundaryCondition="false" constant="false" hasOnlySubstanceUnits="false" id="M_cpd11501_c0" name="6_methyl_3_hydroxy_octanoyl_ACP_c0" compartment="c0" fbc:charge="-1"/>
      <species boundaryCondition="false" constant="false" hasOnlySubstanceUnits="false" id="M_cpd15532_c0" name="phosphatidylethanolamine_dihexadec_9enoyl_c0" compartment="c0" fbc:charge="0"/>
      <species boundaryCondition="false" constant="false" hasOnlySubstanceUnits="false" id="M_cpd00361_c0" name="ACTN_c0" compartment="c0" fbc:charge="0"/>
      <species boundaryCondition="false" constant="false" hasOnlySubstanceUnits="false" id="M_cpd01221_c0" name="S_Acetoin_c0" compartment="c0" fbc:charge="0"/>
      <species boundaryCondition="false" constant="false" hasOnlySubstanceUnits="false" id="M_cpd15547_c0" name="Phosphatidylglycerophosphate_dioctadecanoyl_c0" compartment="c0" fbc:charge="-2"/>
      <species boundaryCondition="false" constant="false" hasOnlySubstanceUnits="false" id="M_cpd15540_c0" name="Phosphatidylglycerol_dioctadecanoyl_c0" compartment="c0" fbc:charge="-1"/>
      <species boundaryCondition="false" constant="false" hasOnlySubstanceUnits="false" id="M_cpd15544_c0" name="Phosphatidylglycerophosphate_ditetradec_7_enoyl_c0" compartment="c0" fbc:charge="-2"/>
      <species boundaryCondition="false" constant="false" hasOnlySubstanceUnits="false" id="M_cpd15537_c0" name="Phosphatidylglycerol_ditetradec_7_enoyl_c0" compartment="c0" fbc:charge="-1"/>
      <species boundaryCondition="false" constant="false" hasOnlySubstanceUnits="false" id="M_cpd11482_c0" name="R_3_Hydroxydecanoyl_acyl_carrier_protein_c0" compartment="c0" fbc:charge="-2"/>
      <species boundaryCondition="false" constant="false" hasOnlySubstanceUnits="false" id="M_cpd11487_c0" name="3_oxodecanoyl_acp_c0" compartment="c0" fbc:charge="-2"/>
      <species boundaryCondition="false" constant="false" hasOnlySubstanceUnits="false" id="M_cpd15294_c0" name="Tetradecenoyl_ACP_c0" compartment="c0" fbc:charge="-1"/>
      <species boundaryCondition="false" constant="false" hasOnlySubstanceUnits="false" id="M_cpd15330_c0" name="1_tetradec_7_enoyl_sn_glycerol_3_phosphate_c0" compartment="c0" fbc:charge="-1"/>
      <species boundaryCondition="false" constant="false" hasOnlySubstanceUnits="false" id="M_cpd11565_c0" name="12_methyl_tridecanoyl_ACP_c0" compartment="c0" fbc:charge="-2"/>
      <species boundaryCondition="false" constant="false" hasOnlySubstanceUnits="false" id="M_cpd15716_c0" name="Diisoheptadecanoylphosphatidylglycerophosphate_c0" compartment="c0" fbc:charge="-2"/>
      <species boundaryCondition="false" constant="false" hasOnlySubstanceUnits="false" id="M_cpd15722_c0" name="Diisoheptadecanoylphosphatidylglycerol_c0" compartment="c0" fbc:charge="-1"/>
      <species boundaryCondition="false" constant="false" hasOnlySubstanceUnits="false" id="M_cpd15525_c0" name="1_2_dihexadec_9_enoyl_sn_glycerol_3_phosphate_c0" compartment="c0" fbc:charge="-1"/>
      <species boundaryCondition="false" constant="false" hasOnlySubstanceUnits="false" id="M_cpd15681_c0" name="1_2_dianteisopentadecanoyl_sn_glycerol_3_phosphate_c0" compartment="c0" fbc:charge="-1"/>
      <species boundaryCondition="false" constant="false" hasOnlySubstanceUnits="false" id="M_cpd11479_c0" name="D_3_Hydroxyhexanoyl_acp_c0" compartment="c0" fbc:charge="-2"/>
      <species boundaryCondition="false" constant="false" hasOnlySubstanceUnits="false" id="M_cpd00065_c0" name="L_Tryptophan_c0" compartment="c0" fbc:charge="0"/>
      <species boundaryCondition="false" constant="false" hasOnlySubstanceUnits="false" id="M_cpd02921_c0" name="SAICAR_c0" compartment="c0" fbc:charge="-3"/>
      <species boundaryCondition="false" constant="false" hasOnlySubstanceUnits="false" id="M_cpd08211_c0" name="trans_trans_cis_Geranylgeranyl_diphosphate_c0" compartment="c0" fbc:charge="-2"/>
      <species boundaryCondition="false" constant="false" hasOnlySubstanceUnits="false" id="M_cpd11512_c0" name="12_methyl_3_oxo_tetra_decanoyl_ACP_c0" compartment="c0" fbc:charge="-1"/>
      <species boundaryCondition="false" constant="false" hasOnlySubstanceUnits="false" id="M_cpd11513_c0" name="12_methyl_3_hydroxy_tetra_decanoyl_ACP_c0" compartment="c0" fbc:charge="-1"/>
      <species boundaryCondition="false" constant="false" hasOnlySubstanceUnits="false" id="M_cpd00198_c0" name="D_Xylulose5_phosphate_c0" compartment="c0" fbc:charge="-2"/>
      <species boundaryCondition="false" constant="false" hasOnlySubstanceUnits="false" id="M_cpd15706_c0" name="1_2_Diisohexadecanoyl_sn_glycerol_c0" compartment="c0" fbc:charge="0"/>
      <species boundaryCondition="false" constant="false" hasOnlySubstanceUnits="false" id="M_cpd15311_c0" name="1_2_Diacyl_sn_glycerol_dioctadecanoyl_c0" compartment="c0" fbc:charge="0"/>
      <species boundaryCondition="false" constant="false" hasOnlySubstanceUnits="false" id="M_cpd11434_c0" name="fa12coa_c0" compartment="c0" fbc:charge="-3"/>
      <species boundaryCondition="false" constant="false" hasOnlySubstanceUnits="false" id="M_cpd15672_c0" name="1_anteisoheptadecanoyl_sn_glycerol_3_phosphate_c0" compartment="c0" fbc:charge="-1"/>
      <species boundaryCondition="false" constant="false" hasOnlySubstanceUnits="false" id="M_cpd18007_c0" name="Leachianone_G_c0" compartment="c0" fbc:charge="0"/>
      <species boundaryCondition="false" constant="false" hasOnlySubstanceUnits="false" id="M_cpd18036_c0" name="Sophoraflavanone_G_c0" compartment="c0" fbc:charge="0"/>
      <species boundaryCondition="false" constant="false" hasOnlySubstanceUnits="false" id="M_cpd11519_c0" name="14_methyl_hexa_decanoyl_ACP_c0" compartment="c0" fbc:charge="-2"/>
      <species boundaryCondition="false" constant="false" hasOnlySubstanceUnits="false" id="M_cpd15604_c0" name="Gly_Leu_c0" compartment="c0" fbc:charge="0"/>
      <species boundaryCondition="false" constant="false" hasOnlySubstanceUnits="false" id="M_cpd11516_c0" name="14_methyl_3_oxo_hexa_decanoyl_ACP_c0" compartment="c0" fbc:charge="-1"/>
      <species boundaryCondition="false" constant="false" hasOnlySubstanceUnits="false" id="M_cpd11517_c0" name="14_methyl_3_hydroxy_hexa_decanoyl_ACP_c0" compartment="c0" fbc:charge="-1"/>
      <species boundaryCondition="false" constant="false" hasOnlySubstanceUnits="false" id="M_cpd11494_c0" name="Acetyl_ACP_c0" compartment="c0" fbc:charge="-2"/>
      <species boundaryCondition="false" constant="false" hasOnlySubstanceUnits="false" id="M_cpd11488_c0" name="Acetoacetyl_ACP_c0" compartment="c0" fbc:charge="-2"/>
      <species boundaryCondition="false" constant="false" hasOnlySubstanceUnits="false" id="M_cpd00451_c0" name="Glycocyamine_c0" compartment="c0" fbc:charge="0"/>
      <species boundaryCondition="false" constant="false" hasOnlySubstanceUnits="false" id="M_cpd11524_c0" name="5_methyl_hexanoyl_ACP_c0" compartment="c0" fbc:charge="-1"/>
      <species boundaryCondition="false" constant="false" hasOnlySubstanceUnits="false" id="M_cpd00146_c0" name="Carbamoylphosphate_c0" compartment="c0" fbc:charge="-2"/>
      <species boundaryCondition="false" constant="false" hasOnlySubstanceUnits="false" id="M_cpd14940_c0" name="2E_Octadecenoyl_acp_c0" compartment="c0" fbc:charge="-2"/>
      <species boundaryCondition="false" constant="false" hasOnlySubstanceUnits="false" id="M_cpd12458_c0" name="Stearoyl_acyl_carrier_protein_c0" compartment="c0" fbc:charge="-2"/>
      <species boundaryCondition="false" constant="false" hasOnlySubstanceUnits="false" id="M_cpd12370_c0" name="apo_ACP_c0" compartment="c0" fbc:charge="0"/>
      <species boundaryCondition="false" constant="false" hasOnlySubstanceUnits="false" id="M_cpd00045_c0" name="Adenosine_3_5_bisphosphate_c0" compartment="c0" fbc:charge="-4"/>
      <species boundaryCondition="false" constant="false" hasOnlySubstanceUnits="false" id="M_cpd00978_c0" name="dUDP_c0" compartment="c0" fbc:charge="-2"/>
      <species boundaryCondition="false" constant="false" hasOnlySubstanceUnits="false" id="M_cpd00358_c0" name="dUTP_c0" compartment="c0" fbc:charge="-3"/>
      <species boundaryCondition="false" constant="false" hasOnlySubstanceUnits="false" id="M_cpd00773_c0" name="UDP_MurNAc_c0" compartment="c0" fbc:charge="-3"/>
      <species boundaryCondition="false" constant="false" hasOnlySubstanceUnits="false" id="M_cpd00890_c0" name="UDP_N_acetylmuramoyl_L_alanine_c0" compartment="c0" fbc:charge="-3"/>
      <species boundaryCondition="false" constant="false" hasOnlySubstanceUnits="false" id="M_cpd02884_c0" name="FAICAR_c0" compartment="c0" fbc:charge="-2"/>
      <species boundaryCondition="false" constant="false" hasOnlySubstanceUnits="false" id="M_cpd00482_c0" name="2_Phospho_D_glycerate_c0" compartment="c0" fbc:charge="-3"/>
      <species boundaryCondition="false" constant="false" hasOnlySubstanceUnits="false" id="M_cpd11586_c0" name="ala_L_glu_L_c0" compartment="c0" fbc:charge="-1"/>
      <species boundaryCondition="false" constant="false" hasOnlySubstanceUnits="false" id="M_cpd00062_c0" name="UTP_c0" compartment="c0" fbc:charge="-3"/>
      <species boundaryCondition="false" constant="false" hasOnlySubstanceUnits="false" id="M_cpd01974_c0" name="4_Hydroxy_L_glutamate_c0" compartment="c0" fbc:charge="-1"/>
      <species boundaryCondition="false" constant="false" hasOnlySubstanceUnits="false" id="M_cpd00830_c0" name="4_Hydroxy_2_oxoglutarate_c0" compartment="c0" fbc:charge="-2"/>
      <species boundaryCondition="false" constant="false" hasOnlySubstanceUnits="false" id="M_cpd01017_c0" name="Cys_Gly_c0" compartment="c0" fbc:charge="0"/>
      <species boundaryCondition="false" constant="false" hasOnlySubstanceUnits="false" id="M_cpd00231_c0" name="Dihydrobiopterin_c0" compartment="c0" fbc:charge="0"/>
      <species boundaryCondition="false" constant="false" hasOnlySubstanceUnits="false" id="M_cpd00233_c0" name="Tetrahydrobiopterin_c0" compartment="c0" fbc:charge="0"/>
      <species boundaryCondition="false" constant="false" hasOnlySubstanceUnits="false" id="M_cpd00090_c0" name="IDP_c0" compartment="c0" fbc:charge="-2"/>
      <species boundaryCondition="false" constant="false" hasOnlySubstanceUnits="false" id="M_cpd00068_c0" name="ITP_c0" compartment="c0" fbc:charge="-3"/>
      <species boundaryCondition="false" constant="false" hasOnlySubstanceUnits="false" id="M_cpd11534_c0" name="11_methyl_3_hydroxy_dodecanoyl_ACP_c0" compartment="c0" fbc:charge="-1"/>
      <species boundaryCondition="false" constant="false" hasOnlySubstanceUnits="false" id="M_cpd02678_c0" name="N_Formyl_GAR_c0" compartment="c0" fbc:charge="-2"/>
      <species boundaryCondition="false" constant="false" hasOnlySubstanceUnits="false" id="M_cpd02394_c0" name="GAR_c0" compartment="c0" fbc:charge="-1"/>
      <species boundaryCondition="false" constant="false" hasOnlySubstanceUnits="false" id="M_cpd11209_c0" name="N_Acetyl_L_citrulline_c0" compartment="c0" fbc:charge="-1"/>
      <species boundaryCondition="false" constant="false" hasOnlySubstanceUnits="false" id="M_cpd00241_c0" name="dGTP_c0" compartment="c0" fbc:charge="-3"/>
      <species boundaryCondition="false" constant="false" hasOnlySubstanceUnits="false" id="M_cpd15692_c0" name="Diisopentadecanoylphosphatidylserine_c0" compartment="c0" fbc:charge="-2"/>
      <species boundaryCondition="false" constant="false" hasOnlySubstanceUnits="false" id="M_cpd15698_c0" name="Diisopentadecanoylphosphatidylethanolamine_c0" compartment="c0" fbc:charge="0"/>
      <species boundaryCondition="false" constant="false" hasOnlySubstanceUnits="false" id="M_cpd11593_c0" name="ala_L_asp_L_c0" compartment="c0" fbc:charge="-1"/>
      <species boundaryCondition="false" constant="false" hasOnlySubstanceUnits="false" id="M_cpd02230_c0" name="Inositol_4_phosphate_c0" compartment="c0" fbc:charge="-2"/>
      <species boundaryCondition="false" constant="false" hasOnlySubstanceUnits="false" id="M_cpd00344_c0" name="N_Formimino_L_glutamate_c0" compartment="c0" fbc:charge="-1"/>
      <species boundaryCondition="false" constant="false" hasOnlySubstanceUnits="false" id="M_cpd00378_c0" name="Formamide_c0" compartment="c0" fbc:charge="0"/>
      <species boundaryCondition="false" constant="false" hasOnlySubstanceUnits="false" id="M_cpd12190_c0" name="Calmodulin_L_lysine_c0" compartment="c0" fbc:charge="0"/>
      <species boundaryCondition="false" constant="false" hasOnlySubstanceUnits="false" id="M_cpd12431_c0" name="Calmodulin_N6_methyl_L_lysine_c0" compartment="c0" fbc:charge="0"/>
      <species boundaryCondition="false" constant="false" hasOnlySubstanceUnits="false" id="M_cpd11542_c0" name="15_methyl_3_hydroxy_hexa_decanoyl_ACP_c0" compartment="c0" fbc:charge="-1"/>
      <species boundaryCondition="false" constant="false" hasOnlySubstanceUnits="false" id="M_cpd00254_e0" name="Mg_e0" compartment="e0" fbc:charge="2"/>
      <species boundaryCondition="false" constant="false" hasOnlySubstanceUnits="false" id="M_cpd00254_c0" name="Mg_c0" compartment="c0" fbc:charge="2"/>
      <species boundaryCondition="false" constant="false" hasOnlySubstanceUnits="false" id="M_cpd11499_c0" name="4_methyl_hexanoyl_ACP_c0" compartment="c0" fbc:charge="-1"/>
      <species boundaryCondition="false" constant="false" hasOnlySubstanceUnits="false" id="M_cpd11470_c0" name="Octanoyl_ACP_c0" compartment="c0" fbc:charge="-2"/>
      <species boundaryCondition="false" constant="false" hasOnlySubstanceUnits="false" id="M_cpd11471_c0" name="2E_Octenoyl_acp_c0" compartment="c0" fbc:charge="-2"/>
      <species boundaryCondition="false" constant="false" hasOnlySubstanceUnits="false" id="M_cpd03365_c0" name="5_2_Formylethyl_4_6_dihydroxypicolinate_c0" compartment="c0" fbc:charge="-1"/>
      <species boundaryCondition="false" constant="false" hasOnlySubstanceUnits="false" id="M_cpd03366_c0" name="5_2_Carboxyethyl_4_6_dihydroxypicolinate_c0" compartment="c0" fbc:charge="-2"/>
      <species boundaryCondition="false" constant="false" hasOnlySubstanceUnits="false" id="M_cpd00888_c0" name="N_Methylethanolamine_phosphate_c0" compartment="c0" fbc:charge="-1"/>
      <species boundaryCondition="false" constant="false" hasOnlySubstanceUnits="false" id="M_cpd02200_c0" name="CDP_N_methylethanolamine_c0" compartment="c0" fbc:charge="-1"/>
      <species boundaryCondition="false" constant="false" hasOnlySubstanceUnits="false" id="M_cpd11825_c0" name="Octadecenoyl_ACP_c0" compartment="c0" fbc:charge="-1"/>
      <species boundaryCondition="false" constant="false" hasOnlySubstanceUnits="false" id="M_cpd15328_c0" name="1_octadec_11_enoyl_sn_glycerol_3_phosphate_c0" compartment="c0" fbc:charge="-1"/>
      <species boundaryCondition="false" constant="false" hasOnlySubstanceUnits="false" id="M_cpd15726_c0" name="Dianteisopentadecanoylphosphatidylglycerol_c0" compartment="c0" fbc:charge="-1"/>
      <species boundaryCondition="false" constant="false" hasOnlySubstanceUnits="false" id="M_cpd11535_c0" name="11_methyl_trans_dodec_2_enoyl_ACP_c0" compartment="c0" fbc:charge="-1"/>
      <species boundaryCondition="false" constant="false" hasOnlySubstanceUnits="false" id="M_cpd15701_c0" name="1_2_Diisoheptadecanoyl_sn_glycerol_c0" compartment="c0" fbc:charge="0"/>
      <species boundaryCondition="false" constant="false" hasOnlySubstanceUnits="false" id="M_cpd15717_c0" name="Dianteisoheptadecanoylphosphatidylglycerophosphate_c0" compartment="c0" fbc:charge="-2"/>
      <species boundaryCondition="false" constant="false" hasOnlySubstanceUnits="false" id="M_cpd15723_c0" name="Dianteisoheptadecanoylphosphatidylglycerol_c0" compartment="c0" fbc:charge="-1"/>
      <species boundaryCondition="false" constant="false" hasOnlySubstanceUnits="false" id="M_cpd03247_c0" name="Glycochenodeoxycholate_c0" compartment="c0" fbc:charge="-1"/>
      <species boundaryCondition="false" constant="false" hasOnlySubstanceUnits="false" id="M_cpd06739_c0" name="R__Citronellal_c0" compartment="c0" fbc:charge="0"/>
      <species boundaryCondition="false" constant="false" hasOnlySubstanceUnits="false" id="M_cpd15166_c0" name="Citronellate_c0" compartment="c0" fbc:charge="-1"/>
      <species boundaryCondition="false" constant="false" hasOnlySubstanceUnits="false" id="M_cpd11421_c0" name="trdrd_c0" compartment="c0" fbc:charge="0"/>
      <species boundaryCondition="false" constant="false" hasOnlySubstanceUnits="false" id="M_cpd11420_c0" name="trdox_c0" compartment="c0" fbc:charge="0"/>
      <species boundaryCondition="false" constant="false" hasOnlySubstanceUnits="false" id="M_cpd15555_c0" name="phosphatidylserine_dihexadecanoyl_c0" compartment="c0" fbc:charge="-2"/>
      <species boundaryCondition="false" constant="false" hasOnlySubstanceUnits="false" id="M_cpd15531_c0" name="phosphatidylethanolamine_dihexadecanoyl_c0" compartment="c0" fbc:charge="0"/>
      <species boundaryCondition="false" constant="false" hasOnlySubstanceUnits="false" id="M_cpd15543_c0" name="Phosphatidylglycerophosphate_ditetradecanoyl_c0" compartment="c0" fbc:charge="-2"/>
      <species boundaryCondition="false" constant="false" hasOnlySubstanceUnits="false" id="M_cpd15536_c0" name="Phosphatidylglycerol_ditetradecanoyl_c0" compartment="c0" fbc:charge="-1"/>
      <species boundaryCondition="false" constant="false" hasOnlySubstanceUnits="false" id="M_cpd00931_c0" name="5_Amino_6__5_phosphoribosylaminouracil_c0" compartment="c0" fbc:charge="-2"/>
      <species boundaryCondition="false" constant="false" hasOnlySubstanceUnits="false" id="M_cpd11478_c0" name="R_3_Hydroxybutanoyl_acyl_carrier_protein_c0" compartment="c0" fbc:charge="-1"/>
      <species boundaryCondition="false" constant="false" hasOnlySubstanceUnits="false" id="M_cpd08625_c0" name="5_Hydroxyisourate_c0" compartment="c0" fbc:charge="0"/>
      <species boundaryCondition="false" constant="false" hasOnlySubstanceUnits="false" id="M_cpd03706_c0" name="UppppU_c0" compartment="c0" fbc:charge="-4"/>
      <species boundaryCondition="false" constant="false" hasOnlySubstanceUnits="false" id="M_cpd11441_c0" name="fa6coa_c0" compartment="c0" fbc:charge="-3"/>
      <species boundaryCondition="false" constant="false" hasOnlySubstanceUnits="false" id="M_cpd15676_c0" name="1_isohexadecanoyl_sn_glycerol_3_phosphate_c0" compartment="c0" fbc:charge="-1"/>
      <species boundaryCondition="false" constant="false" hasOnlySubstanceUnits="false" id="M_cpd00418_c0" name="NO_c0" compartment="c0" fbc:charge="0"/>
      <species boundaryCondition="false" constant="false" hasOnlySubstanceUnits="false" id="M_cpd00209_c0" name="Nitrate_c0" compartment="c0" fbc:charge="-1"/>
      <species boundaryCondition="false" constant="false" hasOnlySubstanceUnits="false" id="M_cpd00305_c0" name="Thiamin_c0" compartment="c0" fbc:charge="1"/>
      <species boundaryCondition="false" constant="false" hasOnlySubstanceUnits="false" id="M_cpd01085_c0" name="Viomycin_c0" compartment="c0" fbc:charge="3"/>
      <species boundaryCondition="false" constant="false" hasOnlySubstanceUnits="false" id="M_cpd01684_c0" name="O_Phosphoviomycin_c0" compartment="c0" fbc:charge="1"/>
      <species boundaryCondition="false" constant="false" hasOnlySubstanceUnits="false" id="M_cpd03443_c0" name="3_Octaprenyl_4_hydroxybenzoate_c0" compartment="c0" fbc:charge="-1"/>
      <species boundaryCondition="false" constant="false" hasOnlySubstanceUnits="false" id="M_cpd00238_c0" name="Sedoheptulose7_phosphate_c0" compartment="c0" fbc:charge="-2"/>
      <species boundaryCondition="false" constant="false" hasOnlySubstanceUnits="false" id="M_cpd15705_c0" name="1_2_Dianteisopentadecanoyl_sn_glycerol_c0" compartment="c0" fbc:charge="0"/>
      <species boundaryCondition="false" constant="false" hasOnlySubstanceUnits="false" id="M_cpd00061_c0" name="Phosphoenolpyruvate_c0" compartment="c0" fbc:charge="-3"/>
      <species boundaryCondition="false" constant="false" hasOnlySubstanceUnits="false" id="M_cpd03491_c0" name="Undecaprenyl_diphospho_N_acetylmuramoyl_N_acetylglucosamine_L_alanyl_gamma_D_glutamyl_L_lysyl_D_alanyl_D_alanine_c0" compartment="c0" fbc:charge="-3"/>
      <species boundaryCondition="false" constant="false" hasOnlySubstanceUnits="false" id="M_cpd11484_c0" name="HMA_c0" compartment="c0" fbc:charge="-1"/>
      <species boundaryCondition="false" constant="false" hasOnlySubstanceUnits="false" id="M_cpd00875_c0" name="KDO_c0" compartment="c0" fbc:charge="-1"/>
      <species boundaryCondition="false" constant="false" hasOnlySubstanceUnits="false" id="M_cpd02546_c0" name="CMP_KDO_c0" compartment="c0" fbc:charge="-2"/>
      <species boundaryCondition="false" constant="false" hasOnlySubstanceUnits="false" id="M_cpd00035_e0" name="L_Alanine_e0" compartment="e0" fbc:charge="0"/>
      <species boundaryCondition="false" constant="false" hasOnlySubstanceUnits="false" id="M_cpd11530_c0" name="9_methyl_3_hydroxy_decanoyl_ACP_c0" compartment="c0" fbc:charge="-1"/>
      <species boundaryCondition="false" constant="false" hasOnlySubstanceUnits="false" id="M_cpd02820_c0" name="UDP_N_acetylglucosamine_enolpyruvate_c0" compartment="c0" fbc:charge="-3"/>
      <species boundaryCondition="false" constant="false" hasOnlySubstanceUnits="false" id="M_cpd02083_c0" name="CoproporphyrinogenIII_c0" compartment="c0" fbc:charge="-4"/>
      <species boundaryCondition="false" constant="false" hasOnlySubstanceUnits="false" id="M_cpd00791_c0" name="ProtoporphyrinogenIX_c0" compartment="c0" fbc:charge="-2"/>
      <species boundaryCondition="false" constant="false" hasOnlySubstanceUnits="false" id="M_cpd02654_c0" name="4_Methyl_5__2_phosphoethyl_thiazole_c0" compartment="c0" fbc:charge="-2"/>
      <species boundaryCondition="false" constant="false" hasOnlySubstanceUnits="false" id="M_cpd15378_c0" name="4_Hydroxy_benzylalcohol_c0" compartment="c0" fbc:charge="0"/>
      <species boundaryCondition="false" constant="false" hasOnlySubstanceUnits="false" id="M_cpd00283_c0" name="Geranyldiphosphate_c0" compartment="c0" fbc:charge="-2"/>
      <species boundaryCondition="false" constant="false" hasOnlySubstanceUnits="false" id="M_cpd00129_e0" name="L_Proline_e0" compartment="e0" fbc:charge="0"/>
      <species boundaryCondition="false" constant="false" hasOnlySubstanceUnits="false" id="M_cpd11510_c0" name="10_methyl_trans_dodec_2_enoyl_ACP_c0" compartment="c0" fbc:charge="-1"/>
      <species boundaryCondition="false" constant="false" hasOnlySubstanceUnits="false" id="M_cpd11511_c0" name="10_methyl_dodecanoyl_ACP_c0" compartment="c0" fbc:charge="-1"/>
      <species boundaryCondition="false" constant="false" hasOnlySubstanceUnits="false" id="M_cpd10516_e0" name="fe3_e0" compartment="e0" fbc:charge="3"/>
      <species boundaryCondition="false" constant="false" hasOnlySubstanceUnits="false" id="M_cpd10516_c0" name="fe3_c0" compartment="c0" fbc:charge="3"/>
      <species boundaryCondition="false" constant="false" hasOnlySubstanceUnits="false" id="M_cpd00851_c0" name="trans_4_Hydroxy_L_proline_c0" compartment="c0" fbc:charge="0"/>
      <species boundaryCondition="false" constant="false" hasOnlySubstanceUnits="false" id="M_cpd02625_c0" name="3_Hydroxy_L_1_pyrroline_5_carboxylate_c0" compartment="c0" fbc:charge="-1"/>
      <species boundaryCondition="false" constant="false" hasOnlySubstanceUnits="false" id="M_cpd15697_c0" name="Diisotetradecanoylphosphatidylethanolamine_c0" compartment="c0" fbc:charge="0"/>
      <species boundaryCondition="false" constant="false" hasOnlySubstanceUnits="false" id="M_cpd03413_c0" name="L_Glutamyl_1_phosphate_c0" compartment="c0" fbc:charge="-1"/>
      <species boundaryCondition="false" constant="false" hasOnlySubstanceUnits="false" id="M_cpd02851_c0" name="AICAR_c0" compartment="c0" fbc:charge="-2"/>
      <species boundaryCondition="false" constant="false" hasOnlySubstanceUnits="false" id="M_cpd02591_c0" name="pendp_c0" compartment="c0" fbc:charge="-2"/>
      <species boundaryCondition="false" constant="false" hasOnlySubstanceUnits="false" id="M_cpd15542_c0" name="Phosphatidylglycerophosphate_didodecanoyl_c0" compartment="c0" fbc:charge="-2"/>
      <species boundaryCondition="false" constant="false" hasOnlySubstanceUnits="false" id="M_cpd15535_c0" name="Phosphatidylglycerol_didodecanoyl_c0" compartment="c0" fbc:charge="-1"/>
      <species boundaryCondition="false" constant="false" hasOnlySubstanceUnits="false" id="M_cpd01371_c0" name="Aspulvinone_E_c0" compartment="c0" fbc:charge="-1"/>
      <species boundaryCondition="false" constant="false" hasOnlySubstanceUnits="false" id="M_cpd01373_c0" name="Aspulvinone_H_c0" compartment="c0" fbc:charge="-1"/>
      <species boundaryCondition="false" constant="false" hasOnlySubstanceUnits="false" id="M_cpd02826_c0" name="5_Phosphoribosylformylglycinamidine_c0" compartment="c0" fbc:charge="-1"/>
      <species boundaryCondition="false" constant="false" hasOnlySubstanceUnits="false" id="M_cpd15239_c0" name="Hexadecenoyl_ACP_c0" compartment="c0" fbc:charge="-1"/>
      <species boundaryCondition="false" constant="false" hasOnlySubstanceUnits="false" id="M_cpd15326_c0" name="1_hexadec_9_enoyl_sn_glycerol_3_phosphate_c0" compartment="c0" fbc:charge="-1"/>
      <species boundaryCondition="false" constant="false" hasOnlySubstanceUnits="false" id="M_cpd15718_c0" name="Diisotetradecanoylphosphatidylglycerophosphate_c0" compartment="c0" fbc:charge="-2"/>
      <species boundaryCondition="false" constant="false" hasOnlySubstanceUnits="false" id="M_cpd15724_c0" name="Diisotetradecanoylphosphatidylglycerol_c0" compartment="c0" fbc:charge="-1"/>
      <species boundaryCondition="false" constant="false" hasOnlySubstanceUnits="false" id="M_cpd00299_c0" name="dUMP_c0" compartment="c0" fbc:charge="-2"/>
      <species boundaryCondition="false" constant="false" hasOnlySubstanceUnits="false" id="M_cpd02996_c0" name="GM2_c0" compartment="c0" fbc:charge="-1"/>
      <species boundaryCondition="false" constant="false" hasOnlySubstanceUnits="false" id="M_cpd03655_c0" name="GD2_c0" compartment="c0" fbc:charge="-2"/>
      <species boundaryCondition="false" constant="false" hasOnlySubstanceUnits="false" id="M_cpd15683_c0" name="CDP_1_2_diisoheptadecanoylglycerol_c0" compartment="c0" fbc:charge="-2"/>
      <species boundaryCondition="false" constant="false" hasOnlySubstanceUnits="false" id="M_cpd15689_c0" name="Diisoheptadecanoylphosphatidylserine_c0" compartment="c0" fbc:charge="-2"/>
      <species boundaryCondition="false" constant="false" hasOnlySubstanceUnits="false" id="M_cpd15558_c0" name="phosphatidylserine_dioctadec_11_enoyl_c0" compartment="c0" fbc:charge="-2"/>
      <species boundaryCondition="false" constant="false" hasOnlySubstanceUnits="false" id="M_cpd00654_c0" name="Deoxycytidine_c0" compartment="c0" fbc:charge="0"/>
      <species boundaryCondition="false" constant="false" hasOnlySubstanceUnits="false" id="M_cpd00412_c0" name="Deoxyuridine_c0" compartment="c0" fbc:charge="0"/>
      <species boundaryCondition="false" constant="false" hasOnlySubstanceUnits="false" id="M_cpd03709_c0" name="Salicylaldehyde_c0" compartment="c0" fbc:charge="0"/>
      <species boundaryCondition="false" constant="false" hasOnlySubstanceUnits="false" id="M_cpd00599_c0" name="SALC_c0" compartment="c0" fbc:charge="-1"/>
      <species boundaryCondition="false" constant="false" hasOnlySubstanceUnits="false" id="M_cpd00119_c0" name="L_Histidine_c0" compartment="c0" fbc:charge="0"/>
      <species boundaryCondition="false" constant="false" hasOnlySubstanceUnits="false" id="M_cpd01921_c0" name="N_Acetyl_L_histidine_c0" compartment="c0" fbc:charge="-1"/>
      <species boundaryCondition="false" constant="false" hasOnlySubstanceUnits="false" id="M_cpd12043_c0" name="Protein_lysine_c0" compartment="c0" fbc:charge="0"/>
      <species boundaryCondition="false" constant="false" hasOnlySubstanceUnits="false" id="M_cpd12736_c0" name="Protein_N6_methyl_L_lysine_c0" compartment="c0" fbc:charge="0"/>
      <species boundaryCondition="false" constant="false" hasOnlySubstanceUnits="false" id="M_cpd11531_c0" name="9_methyl_trans_dec_2_enoyl_ACP_c0" compartment="c0" fbc:charge="-1"/>
      <species boundaryCondition="false" constant="false" hasOnlySubstanceUnits="false" id="M_cpd00294_c0" name="dAMP_c0" compartment="c0" fbc:charge="-2"/>
      <species boundaryCondition="false" constant="false" hasOnlySubstanceUnits="false" id="M_cpd00281_c0" name="GABA_c0" compartment="c0" fbc:charge="0"/>
      <species boundaryCondition="false" constant="false" hasOnlySubstanceUnits="false" id="M_cpd00762_c0" name="4_Guanidinobutanoate_c0" compartment="c0" fbc:charge="0"/>
      <species boundaryCondition="false" constant="false" hasOnlySubstanceUnits="false" id="M_cpd11548_c0" name="4_methyl_trans_pent_2_enoyl_ACP_c0" compartment="c0" fbc:charge="-1"/>
      <species boundaryCondition="false" constant="false" hasOnlySubstanceUnits="false" id="M_cpd09410_c0" name="Demethylphylloquinone_c0" compartment="c0" fbc:charge="0"/>
      <species boundaryCondition="false" constant="false" hasOnlySubstanceUnits="false" id="M_cpd01401_c0" name="Vitamin_K1_c0" compartment="c0" fbc:charge="0"/>
      <species boundaryCondition="false" constant="false" hasOnlySubstanceUnits="false" id="M_cpd11483_c0" name="R_3_Hydroxyoctanoyl_acyl_carrier_protein_c0" compartment="c0" fbc:charge="-2"/>
      <species boundaryCondition="false" constant="false" hasOnlySubstanceUnits="false" id="M_cpd03444_c0" name="2_Octaprenylphenol_c0" compartment="c0" fbc:charge="0"/>
      <species boundaryCondition="false" constant="false" hasOnlySubstanceUnits="false" id="M_cpd11564_c0" name="12_methyl_trans_tridec_2_enoyl_ACP_c0" compartment="c0" fbc:charge="-1"/>
      <species boundaryCondition="false" constant="false" hasOnlySubstanceUnits="false" id="M_cpd12737_c0" name="Protein_N6_N6_dimethyl_L_lysine_c0" compartment="c0" fbc:charge="0"/>
      <species boundaryCondition="false" constant="false" hasOnlySubstanceUnits="false" id="M_cpd12738_c0" name="Protein_N6_N6_N6_trimethyl_L_lysine_c0" compartment="c0" fbc:charge="1"/>
      <species boundaryCondition="false" constant="false" hasOnlySubstanceUnits="false" id="M_cpd12599_c0" name="GM3_c0" compartment="c0" fbc:charge="-1"/>
      <species boundaryCondition="false" constant="false" hasOnlySubstanceUnits="false" id="M_cpd03654_c0" name="GD3_c0" compartment="c0" fbc:charge="-2"/>
      <species boundaryCondition="false" constant="false" hasOnlySubstanceUnits="false" id="M_cpd00497_c0" name="XMP_c0" compartment="c0" fbc:charge="-2"/>
      <species boundaryCondition="false" constant="false" hasOnlySubstanceUnits="false" id="M_cpd02016_c0" name="N_Ribosylnicotinamide_c0" compartment="c0" fbc:charge="1"/>
      <species boundaryCondition="false" constant="false" hasOnlySubstanceUnits="false" id="M_cpd00355_c0" name="Nicotinamide_ribonucleotide_c0" compartment="c0" fbc:charge="-1"/>
      <species boundaryCondition="false" constant="false" hasOnlySubstanceUnits="false" id="M_cpd00853_c0" name="DPG_c0" compartment="c0" fbc:charge="-3"/>
      <species boundaryCondition="false" constant="false" hasOnlySubstanceUnits="false" id="M_cpd03699_c0" name="cDPG_c0" compartment="c0" fbc:charge="-3"/>
      <species boundaryCondition="false" constant="false" hasOnlySubstanceUnits="false" id="M_cpd11584_c0" name="Ala_His_c0" compartment="c0" fbc:charge="0"/>
      <species boundaryCondition="false" constant="false" hasOnlySubstanceUnits="false" id="M_cpd15067_c0" name="Delphinidin_3_O_beta_D_glucoside_5_O_6_coumaroyl_beta_D_glucoside_c0" compartment="c0" fbc:charge="-2"/>
      <species boundaryCondition="false" constant="false" hasOnlySubstanceUnits="false" id="M_cpd15696_c0" name="Dianteisoheptadecanoylphosphatidylethanolamine_c0" compartment="c0" fbc:charge="0"/>
      <species boundaryCondition="false" constant="false" hasOnlySubstanceUnits="false" id="M_cpd11830_c0" name="S_Aminomethyldihydrolipoylprotein_c0" compartment="c0" fbc:charge="1"/>
      <species boundaryCondition="false" constant="false" hasOnlySubstanceUnits="false" id="M_cpd12592_c0" name="alpha_N_Acetylneuraminyl_2_3_beta_D_galactosyl_R_c0" compartment="c0" fbc:charge="-1"/>
      <species boundaryCondition="false" constant="false" hasOnlySubstanceUnits="false" id="M_cpd02972_c0" name="alpha_N_Acetylneuraminyl_2_8_alpha_N_acetylneuraminyl_2_3_beta_D__galactosyl_R_c0" compartment="c0" fbc:charge="-2"/>
      <species boundaryCondition="false" constant="false" hasOnlySubstanceUnits="false" id="M_cpd11591_c0" name="Gly_Met_c0" compartment="c0" fbc:charge="0"/>
      <species boundaryCondition="false" constant="false" hasOnlySubstanceUnits="false" id="M_cpd11477_c0" name="2E_Hexadecenoyl_acp_c0" compartment="c0" fbc:charge="-2"/>
      <species boundaryCondition="false" constant="false" hasOnlySubstanceUnits="false" id="M_cpd00434_c0" name="4_Aminobutanal_c0" compartment="c0" fbc:charge="1"/>
      <species boundaryCondition="false" constant="false" hasOnlySubstanceUnits="false" id="M_cpd11467_c0" name="2E_Tetradecenoyl_acp_c0" compartment="c0" fbc:charge="-2"/>
      <species boundaryCondition="false" constant="false" hasOnlySubstanceUnits="false" id="M_cpd00331_c0" name="cis_Aconitate_c0" compartment="c0" fbc:charge="-3"/>
      <species boundaryCondition="false" constant="false" hasOnlySubstanceUnits="false" id="M_cpd02603_c0" name="3_Lysolecithin_c0" compartment="c0" fbc:charge="0"/>
      <species boundaryCondition="false" constant="false" hasOnlySubstanceUnits="false" id="M_cpd02601_c0" name="2_Lysolecithin_c0" compartment="c0" fbc:charge="0"/>
      <species boundaryCondition="false" constant="false" hasOnlySubstanceUnits="false" id="M_cpd03671_c0" name="D_Glucosamine1_phosphate_c0" compartment="c0" fbc:charge="-1"/>
      <species boundaryCondition="false" constant="false" hasOnlySubstanceUnits="false" id="M_cpd02611_c0" name="N_Acetyl_D_glucosamine1_phosphate_c0" compartment="c0" fbc:charge="-2"/>
      <species boundaryCondition="false" constant="false" hasOnlySubstanceUnits="false" id="M_cpd11518_c0" name="14_methyl_trans_hexa_dec_2_enoyl_ACP_c0" compartment="c0" fbc:charge="-1"/>
      <species boundaryCondition="false" constant="false" hasOnlySubstanceUnits="false" id="M_cpd09350_c0" name="N2_Acetyl_L_aminoadipyl_delta_phosphate_c0" compartment="c0" fbc:charge="-3"/>
      <species boundaryCondition="false" constant="false" hasOnlySubstanceUnits="false" id="M_cpd09351_c0" name="N2_Acetyl_L_aminoadipate_semialdehyde_c0" compartment="c0" fbc:charge="-1"/>
      <species boundaryCondition="false" constant="false" hasOnlySubstanceUnits="false" id="M_cpd01956_c0" name="o_Formylbenzoic_acid_c0" compartment="c0" fbc:charge="-1"/>
      <species boundaryCondition="false" constant="false" hasOnlySubstanceUnits="false" id="M_cpd01129_c0" name="Phthalate_c0" compartment="c0" fbc:charge="-2"/>
      <species boundaryCondition="false" constant="false" hasOnlySubstanceUnits="false" id="M_cpd00367_c0" name="Cytidine_c0" compartment="c0" fbc:charge="0"/>
      <species boundaryCondition="false" constant="false" hasOnlySubstanceUnits="false" id="M_cpd00249_c0" name="Uridine_c0" compartment="c0" fbc:charge="0"/>
      <species boundaryCondition="false" constant="false" hasOnlySubstanceUnits="false" id="M_cpd00182_c0" name="Adenosine_c0" compartment="c0" fbc:charge="0"/>
      <species boundaryCondition="false" constant="false" hasOnlySubstanceUnits="false" id="M_cpd15554_c0" name="phosphatidylserine_ditetradec_7_enoyl_c0" compartment="c0" fbc:charge="-2"/>
      <species boundaryCondition="false" constant="false" hasOnlySubstanceUnits="false" id="M_cpd15530_c0" name="phosphatidylethanolamine_ditetradec_7_enoyl_c0" compartment="c0" fbc:charge="0"/>
      <species boundaryCondition="false" constant="false" hasOnlySubstanceUnits="false" id="M_cpd09811_c0" name="4_Hydroxymethylsalicylaldehyde_c0" compartment="c0" fbc:charge="0"/>
      <species boundaryCondition="false" constant="false" hasOnlySubstanceUnits="false" id="M_cpd09812_c0" name="4_Hydroxymethylsalicylate_c0" compartment="c0" fbc:charge="-1"/>
      <species boundaryCondition="false" constant="false" hasOnlySubstanceUnits="false" id="M_cpd00268_c0" name="H2S2O3_c0" compartment="c0" fbc:charge="-1"/>
      <species boundaryCondition="false" constant="false" hasOnlySubstanceUnits="false" id="M_cpd00081_c0" name="Sulfite_c0" compartment="c0" fbc:charge="-1"/>
      <species boundaryCondition="false" constant="false" hasOnlySubstanceUnits="false" id="M_cpd00111_c0" name="Oxidized_glutathione_c0" compartment="c0" fbc:charge="-2"/>
      <species boundaryCondition="false" constant="false" hasOnlySubstanceUnits="false" id="M_cpd00123_c0" name="3_Methyl_2_oxobutanoate_c0" compartment="c0" fbc:charge="-1"/>
      <species boundaryCondition="false" constant="false" hasOnlySubstanceUnits="false" id="M_cpd00712_c0" name="2_Dehydropantoate_c0" compartment="c0" fbc:charge="-1"/>
      <species boundaryCondition="false" constant="false" hasOnlySubstanceUnits="false" id="M_cpd00742_c0" name="Allophanate_c0" compartment="c0" fbc:charge="-1"/>
      <species boundaryCondition="false" constant="false" hasOnlySubstanceUnits="false" id="M_cpd00096_c0" name="CDP_c0" compartment="c0" fbc:charge="-2"/>
      <species boundaryCondition="false" constant="false" hasOnlySubstanceUnits="false" id="M_cpd15306_c0" name="1_2_Diacyl_sn_glycerol_didodecanoyl_c0" compartment="c0" fbc:charge="0"/>
      <species boundaryCondition="false" constant="false" hasOnlySubstanceUnits="false" id="M_cpd00330_c0" name="Dihydrofolate_c0" compartment="c0" fbc:charge="-2"/>
      <species boundaryCondition="false" constant="false" hasOnlySubstanceUnits="false" id="M_cpd00393_c0" name="Folate_c0" compartment="c0" fbc:charge="-2"/>
      <species boundaryCondition="false" constant="false" hasOnlySubstanceUnits="false" id="M_cpd15087_c0" name="Pelargonidin_3_glucoside_5_caffeoylglucoside_c0" compartment="c0" fbc:charge="-1"/>
      <species boundaryCondition="false" constant="false" hasOnlySubstanceUnits="false" id="M_cpd00104_e0" name="BIOT_e0" compartment="e0" fbc:charge="-1"/>
      <species boundaryCondition="false" constant="false" hasOnlySubstanceUnits="false" id="M_cpd11498_c0" name="4_methyl_trans_hex_2_enoyl_ACP_c0" compartment="c0" fbc:charge="-1"/>
      <species boundaryCondition="false" constant="false" hasOnlySubstanceUnits="false" id="M_cpd11590_c0" name="met_L_ala_L_c0" compartment="c0" fbc:charge="-1"/>
      <species boundaryCondition="false" constant="false" hasOnlySubstanceUnits="false" id="M_cpd03445_c0" name="2_Octaprenyl_6_hydroxyphenol_c0" compartment="c0" fbc:charge="0"/>
      <species boundaryCondition="false" constant="false" hasOnlySubstanceUnits="false" id="M_cpd04810_c0" name="5_FU_c0" compartment="c0" fbc:charge="0"/>
      <species boundaryCondition="false" constant="false" hasOnlySubstanceUnits="false" id="M_cpd16438_c0" name="5_Fluorouridine_monophosphate_c0" compartment="c0" fbc:charge="-1"/>
      <species boundaryCondition="false" constant="false" hasOnlySubstanceUnits="false" id="M_cpd11551_c0" name="6_methyl_3_hydroxy_heptanoyl_ACP_c0" compartment="c0" fbc:charge="-1"/>
      <species boundaryCondition="false" constant="false" hasOnlySubstanceUnits="false" id="M_cpd11520_c0" name="isovaleryl_ACP_c0" compartment="c0" fbc:charge="-2"/>
      <species boundaryCondition="false" constant="false" hasOnlySubstanceUnits="false" id="M_cpd03245_c0" name="Glycodeoxycholate_c0" compartment="c0" fbc:charge="-1"/>
      <species boundaryCondition="false" constant="false" hasOnlySubstanceUnits="false" id="M_cpd16439_c0" name="5_Deoxy_5_fluorocytidine_c0" compartment="c0" fbc:charge="0"/>
      <species boundaryCondition="false" constant="false" hasOnlySubstanceUnits="false" id="M_cpd16329_c0" name="Doxifluridine_c0" compartment="c0" fbc:charge="0"/>
      <species boundaryCondition="false" constant="false" hasOnlySubstanceUnits="false" id="M_cpd00007_e0" name="O2_e0" compartment="e0" fbc:charge="0"/>
      <species boundaryCondition="false" constant="false" hasOnlySubstanceUnits="false" id="M_cpd02229_c0" name="Bactoprenyl_diphosphate_c0" compartment="c0" fbc:charge="-2"/>
      <species boundaryCondition="false" constant="false" hasOnlySubstanceUnits="false" id="M_cpd11556_c0" name="8_methyl_trans_non_2_enoyl_ACP_c0" compartment="c0" fbc:charge="-1"/>
      <species boundaryCondition="false" constant="false" hasOnlySubstanceUnits="false" id="M_cpd11557_c0" name="8_methyl_nonanoyl_ACP_c0" compartment="c0" fbc:charge="-1"/>
      <species boundaryCondition="false" constant="false" hasOnlySubstanceUnits="false" id="M_cpd00186_c0" name="D_Glutamate_c0" compartment="c0" fbc:charge="-1"/>
      <species boundaryCondition="false" constant="false" hasOnlySubstanceUnits="false" id="M_cpd15534_c0" name="phosphatidylethanolamine_dioctadec_11_enoyl_c0" compartment="c0" fbc:charge="0"/>
      <species boundaryCondition="false" constant="false" hasOnlySubstanceUnits="false" id="M_cpd02968_c0" name="UDP_N_acetylmuramoyl_L_alanyl_D_glutamyl_6_carboxy_L_lysyl_D_alanyl__D_alanine_c0" compartment="c0" fbc:charge="-4"/>
      <species boundaryCondition="false" constant="false" hasOnlySubstanceUnits="false" id="M_cpd15666_c0" name="Peptidoglycan_polymer_n_1_subunits_c0" compartment="c0" fbc:charge="-2"/>
      <species boundaryCondition="false" constant="false" hasOnlySubstanceUnits="false" id="M_cpd15665_c0" name="Peptidoglycan_polymer_n_subunits_c0" compartment="c0" fbc:charge="-4"/>
      <species boundaryCondition="false" constant="false" hasOnlySubstanceUnits="false" id="M_cpd08238_c0" name="S___Citronellal_c0" compartment="c0" fbc:charge="0"/>
      <species boundaryCondition="false" constant="false" hasOnlySubstanceUnits="false" id="M_cpd00421_c0" name="Triphosphate_c0" compartment="c0" fbc:charge="-3"/>
      <species boundaryCondition="false" constant="false" hasOnlySubstanceUnits="false" id="M_cpd15066_c0" name="Cyanidin_3_O_beta_D_glucoside_5_O_6_coumaroyl_beta_D_glucoside_c0" compartment="c0" fbc:charge="-1"/>
      <species boundaryCondition="false" constant="false" hasOnlySubstanceUnits="false" id="M_cpd01092_c0" name="Allantoin_c0" compartment="c0" fbc:charge="-1"/>
      <species boundaryCondition="false" constant="false" hasOnlySubstanceUnits="false" id="M_cpd11473_c0" name="2E_Hexenoyl_acp_c0" compartment="c0" fbc:charge="-1"/>
      <species boundaryCondition="false" constant="false" hasOnlySubstanceUnits="false" id="M_cpd02095_c0" name="L_2_4_Diaminobutyrate_c0" compartment="c0" fbc:charge="1"/>
      <species boundaryCondition="false" constant="false" hasOnlySubstanceUnits="false" id="M_cpd00726_c0" name="1_3_Propanediamine_c0" compartment="c0" fbc:charge="2"/>
      <species boundaryCondition="false" constant="false" hasOnlySubstanceUnits="false" id="M_cpd00731_c0" name="Ala_Ala_c0" compartment="c0" fbc:charge="0"/>
      <species boundaryCondition="false" constant="false" hasOnlySubstanceUnits="false" id="M_cpd15695_c0" name="Diisoheptadecanoylphosphatidylethanolamine_c0" compartment="c0" fbc:charge="0"/>
      <species boundaryCondition="false" constant="false" hasOnlySubstanceUnits="false" id="M_cpd00127_c0" name="Phenol_c0" compartment="c0" fbc:charge="0"/>
      <species boundaryCondition="false" constant="false" hasOnlySubstanceUnits="false" id="M_cpd03047_c0" name="Taurocholate_c0" compartment="c0" fbc:charge="-1"/>
      <species boundaryCondition="false" constant="false" hasOnlySubstanceUnits="false" id="M_cpd11505_c0" name="8_methyl_3_hydroxy_decanoyl_ACP_c0" compartment="c0" fbc:charge="-1"/>
      <species boundaryCondition="false" constant="false" hasOnlySubstanceUnits="false" id="M_cpd11497_c0" name="4_methyl_3_hydroxy_hexanoyl_ACP_c0" compartment="c0" fbc:charge="-1"/>
      <species boundaryCondition="false" constant="false" hasOnlySubstanceUnits="false" id="M_cpd15538_c0" name="Phosphatidylglycerol_dihexadecanoyl_c0" compartment="c0" fbc:charge="-1"/>
      <species boundaryCondition="false" constant="false" hasOnlySubstanceUnits="false" id="M_cpd02724_c0" name="N_Succinyl_L_2_amino_6_oxopimelate_c0" compartment="c0" fbc:charge="-3"/>
      <species boundaryCondition="false" constant="false" hasOnlySubstanceUnits="false" id="M_cpd15541_c0" name="Phosphatidylglycerol_dioctadec_11_enoyl_c0" compartment="c0" fbc:charge="-1"/>
      <species boundaryCondition="false" constant="false" hasOnlySubstanceUnits="false" id="M_cpd00424_c0" name="Cystathionine_c0" compartment="c0" fbc:charge="0"/>
      <species boundaryCondition="false" constant="false" hasOnlySubstanceUnits="false" id="M_cpd00135_c0" name="Homocysteine_c0" compartment="c0" fbc:charge="0"/>
      <species boundaryCondition="false" constant="false" hasOnlySubstanceUnits="false" id="M_cpd15725_c0" name="Diisopentadecanoylphosphatidylglycerol_c0" compartment="c0" fbc:charge="-1"/>
      <species boundaryCondition="false" constant="false" hasOnlySubstanceUnits="false" id="M_cpd11572_c0" name="trans_Octodec_2_enoyl_ACP_c0" compartment="c0" fbc:charge="-1"/>
      <species boundaryCondition="false" constant="false" hasOnlySubstanceUnits="false" id="M_cpd15703_c0" name="1_2_Diisotetradecanoyl_sn_glycerol_c0" compartment="c0" fbc:charge="0"/>
      <species boundaryCondition="false" constant="false" hasOnlySubstanceUnits="false" id="M_cpd12640_c0" name="GM1_c0" compartment="c0" fbc:charge="-1"/>
      <species boundaryCondition="false" constant="false" hasOnlySubstanceUnits="false" id="M_cpd03661_c0" name="GD1b_c0" compartment="c0" fbc:charge="-2"/>
      <species boundaryCondition="false" constant="false" hasOnlySubstanceUnits="false" id="M_cpd01476_c0" name="Protoporphyrin_c0" compartment="c0" fbc:charge="-2"/>
      <species boundaryCondition="false" constant="false" hasOnlySubstanceUnits="false" id="M_cpd10515_c0" name="Fe2_c0" compartment="c0" fbc:charge="2"/>
      <species boundaryCondition="false" constant="false" hasOnlySubstanceUnits="false" id="M_cpd00298_c0" name="dTMP_c0" compartment="c0" fbc:charge="-2"/>
      <species boundaryCondition="false" constant="false" hasOnlySubstanceUnits="false" id="M_cpd11509_c0" name="10_methyl_3_hydroxy_dodecanoyl_ACP_c0" compartment="c0" fbc:charge="-1"/>
      <species boundaryCondition="false" constant="false" hasOnlySubstanceUnits="false" id="M_cpd11562_c0" name="12_methyl_3_oxo_tridecanoyl_ACP_c0" compartment="c0" fbc:charge="-1"/>
      <species boundaryCondition="false" constant="false" hasOnlySubstanceUnits="false" id="M_cpd11563_c0" name="12_methyl_3_hydroxy_tridecanoyl_ACP_c0" compartment="c0" fbc:charge="-1"/>
      <species boundaryCondition="false" constant="false" hasOnlySubstanceUnits="false" id="M_cpd02720_c0" name="5_Amino_6__5_phosphoribitylaminouracil_c0" compartment="c0" fbc:charge="-2"/>
      <species boundaryCondition="false" constant="false" hasOnlySubstanceUnits="false" id="M_cpd12379_c0" name="S_Alkyl_L_cysteine_S_oxide_c0" compartment="c0" fbc:charge="-1"/>
      <species boundaryCondition="false" constant="false" hasOnlySubstanceUnits="false" id="M_cpd01495_c0" name="Dehydroalanine_c0" compartment="c0" fbc:charge="0"/>
      <species boundaryCondition="false" constant="false" hasOnlySubstanceUnits="false" id="M_cpd12050_c0" name="Alkyl_sulfenate_c0" compartment="c0" fbc:charge="-1"/>
      <species boundaryCondition="false" constant="false" hasOnlySubstanceUnits="false" id="M_cpd11581_c0" name="gly_asn_L_c0" compartment="c0" fbc:charge="0"/>
      <species boundaryCondition="false" constant="false" hasOnlySubstanceUnits="false" id="M_cpd00132_c0" name="L_Asparagine_c0" compartment="c0" fbc:charge="0"/>
      <species boundaryCondition="false" constant="false" hasOnlySubstanceUnits="false" id="M_cpd11523_c0" name="5_methyl_trans_hex_2_enoyl_ACP_c0" compartment="c0" fbc:charge="-1"/>
      <species boundaryCondition="false" constant="false" hasOnlySubstanceUnits="false" id="M_cpd15307_c0" name="1_2_Diacyl_sn_glycerol_ditetradecanoyl_c0" compartment="c0" fbc:charge="0"/>
      <species boundaryCondition="false" constant="false" hasOnlySubstanceUnits="false" id="M_cpd00683_c0" name="Dihydropteroate_c0" compartment="c0" fbc:charge="-1"/>
      <species boundaryCondition="false" constant="false" hasOnlySubstanceUnits="false" id="M_cpd06227_c0" name="THF_L_glutamate_c0" compartment="c0" fbc:charge="-3"/>
      <species boundaryCondition="false" constant="false" hasOnlySubstanceUnits="false" id="M_cpd02698_c0" name="N_Succinyl_L_2_6_diaminopimelate_c0" compartment="c0" fbc:charge="-2"/>
      <species boundaryCondition="false" constant="false" hasOnlySubstanceUnits="false" id="M_cpd00011_e0" name="CO2_e0" compartment="e0" fbc:charge="0"/>
      <species boundaryCondition="false" constant="false" hasOnlySubstanceUnits="false" id="M_cpd00502_c0" name="5_Formiminotetrahydrofolate_c0" compartment="c0" fbc:charge="-2"/>
      <species boundaryCondition="false" constant="false" hasOnlySubstanceUnits="false" id="M_cpd15310_c0" name="1_2_Diacyl_sn_glycerol_dihexadec_9_enoyl_c0" compartment="c0" fbc:charge="0"/>
      <species boundaryCondition="false" constant="false" hasOnlySubstanceUnits="false" id="M_cpd01882_c0" name="Isovaleryl_CoA_c0" compartment="c0" fbc:charge="-4"/>
      <species boundaryCondition="false" constant="false" hasOnlySubstanceUnits="false" id="M_cpd15793_c0" name="Stearoylcardiolipin_B_subtilis_c0" compartment="c0" fbc:charge="-2"/>
      <species boundaryCondition="false" constant="false" hasOnlySubstanceUnits="false" id="M_cpd00048_c0" name="Sulfate_c0" compartment="c0" fbc:charge="-2"/>
      <species boundaryCondition="false" constant="false" hasOnlySubstanceUnits="false" id="M_cpd15794_c0" name="Isoheptadecanoylcardiolipin_B_subtilis_c0" compartment="c0" fbc:charge="-2"/>
      <species boundaryCondition="false" constant="false" hasOnlySubstanceUnits="false" id="M_cpd15432_c0" name="core_oligosaccharide_lipid_A_c0" compartment="c0" fbc:charge="-11"/>
      <species boundaryCondition="false" constant="false" hasOnlySubstanceUnits="false" id="M_cpd03422_c0" name="Cobinamide_c0" compartment="c0" fbc:charge="3"/>
      <species boundaryCondition="false" constant="false" hasOnlySubstanceUnits="false" id="M_cpd00030_c0" name="Mn2_c0" compartment="c0" fbc:charge="2"/>
      <species boundaryCondition="false" constant="false" hasOnlySubstanceUnits="false" id="M_cpd00058_c0" name="Cu2_c0" compartment="c0" fbc:charge="2"/>
      <species boundaryCondition="false" constant="false" hasOnlySubstanceUnits="false" id="M_cpd00156_c0" name="L_Valine_c0" compartment="c0" fbc:charge="0"/>
      <species boundaryCondition="false" constant="false" hasOnlySubstanceUnits="false" id="M_cpd01997_c0" name="Dimethylbenzimidazole_c0" compartment="c0" fbc:charge="0"/>
      <species boundaryCondition="false" constant="false" hasOnlySubstanceUnits="false" id="M_cpd11416_c0" name="Biomass_c0" compartment="c0" fbc:charge="0"/>
      <species boundaryCondition="false" constant="false" hasOnlySubstanceUnits="false" id="M_cpd00322_c0" name="L_Isoleucine_c0" compartment="c0" fbc:charge="0"/>
      <species boundaryCondition="false" constant="false" hasOnlySubstanceUnits="false" id="M_cpd00557_c0" name="Siroheme_c0" compartment="c0" fbc:charge="-8"/>
      <species boundaryCondition="false" constant="false" hasOnlySubstanceUnits="false" id="M_cpd00063_c0" name="Ca2_c0" compartment="c0" fbc:charge="2"/>
      <species boundaryCondition="false" constant="false" hasOnlySubstanceUnits="false" id="M_cpd00166_c0" name="Calomide_c0" compartment="c0" fbc:charge="2"/>
      <species boundaryCondition="false" constant="false" hasOnlySubstanceUnits="false" id="M_cpd00345_c0" name="5_Methyltetrahydrofolate_c0" compartment="c0" fbc:charge="-2"/>
      <species boundaryCondition="false" constant="false" hasOnlySubstanceUnits="false" id="M_cpd00264_c0" name="Spermidine_c0" compartment="c0" fbc:charge="3"/>
      <species boundaryCondition="false" constant="false" hasOnlySubstanceUnits="false" id="M_cpd00099_c0" name="Cl__c0" compartment="c0" fbc:charge="-1"/>
      <species boundaryCondition="false" constant="false" hasOnlySubstanceUnits="false" id="M_cpd00118_c0" name="Putrescine_c0" compartment="c0" fbc:charge="2"/>
      <species boundaryCondition="false" constant="false" hasOnlySubstanceUnits="false" id="M_cpd15795_c0" name="Anteisoheptadecanoylcardiolipin_B_subtilis_c0" compartment="c0" fbc:charge="-2"/>
      <species boundaryCondition="false" constant="false" hasOnlySubstanceUnits="false" id="M_cpd00205_c0" name="K_c0" compartment="c0" fbc:charge="1"/>
      <species boundaryCondition="false" constant="false" hasOnlySubstanceUnits="false" id="M_cpd00149_c0" name="Co2_c0" compartment="c0" fbc:charge="2"/>
      <species boundaryCondition="false" constant="false" hasOnlySubstanceUnits="false" id="M_cpd00216_c0" name="Chorismate_c0" compartment="c0" fbc:charge="-2"/>
      <species boundaryCondition="false" constant="false" hasOnlySubstanceUnits="false" id="M_cpd00658_c0" name="Isochorismate_c0" compartment="c0" fbc:charge="-2"/>
      <species boundaryCondition="false" constant="false" hasOnlySubstanceUnits="false" id="M_cpd01772_c0" name="Succinylbenzoate_c0" compartment="c0" fbc:charge="-2"/>
      <species boundaryCondition="false" constant="false" hasOnlySubstanceUnits="false" id="M_cpd03451_c0" name="SHCHC_c0" compartment="c0" fbc:charge="-2"/>
      <species boundaryCondition="false" constant="false" hasOnlySubstanceUnits="false" id="M_cpd15605_e0" name="Gly_Phe_e0" compartment="e0" fbc:charge="0"/>
      <species boundaryCondition="false" constant="false" hasOnlySubstanceUnits="false" id="M_cpd04918_c0" name="D_Glycero_D_manno_heptose7_phosphate_c0" compartment="c0" fbc:charge="-2"/>
      <species boundaryCondition="false" constant="false" hasOnlySubstanceUnits="false" id="M_cpd15469_c0" name="galactosyl_glucosyl_inner_core_oligosaccharide_lipid_A_c0" compartment="c0" fbc:charge="-11"/>
      <species boundaryCondition="false" constant="false" hasOnlySubstanceUnits="false" id="M_cpd15475_c0" name="glucosyl_galactosyl_glucosyl_inner_core_oligosaccharide_lipid_A_c0" compartment="c0" fbc:charge="-11"/>
      <species boundaryCondition="false" constant="false" hasOnlySubstanceUnits="false" id="M_cpd00065_e0" name="L_Tryptophan_e0" compartment="e0" fbc:charge="0"/>
      <species boundaryCondition="false" constant="false" hasOnlySubstanceUnits="false" id="M_cpd15477_c0" name="glucosyl_glucosyl_galactosyl_glucosyl_inner_core_oligosaccharide_lipid_A_c0" compartment="c0" fbc:charge="-11"/>
      <species boundaryCondition="false" constant="false" hasOnlySubstanceUnits="false" id="M_cpd03585_c0" name="KDO_lipid_IVA_c0" compartment="c0" fbc:charge="-5"/>
      <species boundaryCondition="false" constant="false" hasOnlySubstanceUnits="false" id="M_cpd03586_c0" name="kdo2_lipid_iva_c0" compartment="c0" fbc:charge="-6"/>
      <species boundaryCondition="false" constant="false" hasOnlySubstanceUnits="false" id="M_cpd00508_c0" name="3MOP_c0" compartment="c0" fbc:charge="-1"/>
      <species boundaryCondition="false" constant="false" hasOnlySubstanceUnits="false" id="M_cpd00028_e0" name="Heme_e0" compartment="e0" fbc:charge="-2"/>
      <species boundaryCondition="false" constant="false" hasOnlySubstanceUnits="false" id="M_cpd02113_c0" name="dTDP_rhamnose_c0" compartment="c0" fbc:charge="-2"/>
      <species boundaryCondition="false" constant="false" hasOnlySubstanceUnits="false" id="M_cpd00522_c0" name="dTDP_4_oxo_L_rhamnose_c0" compartment="c0" fbc:charge="-2"/>
      <species boundaryCondition="false" constant="false" hasOnlySubstanceUnits="false" id="M_cpd15489_c0" name="inner_core_oligosaccharide_lipid_A_c0" compartment="c0" fbc:charge="-7"/>
      <species boundaryCondition="false" constant="false" hasOnlySubstanceUnits="false" id="M_cpd15479_c0" name="glucosyl_inner_core_oligosaccharide_lipid_A_c0" compartment="c0" fbc:charge="-11"/>
      <species boundaryCondition="false" constant="false" hasOnlySubstanceUnits="false" id="M_cpd15550_c0" name="phospho_heptosyl_phospho_heptosyl_heptosyl_kdo2_lipidA_c0" compartment="c0" fbc:charge="-10"/>
      <species boundaryCondition="false" constant="false" hasOnlySubstanceUnits="false" id="M_cpd15492_c0" name="kdo_phospho_heptosyl_phospho_heptosyl_heptosyl_kdo2_lipidA_c0" compartment="c0" fbc:charge="-11"/>
      <species boundaryCondition="false" constant="false" hasOnlySubstanceUnits="false" id="M_cpd00626_c0" name="dTDPglucose_c0" compartment="c0" fbc:charge="-2"/>
      <species boundaryCondition="false" constant="false" hasOnlySubstanceUnits="false" id="M_cpd00521_c0" name="dTDP_4_oxo_6_deoxy_D_glucose_c0" compartment="c0" fbc:charge="-2"/>
      <species boundaryCondition="false" constant="false" hasOnlySubstanceUnits="false" id="M_cpd02993_c0" name="Lipid_IVA_c0" compartment="c0" fbc:charge="-4"/>
      <species boundaryCondition="false" constant="false" hasOnlySubstanceUnits="false" id="M_cpd03736_c0" name="Lauroyl_KDO2_lipid_IVA_c0" compartment="c0" fbc:charge="-6"/>
      <species boundaryCondition="false" constant="false" hasOnlySubstanceUnits="false" id="M_cpd00119_e0" name="L_Histidine_e0" compartment="e0" fbc:charge="0"/>
      <species boundaryCondition="false" constant="false" hasOnlySubstanceUnits="false" id="M_cpd02021_c0" name="Succinylbenzoyl_CoA_c0" compartment="c0" fbc:charge="-5"/>
      <species boundaryCondition="false" constant="false" hasOnlySubstanceUnits="false" id="M_cpd02295_c0" name="1_4_Dihydroxy_2_naphthoate_c0" compartment="c0" fbc:charge="-1"/>
      <species boundaryCondition="false" constant="false" hasOnlySubstanceUnits="false" id="M_cpd03918_c0" name="Adenosyl_cobinamide_c0" compartment="c0" fbc:charge="4"/>
      <species boundaryCondition="false" constant="false" hasOnlySubstanceUnits="false" id="M_cpd00182_e0" name="Adenosine_e0" compartment="e0" fbc:charge="0"/>
      <species boundaryCondition="false" constant="false" hasOnlySubstanceUnits="false" id="M_cpd00089_c0" name="Glucose_1_phosphate_c0" compartment="c0" fbc:charge="-2"/>
      <species boundaryCondition="false" constant="false" hasOnlySubstanceUnits="false" id="M_cpd11582_e0" name="ala_L_Thr_L_e0" compartment="e0" fbc:charge="0"/>
      <species boundaryCondition="false" constant="false" hasOnlySubstanceUnits="false" id="M_cpd00817_c0" name="D_Arabinose5_phosphate_c0" compartment="c0" fbc:charge="-2"/>
      <species boundaryCondition="false" constant="false" hasOnlySubstanceUnits="false" id="M_cpd00183_c0" name="Sarcosine_c0" compartment="c0" fbc:charge="0"/>
      <species boundaryCondition="false" constant="false" hasOnlySubstanceUnits="false" id="M_cpd02886_c0" name="UDP_3_O_beta_hydroxymyristoyl_N_acetylglucosamine_c0" compartment="c0" fbc:charge="-2"/>
      <species boundaryCondition="false" constant="false" hasOnlySubstanceUnits="false" id="M_cpd00010_e0" name="CoA_e0" compartment="e0" fbc:charge="-4"/>
      <species boundaryCondition="false" constant="false" hasOnlySubstanceUnits="false" id="M_cpd00029_c0" name="Acetate_c0" compartment="c0" fbc:charge="-1"/>
      <species boundaryCondition="false" constant="false" hasOnlySubstanceUnits="false" id="M_cpd03584_c0" name="UDP_3_O_beta_hydroxymyristoyl_D_glucosamine_c0" compartment="c0" fbc:charge="-1"/>
      <species boundaryCondition="false" constant="false" hasOnlySubstanceUnits="false" id="M_cpd00079_c0" name="D_glucose_6_phosphate_c0" compartment="c0" fbc:charge="-2"/>
      <species boundaryCondition="false" constant="false" hasOnlySubstanceUnits="false" id="M_cpd15484_c0" name="heptosyl_heptosyl_kdo2_lipidA_c0" compartment="c0" fbc:charge="-5"/>
      <species boundaryCondition="false" constant="false" hasOnlySubstanceUnits="false" id="M_cpd15549_c0" name="phospho_heptosyl_heptosyl_kdo2_lipidA_c0" compartment="c0" fbc:charge="-8"/>
      <species boundaryCondition="false" constant="false" hasOnlySubstanceUnits="false" id="M_cpd00214_c0" name="Palmitate_c0" compartment="c0" fbc:charge="-1"/>
      <species boundaryCondition="false" constant="false" hasOnlySubstanceUnits="false" id="M_cpd01620_c0" name="Precorrin_2_c0" compartment="c0" fbc:charge="-7"/>
      <species boundaryCondition="false" constant="false" hasOnlySubstanceUnits="false" id="M_cpd03426_c0" name="Sirohydrochlorin_c0" compartment="c0" fbc:charge="-8"/>
      <species boundaryCondition="false" constant="false" hasOnlySubstanceUnits="false" id="M_cpd08316_c0" name="D_Glycero_D_manno_heptose1_7_bisphosphate_c0" compartment="c0" fbc:charge="-4"/>
      <species boundaryCondition="false" constant="false" hasOnlySubstanceUnits="false" id="M_cpd00048_e0" name="Sulfate_e0" compartment="e0" fbc:charge="-2"/>
      <species boundaryCondition="false" constant="false" hasOnlySubstanceUnits="false" id="M_cpd00214_e0" name="Palmitate_e0" compartment="e0" fbc:charge="-1"/>
      <species boundaryCondition="false" constant="false" hasOnlySubstanceUnits="false" id="M_cpd15606_e0" name="Gly_Tyr_e0" compartment="e0" fbc:charge="0"/>
      <species boundaryCondition="false" constant="false" hasOnlySubstanceUnits="false" id="M_cpd00200_c0" name="4MOP_c0" compartment="c0" fbc:charge="-1"/>
      <species boundaryCondition="false" constant="false" hasOnlySubstanceUnits="false" id="M_cpd00322_e0" name="L_Isoleucine_e0" compartment="e0" fbc:charge="0"/>
      <species boundaryCondition="false" constant="false" hasOnlySubstanceUnits="false" id="M_cpd03847_c0" name="Myristic_acid_c0" compartment="c0" fbc:charge="-1"/>
      <species boundaryCondition="false" constant="false" hasOnlySubstanceUnits="false" id="M_cpd00357_e0" name="TTP_e0" compartment="e0" fbc:charge="-3"/>
      <species boundaryCondition="false" constant="false" hasOnlySubstanceUnits="false" id="M_cpd00063_e0" name="Ca2_e0" compartment="e0" fbc:charge="2"/>
      <species boundaryCondition="false" constant="false" hasOnlySubstanceUnits="false" id="M_cpd00137_e0" name="Citrate_e0" compartment="e0" fbc:charge="-3"/>
      <species boundaryCondition="false" constant="false" hasOnlySubstanceUnits="false" id="M_cpd00038_e0" name="GTP_e0" compartment="e0" fbc:charge="-3"/>
      <species boundaryCondition="false" constant="false" hasOnlySubstanceUnits="false" id="M_cpd00264_e0" name="Spermidine_e0" compartment="e0" fbc:charge="3"/>
      <species boundaryCondition="false" constant="false" hasOnlySubstanceUnits="false" id="M_cpd01017_e0" name="Cys_Gly_e0" compartment="e0" fbc:charge="0"/>
      <species boundaryCondition="false" constant="false" hasOnlySubstanceUnits="false" id="M_cpd03423_c0" name="alpha_Ribazole_c0" compartment="c0" fbc:charge="0"/>
      <species boundaryCondition="false" constant="false" hasOnlySubstanceUnits="false" id="M_cpd03920_c0" name="Adenosylcobinamide_GDP_c0" compartment="c0" fbc:charge="1"/>
      <species boundaryCondition="false" constant="false" hasOnlySubstanceUnits="false" id="M_cpd11425_c0" name="2dmmq7_c0" compartment="c0" fbc:charge="0"/>
      <species boundaryCondition="false" constant="false" hasOnlySubstanceUnits="false" id="M_cpd11606_c0" name="Menaquinone_7_c0" compartment="c0" fbc:charge="0"/>
      <species boundaryCondition="false" constant="false" hasOnlySubstanceUnits="false" id="M_cpd00776_c0" name="Squalene_2_3_oxide_c0" compartment="c0" fbc:charge="0"/>
      <species boundaryCondition="false" constant="false" hasOnlySubstanceUnits="false" id="M_cpd01188_c0" name="Lanosterol_c0" compartment="c0" fbc:charge="0"/>
      <species boundaryCondition="false" constant="false" hasOnlySubstanceUnits="false" id="M_cpd03919_c0" name="Adenosyl_cobinamide_phosphate_c0" compartment="c0" fbc:charge="2"/>
      <species boundaryCondition="false" constant="false" hasOnlySubstanceUnits="false" id="M_cpd00117_c0" name="D_Alanine_c0" compartment="c0" fbc:charge="0"/>
      <species boundaryCondition="false" constant="false" hasOnlySubstanceUnits="false" id="M_cpd00013_e0" name="NH3_e0" compartment="e0" fbc:charge="1"/>
      <species boundaryCondition="false" constant="false" hasOnlySubstanceUnits="false" id="M_cpd00205_e0" name="K_e0" compartment="e0" fbc:charge="1"/>
      <species boundaryCondition="false" constant="false" hasOnlySubstanceUnits="false" id="M_cpd02835_c0" name="UDP_2_3_bis3_hydroxytetradecanoylglucosamine_c0" compartment="c0" fbc:charge="-2"/>
      <species boundaryCondition="false" constant="false" hasOnlySubstanceUnits="false" id="M_cpd02930_c0" name="Lipid_X_c0" compartment="c0" fbc:charge="-2"/>
      <species boundaryCondition="false" constant="false" hasOnlySubstanceUnits="false" id="M_cpd00017_e0" name="S_Adenosyl_L_methionine_e0" compartment="e0" fbc:charge="1"/>
      <species boundaryCondition="false" constant="false" hasOnlySubstanceUnits="false" id="M_cpd03002_c0" name="Lipid_A_disaccharide_c0" compartment="c0" fbc:charge="-2"/>
      <species boundaryCondition="false" constant="false" hasOnlySubstanceUnits="false" id="M_cpd00118_e0" name="Putrescine_e0" compartment="e0" fbc:charge="2"/>
      <species boundaryCondition="false" constant="false" hasOnlySubstanceUnits="false" id="M_cpd11606_e0" name="Menaquinone_7_e0" compartment="e0" fbc:charge="0"/>
      <species boundaryCondition="false" constant="false" hasOnlySubstanceUnits="false" id="M_cpd00220_e0" name="Riboflavin_e0" compartment="e0" fbc:charge="-1"/>
      <species boundaryCondition="false" constant="false" hasOnlySubstanceUnits="false" id="M_cpd15488_c0" name="heptosyl_phospho_heptosyl_heptosyl_kdo2_lipidA_c0" compartment="c0" fbc:charge="-8"/>
      <species boundaryCondition="false" constant="false" hasOnlySubstanceUnits="false" id="M_cpd03847_e0" name="Myristic_acid_e0" compartment="e0" fbc:charge="-1"/>
      <species boundaryCondition="false" constant="false" hasOnlySubstanceUnits="false" id="M_cpd00030_e0" name="Mn2_e0" compartment="e0" fbc:charge="2"/>
      <species boundaryCondition="false" constant="false" hasOnlySubstanceUnits="false" id="M_cpd00540_e0" name="BET_e0" compartment="e0" fbc:charge="0"/>
      <species boundaryCondition="false" constant="false" hasOnlySubstanceUnits="false" id="M_cpd00540_c0" name="BET_c0" compartment="c0" fbc:charge="0"/>
      <species boundaryCondition="false" constant="false" hasOnlySubstanceUnits="false" id="M_cpd00054_e0" name="L_Serine_e0" compartment="e0" fbc:charge="0"/>
      <species boundaryCondition="false" constant="false" hasOnlySubstanceUnits="false" id="M_cpd00393_e0" name="Folate_e0" compartment="e0" fbc:charge="-2"/>
      <species boundaryCondition="false" constant="false" hasOnlySubstanceUnits="false" id="M_cpd00559_c0" name="Supraene_c0" compartment="c0" fbc:charge="0"/>
      <species boundaryCondition="false" constant="false" hasOnlySubstanceUnits="false" id="M_cpd03831_c0" name="ADP_L_glycero_D_manno_heptose_c0" compartment="c0" fbc:charge="-2"/>
      <species boundaryCondition="false" constant="false" hasOnlySubstanceUnits="false" id="M_cpd15485_c0" name="heptosyl_kdo2_lipidA_c0" compartment="c0" fbc:charge="-5"/>
      <species boundaryCondition="false" constant="false" hasOnlySubstanceUnits="false" id="M_cpd15358_c0" name="2_octadecanoyl_sn_glycerol_3_phosphate_c0" compartment="c0" fbc:charge="-1"/>
      <species boundaryCondition="false" constant="false" hasOnlySubstanceUnits="false" id="M_cpd01080_c0" name="ocdca_c0" compartment="c0" fbc:charge="-1"/>
      <species boundaryCondition="false" constant="false" hasOnlySubstanceUnits="false" id="M_cpd04920_c0" name="D_Glycero_D_manno_heptose1_phosphate_c0" compartment="c0" fbc:charge="-2"/>
      <species boundaryCondition="false" constant="false" hasOnlySubstanceUnits="false" id="M_cpd00873_c0" name="Nicotinate_ribonucleotide_c0" compartment="c0" fbc:charge="-2"/>
      <species boundaryCondition="false" constant="false" hasOnlySubstanceUnits="false" id="M_cpd00218_c0" name="Niacin_c0" compartment="c0" fbc:charge="-1"/>
      <species boundaryCondition="false" constant="false" hasOnlySubstanceUnits="false" id="M_cpd00051_e0" name="L_Arginine_e0" compartment="e0" fbc:charge="1"/>
      <species boundaryCondition="false" constant="false" hasOnlySubstanceUnits="false" id="M_cpd00156_e0" name="L_Valine_e0" compartment="e0" fbc:charge="0"/>
      <species boundaryCondition="false" constant="false" hasOnlySubstanceUnits="false" id="M_cpd00305_e0" name="Thiamin_e0" compartment="e0" fbc:charge="1"/>
      <species boundaryCondition="false" constant="false" hasOnlySubstanceUnits="false" id="M_cpd00006_e0" name="NADP_e0" compartment="e0" fbc:charge="-3"/>
      <species boundaryCondition="false" constant="false" hasOnlySubstanceUnits="false" id="M_cpd00241_e0" name="dGTP_e0" compartment="e0" fbc:charge="-3"/>
      <species boundaryCondition="false" constant="false" hasOnlySubstanceUnits="false" id="M_cpd00756_c0" name="Dimethylglycine_c0" compartment="c0" fbc:charge="0"/>
      <species boundaryCondition="false" constant="false" hasOnlySubstanceUnits="false" id="M_cpd15604_e0" name="Gly_Leu_e0" compartment="e0" fbc:charge="0"/>
      <species boundaryCondition="false" constant="false" hasOnlySubstanceUnits="false" id="M_cpd01188_e0" name="Lanosterol_e0" compartment="e0" fbc:charge="0"/>
      <species boundaryCondition="false" constant="false" hasOnlySubstanceUnits="false" id="M_cpd00149_e0" name="Co2_e0" compartment="e0" fbc:charge="2"/>
      <species boundaryCondition="false" constant="false" hasOnlySubstanceUnits="false" id="M_cpd02730_c0" name="3_Deoxy_D_manno_octulosonate8_phosphate_c0" compartment="c0" fbc:charge="-3"/>
      <species boundaryCondition="false" constant="false" hasOnlySubstanceUnits="false" id="M_cpd02904_c0" name="alpha_Ribazole_5_phosphate_c0" compartment="c0" fbc:charge="-2"/>
      <species boundaryCondition="false" constant="false" hasOnlySubstanceUnits="false" id="M_cpd01741_c0" name="ddca_c0" compartment="c0" fbc:charge="-1"/>
      <species boundaryCondition="false" constant="false" hasOnlySubstanceUnits="false" id="M_cpd01741_e0" name="ddca_e0" compartment="e0" fbc:charge="-1"/>
      <species boundaryCondition="false" constant="false" hasOnlySubstanceUnits="false" id="M_cpd00058_e0" name="Cu2_e0" compartment="e0" fbc:charge="2"/>
      <species boundaryCondition="false" constant="false" hasOnlySubstanceUnits="false" id="M_cpd11591_e0" name="Gly_Met_e0" compartment="e0" fbc:charge="0"/>
      <species boundaryCondition="false" constant="false" hasOnlySubstanceUnits="false" id="M_cpd00039_e0" name="L_Lysine_e0" compartment="e0" fbc:charge="1"/>
      <species boundaryCondition="false" constant="false" hasOnlySubstanceUnits="false" id="M_cpd00099_e0" name="Cl__e0" compartment="e0" fbc:charge="-1"/>
      <species boundaryCondition="false" constant="false" hasOnlySubstanceUnits="false" id="M_cpd03587_c0" name="kdo2_lipid_a_c0" compartment="c0" fbc:charge="-6"/>
      <species boundaryCondition="false" constant="false" hasOnlySubstanceUnits="false" id="M_cpd00516_e0" name="meso_2_6_Diaminopimelate_e0" compartment="e0" fbc:charge="0"/>
      <species boundaryCondition="false" constant="false" hasOnlySubstanceUnits="false" id="M_cpd01080_e0" name="ocdca_e0" compartment="e0" fbc:charge="-1"/>
      <species boundaryCondition="false" constant="false" hasOnlySubstanceUnits="false" id="M_cpd03830_c0" name="ADP_D_glycero_D_manno_heptose_c0" compartment="c0" fbc:charge="-2"/>
      <species boundaryCondition="false" constant="false" hasOnlySubstanceUnits="false" id="M_cpd00794_e0" name="TRHL_e0" compartment="e0" fbc:charge="0"/>
      <species boundaryCondition="false" constant="false" hasOnlySubstanceUnits="false" id="M_cpd00111_e0" name="Oxidized_glutathione_e0" compartment="e0" fbc:charge="-2"/>
      <species boundaryCondition="false" constant="false" hasOnlySubstanceUnits="false" id="M_cpd15237_c0"/>
      <species boundaryCondition="false" constant="false" hasOnlySubstanceUnits="false" id="M_cpd15269_c0"/>
      <species boundaryCondition="false" constant="false" hasOnlySubstanceUnits="false" id="M_cpd15269_e0"/>
      <species boundaryCondition="false" constant="false" hasOnlySubstanceUnits="false" id="M_cpd15237_e0"/>
    </listOfSpecies>
    <fbc:listOfGeneProducts>
      <fbc:geneProduct fbc:id="G_WMEL452" fbc:label="WMEL452" fbc:name="WMEL452"/>
      <fbc:geneProduct fbc:id="G_WMEL134" fbc:label="WMEL134" fbc:name="WMEL134"/>
      <fbc:geneProduct fbc:id="G_WMEL94" fbc:label="WMEL94" fbc:name="WMEL94"/>
      <fbc:geneProduct fbc:id="G_WMEL198" fbc:label="WMEL198" fbc:name="WMEL198"/>
      <fbc:geneProduct fbc:id="G_WMEL529" fbc:label="WMEL529" fbc:name="WMEL529"/>
      <fbc:geneProduct fbc:id="G_WMEL62" fbc:label="WMEL62" fbc:name="WMEL62"/>
      <fbc:geneProduct fbc:id="G_WMEL345" fbc:label="WMEL345" fbc:name="WMEL345"/>
      <fbc:geneProduct fbc:id="G_Unknown" fbc:label="Unknown" fbc:name="Unknown"/>
      <fbc:geneProduct fbc:id="G_WMEL250" fbc:label="WMEL250" fbc:name="WMEL250"/>
      <fbc:geneProduct fbc:id="G_WMEL728" fbc:label="WMEL728" fbc:name="WMEL728"/>
      <fbc:geneProduct fbc:id="G_WMEL761" fbc:label="WMEL761" fbc:name="WMEL761"/>
      <fbc:geneProduct fbc:id="G_WMEL274" fbc:label="WMEL274" fbc:name="WMEL274"/>
      <fbc:geneProduct fbc:id="G_WMEL847" fbc:label="WMEL847" fbc:name="WMEL847"/>
      <fbc:geneProduct fbc:id="G_WMEL348" fbc:label="WMEL348" fbc:name="WMEL348"/>
      <fbc:geneProduct fbc:id="G_WMEL251" fbc:label="WMEL251" fbc:name="WMEL251"/>
      <fbc:geneProduct fbc:id="G_WMEL873" fbc:label="WMEL873" fbc:name="WMEL873"/>
      <fbc:geneProduct fbc:id="G_WMEL875" fbc:label="WMEL875" fbc:name="WMEL875"/>
      <fbc:geneProduct fbc:id="G_WMEL700" fbc:label="WMEL700" fbc:name="WMEL700"/>
      <fbc:geneProduct fbc:id="G_WMEL683" fbc:label="WMEL683" fbc:name="WMEL683"/>
      <fbc:geneProduct fbc:id="G_WMEL685" fbc:label="WMEL685" fbc:name="WMEL685"/>
      <fbc:geneProduct fbc:id="G_WMEL819" fbc:label="WMEL819" fbc:name="WMEL819"/>
      <fbc:geneProduct fbc:id="G_WMEL765" fbc:label="WMEL765" fbc:name="WMEL765"/>
      <fbc:geneProduct fbc:id="G_WMEL295" fbc:label="WMEL295" fbc:name="WMEL295"/>
      <fbc:geneProduct fbc:id="G_WMEL1004" fbc:label="WMEL1004" fbc:name="WMEL1004"/>
      <fbc:geneProduct fbc:id="G_WMEL869" fbc:label="WMEL869" fbc:name="WMEL869"/>
      <fbc:geneProduct fbc:id="G_WMEL775" fbc:label="WMEL775" fbc:name="WMEL775"/>
      <fbc:geneProduct fbc:id="G_WMEL691" fbc:label="WMEL691" fbc:name="WMEL691"/>
      <fbc:geneProduct fbc:id="G_WMEL58" fbc:label="WMEL58" fbc:name="WMEL58"/>
      <fbc:geneProduct fbc:id="G_WMEL811" fbc:label="WMEL811" fbc:name="WMEL811"/>
      <fbc:geneProduct fbc:id="G_WMEL658" fbc:label="WMEL658" fbc:name="WMEL658"/>
      <fbc:geneProduct fbc:id="G_WMEL931" fbc:label="WMEL931" fbc:name="WMEL931"/>
      <fbc:geneProduct fbc:id="G_WMEL1062" fbc:label="WMEL1062" fbc:name="WMEL1062"/>
      <fbc:geneProduct fbc:id="G_WMEL95" fbc:label="WMEL95" fbc:name="WMEL95"/>
      <fbc:geneProduct fbc:id="G_WMEL686" fbc:label="WMEL686" fbc:name="WMEL686"/>
      <fbc:geneProduct fbc:id="G_WMEL79" fbc:label="WMEL79" fbc:name="WMEL79"/>
      <fbc:geneProduct fbc:id="G_WMEL814" fbc:label="WMEL814" fbc:name="WMEL814"/>
      <fbc:geneProduct fbc:id="G_WMEL647" fbc:label="WMEL647" fbc:name="WMEL647"/>
      <fbc:geneProduct fbc:id="G_WMEL178" fbc:label="WMEL178" fbc:name="WMEL178"/>
      <fbc:geneProduct fbc:id="G_WMEL904" fbc:label="WMEL904" fbc:name="WMEL904"/>
      <fbc:geneProduct fbc:id="G_WMEL825" fbc:label="WMEL825" fbc:name="WMEL825"/>
      <fbc:geneProduct fbc:id="G_WMEL537" fbc:label="WMEL537" fbc:name="WMEL537"/>
      <fbc:geneProduct fbc:id="G_WMEL258" fbc:label="WMEL258" fbc:name="WMEL258"/>
      <fbc:geneProduct fbc:id="G_WMEL506" fbc:label="WMEL506" fbc:name="WMEL506"/>
      <fbc:geneProduct fbc:id="G_WMEL808" fbc:label="WMEL808" fbc:name="WMEL808"/>
      <fbc:geneProduct fbc:id="G_WMEL776" fbc:label="WMEL776" fbc:name="WMEL776"/>
      <fbc:geneProduct fbc:id="G_WMEL855" fbc:label="WMEL855" fbc:name="WMEL855"/>
      <fbc:geneProduct fbc:id="G_WMEL212" fbc:label="WMEL212" fbc:name="WMEL212"/>
      <fbc:geneProduct fbc:id="G_WMEL868" fbc:label="WMEL868" fbc:name="WMEL868"/>
      <fbc:geneProduct fbc:id="G_WMEL608" fbc:label="WMEL608" fbc:name="WMEL608"/>
      <fbc:geneProduct fbc:id="G_WMEL291" fbc:label="WMEL291" fbc:name="WMEL291"/>
      <fbc:geneProduct fbc:id="G_WMEL975" fbc:label="WMEL975" fbc:name="WMEL975"/>
      <fbc:geneProduct fbc:id="G_WMEL185" fbc:label="WMEL185" fbc:name="WMEL185"/>
      <fbc:geneProduct fbc:id="G_WMEL515" fbc:label="WMEL515" fbc:name="WMEL515"/>
      <fbc:geneProduct fbc:id="G_WMEL289" fbc:label="WMEL289" fbc:name="WMEL289"/>
      <fbc:geneProduct fbc:id="G_WMEL132" fbc:label="WMEL132" fbc:name="WMEL132"/>
      <fbc:geneProduct fbc:id="G_WMEL372" fbc:label="WMEL372" fbc:name="WMEL372"/>
      <fbc:geneProduct fbc:id="G_WMEL453" fbc:label="WMEL453" fbc:name="WMEL453"/>
      <fbc:geneProduct fbc:id="G_WMEL764" fbc:label="WMEL764" fbc:name="WMEL764"/>
      <fbc:geneProduct fbc:id="G_WMEL412" fbc:label="WMEL412" fbc:name="WMEL412"/>
      <fbc:geneProduct fbc:id="G_WMEL937" fbc:label="WMEL937" fbc:name="WMEL937"/>
      <fbc:geneProduct fbc:id="G_WMEL918" fbc:label="WMEL918" fbc:name="WMEL918"/>
      <fbc:geneProduct fbc:id="G_WMEL503" fbc:label="WMEL503" fbc:name="WMEL503"/>
      <fbc:geneProduct fbc:id="G_WMEL236" fbc:label="WMEL236" fbc:name="WMEL236"/>
      <fbc:geneProduct fbc:id="G_WMEL879" fbc:label="WMEL879" fbc:name="WMEL879"/>
      <fbc:geneProduct fbc:id="G_WMEL687" fbc:label="WMEL687" fbc:name="WMEL687"/>
      <fbc:geneProduct fbc:id="G_WMEL644" fbc:label="WMEL644" fbc:name="WMEL644"/>
      <fbc:geneProduct fbc:id="G_WMEL558" fbc:label="WMEL558" fbc:name="WMEL558"/>
      <fbc:geneProduct fbc:id="G_WMEL122" fbc:label="WMEL122" fbc:name="WMEL122"/>
      <fbc:geneProduct fbc:id="G_WMEL646" fbc:label="WMEL646" fbc:name="WMEL646"/>
      <fbc:geneProduct fbc:id="G_WMEL867" fbc:label="WMEL867" fbc:name="WMEL867"/>
      <fbc:geneProduct fbc:id="G_WMEL93" fbc:label="WMEL93" fbc:name="WMEL93"/>
      <fbc:geneProduct fbc:id="G_NOGENE" fbc:label="NOGENE" fbc:name="NOGENE"/>
      <fbc:geneProduct fbc:id="G_WMEL907" fbc:label="WMEL907" fbc:name="WMEL907"/>
      <fbc:geneProduct fbc:id="G_WMEL407" fbc:label="WMEL407" fbc:name="WMEL407"/>
      <fbc:geneProduct fbc:id="G_WMEL184" fbc:label="WMEL184" fbc:name="WMEL184"/>
      <fbc:geneProduct fbc:id="G_WMEL353" fbc:label="WMEL353" fbc:name="WMEL353"/>
      <fbc:geneProduct fbc:id="G_WMEL606" fbc:label="WMEL606" fbc:name="WMEL606"/>
      <fbc:geneProduct fbc:id="G_WMEL786" fbc:label="WMEL786" fbc:name="WMEL786"/>
      <fbc:geneProduct fbc:id="G_WMEL839" fbc:label="WMEL839" fbc:name="WMEL839"/>
      <fbc:geneProduct fbc:id="G_WMEL615" fbc:label="WMEL615" fbc:name="WMEL615"/>
      <fbc:geneProduct fbc:id="G_WMEL361" fbc:label="WMEL361" fbc:name="WMEL361"/>
      <fbc:geneProduct fbc:id="G_WMEL203" fbc:label="WMEL203" fbc:name="WMEL203"/>
      <fbc:geneProduct fbc:id="G_WMEL734" fbc:label="WMEL734" fbc:name="WMEL734"/>
      <fbc:geneProduct fbc:id="G_WMEL804" fbc:label="WMEL804" fbc:name="WMEL804"/>
      <fbc:geneProduct fbc:id="G_WMEL220" fbc:label="WMEL220" fbc:name="WMEL220"/>
      <fbc:geneProduct fbc:id="G_WMEL780" fbc:label="WMEL780" fbc:name="WMEL780"/>
      <fbc:geneProduct fbc:id="G_WMEL78" fbc:label="WMEL78" fbc:name="WMEL78"/>
      <fbc:geneProduct fbc:id="G_WMEL406" fbc:label="WMEL406" fbc:name="WMEL406"/>
      <fbc:geneProduct fbc:id="G_WMEL237" fbc:label="WMEL237" fbc:name="WMEL237"/>
      <fbc:geneProduct fbc:id="G_WMEL984" fbc:label="WMEL984" fbc:name="WMEL984"/>
      <fbc:geneProduct fbc:id="G_WMEL916" fbc:label="WMEL916" fbc:name="WMEL916"/>
      <fbc:geneProduct fbc:id="G_WMEL851" fbc:label="WMEL851" fbc:name="WMEL851"/>
      <fbc:geneProduct fbc:id="G_WMEL729" fbc:label="WMEL729" fbc:name="WMEL729"/>
      <fbc:geneProduct fbc:id="G_WMEL659" fbc:label="WMEL659" fbc:name="WMEL659"/>
      <fbc:geneProduct fbc:id="G_WMEL376" fbc:label="WMEL376" fbc:name="WMEL376"/>
      <fbc:geneProduct fbc:id="G_WMEL462" fbc:label="WMEL462" fbc:name="WMEL462"/>
      <fbc:geneProduct fbc:id="G_WMEL344" fbc:label="WMEL344" fbc:name="WMEL344"/>
      <fbc:geneProduct fbc:id="G_WMEL960" fbc:label="WMEL960" fbc:name="WMEL960"/>
      <fbc:geneProduct fbc:id="G_WMEL475" fbc:label="WMEL475" fbc:name="WMEL475"/>
      <fbc:geneProduct fbc:id="G_WMEL1028" fbc:label="WMEL1028" fbc:name="WMEL1028"/>
      <fbc:geneProduct fbc:id="G_WMEL473" fbc:label="WMEL473" fbc:name="WMEL473"/>
      <fbc:geneProduct fbc:id="G_WMEL798" fbc:label="WMEL798" fbc:name="WMEL798"/>
      <fbc:geneProduct fbc:id="G_WMEL559" fbc:label="WMEL559" fbc:name="WMEL559"/>
      <fbc:geneProduct fbc:id="G_WMEL116" fbc:label="WMEL116" fbc:name="WMEL116"/>
      <fbc:geneProduct fbc:id="G_WMEL505" fbc:label="WMEL505" fbc:name="WMEL505"/>
      <fbc:geneProduct fbc:id="G_WMEL908" fbc:label="WMEL908" fbc:name="WMEL908"/>
      <fbc:geneProduct fbc:id="G_WMEL563" fbc:label="WMEL563" fbc:name="WMEL563"/>
      <fbc:geneProduct fbc:id="G_WMEL747" fbc:label="WMEL747" fbc:name="WMEL747"/>
      <fbc:geneProduct fbc:id="G_WMEL871" fbc:label="WMEL871" fbc:name="WMEL871"/>
      <fbc:geneProduct fbc:id="G_WMEL263" fbc:label="WMEL263" fbc:name="WMEL263"/>
      <fbc:geneProduct fbc:id="G_WMEL340" fbc:label="WMEL340" fbc:name="WMEL340"/>
      <fbc:geneProduct fbc:id="G_WMEL1025" fbc:label="WMEL1025" fbc:name="WMEL1025"/>
      <fbc:geneProduct fbc:id="G_WMEL89" fbc:label="WMEL89" fbc:name="WMEL89"/>
      <fbc:geneProduct fbc:id="G_WMEL874" fbc:label="WMEL874" fbc:name="WMEL874"/>
      <fbc:geneProduct fbc:id="G_WMEL856" fbc:label="WMEL856" fbc:name="WMEL856"/>
      <fbc:geneProduct fbc:id="G_WMEL6" fbc:label="WMEL6" fbc:name="WMEL6"/>
      <fbc:geneProduct fbc:id="G_WMEL997" fbc:label="WMEL997" fbc:name="WMEL997"/>
      <fbc:geneProduct fbc:id="G_WMEL753" fbc:label="WMEL753" fbc:name="WMEL753"/>
      <fbc:geneProduct fbc:id="G_WMEL902" fbc:label="WMEL902" fbc:name="WMEL902"/>
      <fbc:geneProduct fbc:id="G_WMEL555" fbc:label="WMEL555" fbc:name="WMEL555"/>
      <fbc:geneProduct fbc:id="G_WMEL34" fbc:label="WMEL34" fbc:name="WMEL34"/>
      <fbc:geneProduct fbc:id="G_WMEL926" fbc:label="WMEL926" fbc:name="WMEL926"/>
      <fbc:geneProduct fbc:id="G_WMEL800" fbc:label="WMEL800" fbc:name="WMEL800"/>
      <fbc:geneProduct fbc:id="G_WMEL1050" fbc:label="WMEL1050" fbc:name="WMEL1050"/>
      <fbc:geneProduct fbc:id="G_WMEL612" fbc:label="WMEL612" fbc:name="WMEL612"/>
      <fbc:geneProduct fbc:id="G_WMEL1049" fbc:label="WMEL1049" fbc:name="WMEL1049"/>
      <fbc:geneProduct fbc:id="G_WMEL511" fbc:label="WMEL511" fbc:name="WMEL511"/>
      <fbc:geneProduct fbc:id="G_WMEL66" fbc:label="WMEL66" fbc:name="WMEL66"/>
      <fbc:geneProduct fbc:id="G_WMEL852" fbc:label="WMEL852" fbc:name="WMEL852"/>
      <fbc:geneProduct fbc:id="G_WMEL881" fbc:label="WMEL881" fbc:name="WMEL881"/>
      <fbc:geneProduct fbc:id="G_WMEL880" fbc:label="WMEL880" fbc:name="WMEL880"/>
      <fbc:geneProduct fbc:id="G_WMEL402" fbc:label="WMEL402" fbc:name="WMEL402"/>
      <fbc:geneProduct fbc:id="G_WMEL363" fbc:label="WMEL363" fbc:name="WMEL363"/>
      <fbc:geneProduct fbc:id="G_WMEL439" fbc:label="WMEL439" fbc:name="WMEL439"/>
      <fbc:geneProduct fbc:id="G_WMEL440" fbc:label="WMEL440" fbc:name="WMEL440"/>
      <fbc:geneProduct fbc:id="G_WMEL11" fbc:label="WMEL11" fbc:name="WMEL11"/>
      <fbc:geneProduct fbc:id="G_WMEL924" fbc:label="WMEL924" fbc:name="WMEL924"/>
      <fbc:geneProduct fbc:id="G_WMEL248" fbc:label="WMEL248" fbc:name="WMEL248"/>
      <fbc:geneProduct fbc:id="G_WMEL862" fbc:label="WMEL862" fbc:name="WMEL862"/>
      <fbc:geneProduct fbc:id="G_WMEL560" fbc:label="WMEL560" fbc:name="WMEL560"/>
      <fbc:geneProduct fbc:id="G_WMEL482" fbc:label="WMEL482" fbc:name="WMEL482"/>
      <fbc:geneProduct fbc:id="G_WMEL946" fbc:label="WMEL946" fbc:name="WMEL946"/>
      <fbc:geneProduct fbc:id="G_WMEL276" fbc:label="WMEL276" fbc:name="WMEL276"/>
      <fbc:geneProduct fbc:id="G_WMEL861" fbc:label="WMEL861" fbc:name="WMEL861"/>
      <fbc:geneProduct fbc:id="G_WMEL457" fbc:label="WMEL457" fbc:name="WMEL457"/>
      <fbc:geneProduct fbc:id="G_WMEL441" fbc:label="WMEL441" fbc:name="WMEL441"/>
      <fbc:geneProduct fbc:id="G_WMEL726" fbc:label="WMEL726" fbc:name="WMEL726"/>
      <fbc:geneProduct fbc:id="G_WMEL947" fbc:label="WMEL947" fbc:name="WMEL947"/>
      <fbc:geneProduct fbc:id="G_WMEL492" fbc:label="WMEL492" fbc:name="WMEL492"/>
      <fbc:geneProduct fbc:id="G_WMEL823" fbc:label="WMEL823" fbc:name="WMEL823"/>
      <fbc:geneProduct fbc:id="G_WMEL1020" fbc:label="WMEL1020" fbc:name="WMEL1020"/>
      <fbc:geneProduct fbc:id="G_WMEL740" fbc:label="WMEL740" fbc:name="WMEL740"/>
      <fbc:geneProduct fbc:id="G_WMEL802" fbc:label="WMEL802" fbc:name="WMEL802"/>
      <fbc:geneProduct fbc:id="G_WMEL385" fbc:label="WMEL385" fbc:name="WMEL385"/>
      <fbc:geneProduct fbc:id="G_WMEL117" fbc:label="WMEL117" fbc:name="WMEL117"/>
      <fbc:geneProduct fbc:id="G_WMEL495" fbc:label="WMEL495" fbc:name="WMEL495"/>
      <fbc:geneProduct fbc:id="G_WMEL371" fbc:label="WMEL371" fbc:name="WMEL371"/>
      <fbc:geneProduct fbc:id="G_WMEL50" fbc:label="WMEL50" fbc:name="WMEL50"/>
      <fbc:geneProduct fbc:id="G_WMEL290" fbc:label="WMEL290" fbc:name="WMEL290"/>
      <fbc:geneProduct fbc:id="G_WMEL3" fbc:label="WMEL3" fbc:name="WMEL3"/>
      <fbc:geneProduct fbc:id="G_WMEL613" fbc:label="WMEL613" fbc:name="WMEL613"/>
      <fbc:geneProduct fbc:id="G_WMEL152" fbc:label="WMEL152" fbc:name="WMEL152"/>
      <fbc:geneProduct fbc:id="G_WMEL826" fbc:label="WMEL826" fbc:name="WMEL826"/>
      <fbc:geneProduct fbc:id="G_WMEL333" fbc:label="WMEL333" fbc:name="WMEL333"/>
      <fbc:geneProduct fbc:id="G_WMEL1023" fbc:label="WMEL1023" fbc:name="WMEL1023"/>
      <fbc:geneProduct fbc:id="G_WMEL623" fbc:label="WMEL623" fbc:name="WMEL623"/>
      <fbc:geneProduct fbc:id="G_WMEL119" fbc:label="WMEL119" fbc:name="WMEL119"/>
      <fbc:geneProduct fbc:id="G_WMEL617" fbc:label="WMEL617" fbc:name="WMEL617"/>
      <fbc:geneProduct fbc:id="G_WMEL131" fbc:label="WMEL131" fbc:name="WMEL131"/>
      <fbc:geneProduct fbc:id="G_WMEL882" fbc:label="WMEL882" fbc:name="WMEL882"/>
      <fbc:geneProduct fbc:id="G_WMEL777" fbc:label="WMEL777" fbc:name="WMEL777"/>
      <fbc:geneProduct fbc:id="G_WMEL693" fbc:label="WMEL693" fbc:name="WMEL693"/>
      <fbc:geneProduct fbc:id="G_WMEL625" fbc:label="WMEL625" fbc:name="WMEL625"/>
      <fbc:geneProduct fbc:id="G_WMEL9" fbc:label="WMEL9" fbc:name="WMEL9"/>
      <fbc:geneProduct fbc:id="G_WMEL621" fbc:label="WMEL621" fbc:name="WMEL621"/>
      <fbc:geneProduct fbc:id="G_WMEL32" fbc:label="WMEL32" fbc:name="WMEL32"/>
      <fbc:geneProduct fbc:id="G_WMEL614" fbc:label="WMEL614" fbc:name="WMEL614"/>
      <fbc:geneProduct fbc:id="G_WMEL151" fbc:label="WMEL151" fbc:name="WMEL151"/>
      <fbc:geneProduct fbc:id="G_WMEL255" fbc:label="WMEL255" fbc:name="WMEL255"/>
      <fbc:geneProduct fbc:id="G_WMEL463" fbc:label="WMEL463" fbc:name="WMEL463"/>
      <fbc:geneProduct fbc:id="G_WMEL620" fbc:label="WMEL620" fbc:name="WMEL620"/>
      <fbc:geneProduct fbc:id="G_WMEL143" fbc:label="WMEL143" fbc:name="WMEL143"/>
      <fbc:geneProduct fbc:id="G_WMEL215" fbc:label="WMEL215" fbc:name="WMEL215"/>
      <fbc:geneProduct fbc:id="G_WMEL21" fbc:label="WMEL21" fbc:name="WMEL21"/>
      <fbc:geneProduct fbc:id="G_WMEL627" fbc:label="WMEL627" fbc:name="WMEL627"/>
      <fbc:geneProduct fbc:id="G_WMEL4" fbc:label="WMEL4" fbc:name="WMEL4"/>
      <fbc:geneProduct fbc:id="G_WMEL49" fbc:label="WMEL49" fbc:name="WMEL49"/>
      <fbc:geneProduct fbc:id="G_WMEL367" fbc:label="WMEL367" fbc:name="WMEL367"/>
      <fbc:geneProduct fbc:id="G_WMEL554" fbc:label="WMEL554" fbc:name="WMEL554"/>
      <fbc:geneProduct fbc:id="G_WMEL624" fbc:label="WMEL624" fbc:name="WMEL624"/>
      <fbc:geneProduct fbc:id="G_WMEL626" fbc:label="WMEL626" fbc:name="WMEL626"/>
      <fbc:geneProduct fbc:id="G_WMEL24" fbc:label="WMEL24" fbc:name="WMEL24"/>
      <fbc:geneProduct fbc:id="G_WMEL622" fbc:label="WMEL622" fbc:name="WMEL622"/>
      <fbc:geneProduct fbc:id="G_WMEL33" fbc:label="WMEL33" fbc:name="WMEL33"/>
      <fbc:geneProduct fbc:id="G_WMEL725" fbc:label="WMEL725" fbc:name="WMEL725"/>
      <fbc:geneProduct fbc:id="G_WMEL221" fbc:label="WMEL221" fbc:name="WMEL221"/>
      <fbc:geneProduct fbc:id="G_WMEL55" fbc:label="WMEL55" fbc:name="WMEL55"/>
      <fbc:geneProduct fbc:id="G_WMEL142" fbc:label="WMEL142" fbc:name="WMEL142"/>
      <fbc:geneProduct fbc:id="G_WMEL491" fbc:label="WMEL491" fbc:name="WMEL491"/>
      <fbc:geneProduct fbc:id="G_WMEL360" fbc:label="WMEL360" fbc:name="WMEL360"/>
      <fbc:geneProduct fbc:id="G_WMEL8" fbc:label="WMEL8" fbc:name="WMEL8"/>
      <fbc:geneProduct fbc:id="G_WMEL57" fbc:label="WMEL57" fbc:name="WMEL57"/>
      <fbc:geneProduct fbc:id="G_WMEL120" fbc:label="WMEL120" fbc:name="WMEL120"/>
      <fbc:geneProduct fbc:id="G_WMEL619" fbc:label="WMEL619" fbc:name="WMEL619"/>
      <fbc:geneProduct fbc:id="G_WMEL480" fbc:label="WMEL480" fbc:name="WMEL480"/>
      <fbc:geneProduct fbc:id="G_WMEL523" fbc:label="WMEL523" fbc:name="WMEL523"/>
      <fbc:geneProduct fbc:id="G_WMEL56" fbc:label="WMEL56" fbc:name="WMEL56"/>
      <fbc:geneProduct fbc:id="G_WMEL10" fbc:label="WMEL10" fbc:name="WMEL10"/>
      <fbc:geneProduct fbc:id="G_WMEL310" fbc:label="WMEL310" fbc:name="WMEL310"/>
      <fbc:geneProduct fbc:id="G_WMEL305" fbc:label="WMEL305" fbc:name="WMEL305"/>
      <fbc:geneProduct fbc:id="G_WMEL307" fbc:label="WMEL307" fbc:name="WMEL307"/>
      <fbc:geneProduct fbc:id="G_WMEL141" fbc:label="WMEL141" fbc:name="WMEL141"/>
      <fbc:geneProduct fbc:id="G_WMEL618" fbc:label="WMEL618" fbc:name="WMEL618"/>
      <fbc:geneProduct fbc:id="G_WMEL487" fbc:label="WMEL487" fbc:name="WMEL487"/>
      <fbc:geneProduct fbc:id="G_WMEL149" fbc:label="WMEL149" fbc:name="WMEL149"/>
      <fbc:geneProduct fbc:id="G_WMEL331" fbc:label="WMEL331" fbc:name="WMEL331"/>
      <fbc:geneProduct fbc:id="G_WMEL899" fbc:label="WMEL899" fbc:name="WMEL899"/>
      <fbc:geneProduct fbc:id="G_WMEL741" fbc:label="WMEL741" fbc:name="WMEL741"/>
      <fbc:geneProduct fbc:id="G_WMEL723" fbc:label="WMEL723" fbc:name="WMEL723"/>
      <fbc:geneProduct fbc:id="G_WMEL772" fbc:label="WMEL772" fbc:name="WMEL772"/>
      <fbc:geneProduct fbc:id="G_WMEL497" fbc:label="WMEL497" fbc:name="WMEL497"/>
      <fbc:geneProduct fbc:id="G_WMEL543" fbc:label="WMEL543" fbc:name="WMEL543"/>
      <fbc:geneProduct fbc:id="G_WMEL168" fbc:label="WMEL168" fbc:name="WMEL168"/>
      <fbc:geneProduct fbc:id="G_WMEL362" fbc:label="WMEL362" fbc:name="WMEL362"/>
      <fbc:geneProduct fbc:id="G_WMEL746" fbc:label="WMEL746" fbc:name="WMEL746"/>
      <fbc:geneProduct fbc:id="G_WMEL818" fbc:label="WMEL818" fbc:name="WMEL818"/>
      <fbc:geneProduct fbc:id="G_WMEL645" fbc:label="WMEL645" fbc:name="WMEL645"/>
      <fbc:geneProduct fbc:id="G_WMEL374" fbc:label="WMEL374" fbc:name="WMEL374"/>
      <fbc:geneProduct fbc:id="G_WMEL1032" fbc:label="WMEL1032" fbc:name="WMEL1032"/>
      <fbc:geneProduct fbc:id="G_WMEL767" fbc:label="WMEL767" fbc:name="WMEL767"/>
      <fbc:geneProduct fbc:id="G_WMEL29" fbc:label="WMEL29" fbc:name="WMEL29"/>
      <fbc:geneProduct fbc:id="G_WMEL373" fbc:label="WMEL373" fbc:name="WMEL373"/>
      <fbc:geneProduct fbc:id="G_WMEL662" fbc:label="WMEL662" fbc:name="WMEL662"/>
      <fbc:geneProduct fbc:id="G_WMEL1003" fbc:label="WMEL1003" fbc:name="WMEL1003"/>
      <fbc:geneProduct fbc:id="G_WMEL1001" fbc:label="WMEL1001" fbc:name="WMEL1001"/>
      <fbc:geneProduct fbc:id="G_WMEL564" fbc:label="WMEL564" fbc:name="WMEL564"/>
      <fbc:geneProduct fbc:id="G_WMEL30" fbc:label="WMEL30" fbc:name="WMEL30"/>
      <fbc:geneProduct fbc:id="G_WMEL770" fbc:label="WMEL770" fbc:name="WMEL770"/>
      <fbc:geneProduct fbc:id="G_WMEL769" fbc:label="WMEL769" fbc:name="WMEL769"/>
      <fbc:geneProduct fbc:id="G_WMEL768" fbc:label="WMEL768" fbc:name="WMEL768"/>
      <fbc:geneProduct fbc:id="G_WMEL771" fbc:label="WMEL771" fbc:name="WMEL771"/>
      <fbc:geneProduct fbc:id="G_WMEL28" fbc:label="WMEL28" fbc:name="WMEL28"/>
      <fbc:geneProduct fbc:id="G_WMEL929" fbc:label="WMEL929" fbc:name="WMEL929"/>
      <fbc:geneProduct fbc:id="G_WMEL801" fbc:label="WMEL801" fbc:name="WMEL801"/>
      <fbc:geneProduct fbc:id="G_WMEL165" fbc:label="WMEL165" fbc:name="WMEL165"/>
      <fbc:geneProduct fbc:id="G_WMEL7" fbc:label="WMEL7" fbc:name="WMEL7"/>
      <fbc:geneProduct fbc:id="G_WMEL261" fbc:label="WMEL261" fbc:name="WMEL261"/>
      <fbc:geneProduct fbc:id="G_WMEL260" fbc:label="WMEL260" fbc:name="WMEL260"/>
      <fbc:geneProduct fbc:id="G_WMEL526" fbc:label="WMEL526" fbc:name="WMEL526"/>
      <fbc:geneProduct fbc:id="G_WMEL697" fbc:label="WMEL697" fbc:name="WMEL697"/>
      <fbc:geneProduct fbc:id="G_WMEL1036" fbc:label="WMEL1036" fbc:name="WMEL1036"/>
      <fbc:geneProduct fbc:id="G_WMEL541" fbc:label="WMEL541" fbc:name="WMEL541"/>
      <fbc:geneProduct fbc:id="G_WMEL727" fbc:label="WMEL727" fbc:name="WMEL727"/>
      <fbc:geneProduct fbc:id="G_WMEL243" fbc:label="WMEL243" fbc:name="WMEL243"/>
      <fbc:geneProduct fbc:id="G_WMEL878" fbc:label="WMEL878" fbc:name="WMEL878"/>
      <fbc:geneProduct fbc:id="G_WMEL479" fbc:label="WMEL479" fbc:name="WMEL479"/>
      <fbc:geneProduct fbc:id="G_WMEL12" fbc:label="WMEL12" fbc:name="WMEL12"/>
      <fbc:geneProduct fbc:id="G_WMEL688" fbc:label="WMEL688" fbc:name="WMEL688"/>
      <fbc:geneProduct fbc:id="G_WMEL610" fbc:label="WMEL610" fbc:name="WMEL610"/>
      <fbc:geneProduct fbc:id="G_WMEL63" fbc:label="WMEL63" fbc:name="WMEL63"/>
      <fbc:geneProduct fbc:id="G_WMEL394" fbc:label="WMEL394" fbc:name="WMEL394"/>
      <fbc:geneProduct fbc:id="G_WMEL167" fbc:label="WMEL167" fbc:name="WMEL167"/>
      <fbc:geneProduct fbc:id="G_WMEL611" fbc:label="WMEL611" fbc:name="WMEL611"/>
      <fbc:geneProduct fbc:id="G_WMEL308" fbc:label="WMEL308" fbc:name="WMEL308"/>
      <fbc:geneProduct fbc:id="G_WMEL358" fbc:label="WMEL358" fbc:name="WMEL358"/>
      <fbc:geneProduct fbc:id="G_WMEL83" fbc:label="WMEL83" fbc:name="WMEL83"/>
      <fbc:geneProduct fbc:id="G_WMEL85" fbc:label="WMEL85" fbc:name="WMEL85"/>
      <fbc:geneProduct fbc:id="G_WMEL231" fbc:label="WMEL231" fbc:name="WMEL231"/>
      <fbc:geneProduct fbc:id="G_WMEL381" fbc:label="WMEL381" fbc:name="WMEL381"/>
      <fbc:geneProduct fbc:id="G_WMEL531" fbc:label="WMEL531" fbc:name="WMEL531"/>
      <fbc:geneProduct fbc:id="G_WMEL97" fbc:label="WMEL97" fbc:name="WMEL97"/>
      <fbc:geneProduct fbc:id="G_WMEL629" fbc:label="WMEL629" fbc:name="WMEL629"/>
      <fbc:geneProduct fbc:id="G_WMEL914" fbc:label="WMEL914" fbc:name="WMEL914"/>
      <fbc:geneProduct fbc:id="G_WMEL538" fbc:label="WMEL538" fbc:name="WMEL538"/>
      <fbc:geneProduct fbc:id="G_WMEL810" fbc:label="WMEL810" fbc:name="WMEL810"/>
      <fbc:geneProduct fbc:id="G_WMEL454" fbc:label="WMEL454" fbc:name="WMEL454"/>
      <fbc:geneProduct fbc:id="G_WMEL809" fbc:label="WMEL809" fbc:name="WMEL809"/>
      <fbc:geneProduct fbc:id="G_WMEL204" fbc:label="WMEL204" fbc:name="WMEL204"/>
      <fbc:geneProduct fbc:id="G_WMEL884" fbc:label="WMEL884" fbc:name="WMEL884"/>
      <fbc:geneProduct fbc:id="G_WMEL174" fbc:label="WMEL174" fbc:name="WMEL174"/>
      <fbc:geneProduct fbc:id="G_WMEL540" fbc:label="WMEL540" fbc:name="WMEL540"/>
      <fbc:geneProduct fbc:id="G_WMEL309" fbc:label="WMEL309" fbc:name="WMEL309"/>
      <fbc:geneProduct fbc:id="G_WMEL98" fbc:label="WMEL98" fbc:name="WMEL98"/>
      <fbc:geneProduct fbc:id="G_WMEL378" fbc:label="WMEL378" fbc:name="WMEL378"/>
      <fbc:geneProduct fbc:id="G_WMEL970" fbc:label="WMEL970" fbc:name="WMEL970"/>
      <fbc:geneProduct fbc:id="G_WMEL1016" fbc:label="WMEL1016" fbc:name="WMEL1016"/>
      <fbc:geneProduct fbc:id="G_WMEL803" fbc:label="WMEL803" fbc:name="WMEL803"/>
      <fbc:geneProduct fbc:id="G_WMEL906" fbc:label="WMEL906" fbc:name="WMEL906"/>
      <fbc:geneProduct fbc:id="G_WMEL561" fbc:label="WMEL561" fbc:name="WMEL561"/>
      <fbc:geneProduct fbc:id="G_WMEL923" fbc:label="WMEL923" fbc:name="WMEL923"/>
      <fbc:geneProduct fbc:id="G_WMEL951" fbc:label="WMEL951" fbc:name="WMEL951"/>
      <fbc:geneProduct fbc:id="G_WMEL743" fbc:label="WMEL743" fbc:name="WMEL743"/>
      <fbc:geneProduct fbc:id="G_WMEL20" fbc:label="WMEL20" fbc:name="WMEL20"/>
      <fbc:geneProduct fbc:id="G_WMEL636" fbc:label="WMEL636" fbc:name="WMEL636"/>
      <fbc:geneProduct fbc:id="G_WMEL254" fbc:label="WMEL254" fbc:name="WMEL254"/>
      <fbc:geneProduct fbc:id="G_WMEL877" fbc:label="WMEL877" fbc:name="WMEL877"/>
      <fbc:geneProduct fbc:id="G_WMEL827" fbc:label="WMEL827" fbc:name="WMEL827"/>
      <fbc:geneProduct fbc:id="G_WMEL754" fbc:label="WMEL754" fbc:name="WMEL754"/>
      <fbc:geneProduct fbc:id="G_WMEL74" fbc:label="WMEL74" fbc:name="WMEL74"/>
      <fbc:geneProduct fbc:id="G_WMEL751" fbc:label="WMEL751" fbc:name="WMEL751"/>
      <fbc:geneProduct fbc:id="G_WMEL829" fbc:label="WMEL829" fbc:name="WMEL829"/>
      <fbc:geneProduct fbc:id="G_WMEL1031" fbc:label="WMEL1031" fbc:name="WMEL1031"/>
      <fbc:geneProduct fbc:id="G_WMEL17" fbc:label="WMEL17" fbc:name="WMEL17"/>
      <fbc:geneProduct fbc:id="G_WMEL466" fbc:label="WMEL466" fbc:name="WMEL466"/>
      <fbc:geneProduct fbc:id="G_WMEL993" fbc:label="WMEL993" fbc:name="WMEL993"/>
      <fbc:geneProduct fbc:id="G_WMEL549" fbc:label="WMEL549" fbc:name="WMEL549"/>
      <fbc:geneProduct fbc:id="G_WMEL530" fbc:label="WMEL530" fbc:name="WMEL530"/>
      <fbc:geneProduct fbc:id="G_WMEL846" fbc:label="WMEL846" fbc:name="WMEL846"/>
      <fbc:geneProduct fbc:id="G_WMEL169" fbc:label="WMEL169" fbc:name="WMEL169"/>
      <fbc:geneProduct fbc:id="G_WMEL733" fbc:label="WMEL733" fbc:name="WMEL733"/>
      <fbc:geneProduct fbc:id="G_WMEL18" fbc:label="WMEL18" fbc:name="WMEL18"/>
      <fbc:geneProduct fbc:id="G_WMEL199" fbc:label="WMEL199" fbc:name="WMEL199"/>
      <fbc:geneProduct fbc:id="G_WMEL1021" fbc:label="WMEL1021" fbc:name="WMEL1021"/>
      <fbc:geneProduct fbc:id="G_WMEL157" fbc:label="WMEL157" fbc:name="WMEL157"/>
      <fbc:geneProduct fbc:id="G_WMEL774" fbc:label="WMEL774" fbc:name="WMEL774"/>
      <fbc:geneProduct fbc:id="G_WMEL671" fbc:label="WMEL671" fbc:name="WMEL671"/>
      <fbc:geneProduct fbc:id="G_WMEL267" fbc:label="WMEL267" fbc:name="WMEL267"/>
    </fbc:listOfGeneProducts>
    <listOfReactions>
      <reaction fast="false" id="R_rxn00351_c0" reversible="false" name="gamma_L_glutamyl_L_cysteine_glycine_ligase_ADP_forming_c0" fbc:upperFluxBound="cobra_default_ub" fbc:lowerFluxBound="cobra_0_bound">
        <listOfReactants>
          <speciesReference constant="true" species="M_cpd00002_c0" stoichiometry="1"/>
          <speciesReference constant="true" species="M_cpd00033_c0" stoichiometry="1"/>
          <speciesReference constant="true" species="M_cpd00506_c0" stoichiometry="1"/>
        </listOfReactants>
        <listOfProducts>
          <speciesReference constant="true" species="M_cpd00008_c0" stoichiometry="1"/>
          <speciesReference constant="true" species="M_cpd00009_c0" stoichiometry="1"/>
          <speciesReference constant="true" species="M_cpd00042_c0" stoichiometry="1"/>
          <speciesReference constant="true" species="M_cpd00067_c0" stoichiometry="1"/>
        </listOfProducts>
        <fbc:geneProductAssociation>
          <fbc:geneProductRef fbc:geneProduct="G_WMEL452"/>
        </fbc:geneProductAssociation>
      </reaction>
      <reaction fast="false" id="R_rxn03408_c0" reversible="true" name="UDP_N_acetyl_D_glucosamine_undecaprenyl_diphospho_N_acetylmuramoyl_L_alanyl_gamma_D_glutamyl_meso_2_6_diaminopimeloyl_D_alanyl_D_alanine_4_beta_N_acetylglucosaminlytransferase_c0" fbc:upperFluxBound="cobra_default_ub" fbc:lowerFluxBound="cobra_default_lb">
        <listOfReactants>
          <speciesReference constant="true" species="M_cpd00037_c0" stoichiometry="1"/>
          <speciesReference constant="true" species="M_cpd03494_c0" stoichiometry="1"/>
        </listOfReactants>
        <listOfProducts>
          <speciesReference constant="true" species="M_cpd00014_c0" stoichiometry="1"/>
          <speciesReference constant="true" species="M_cpd03495_c0" stoichiometry="1"/>
        </listOfProducts>
        <fbc:geneProductAssociation>
          <fbc:geneProductRef fbc:geneProduct="G_WMEL134"/>
        </fbc:geneProductAssociation>
      </reaction>
      <reaction fast="false" id="R_rxn05440_c0" reversible="false" name="7_methyl_trans_oct_2_enoyl_ACP_NAD_oxidoreductase_A_specific_c0" fbc:upperFluxBound="cobra_default_ub" fbc:lowerFluxBound="cobra_0_bound">
        <listOfReactants>
          <speciesReference constant="true" species="M_cpd00004_c0" stoichiometry="1"/>
          <speciesReference constant="true" species="M_cpd00067_c0" stoichiometry="1"/>
          <speciesReference constant="true" species="M_cpd11527_c0" stoichiometry="1"/>
        </listOfReactants>
        <listOfProducts>
          <speciesReference constant="true" species="M_cpd00003_c0" stoichiometry="1"/>
          <speciesReference constant="true" species="M_cpd11528_c0" stoichiometry="1"/>
        </listOfProducts>
        <fbc:geneProductAssociation>
          <fbc:geneProductRef fbc:geneProduct="G_WMEL94"/>
        </fbc:geneProductAssociation>
      </reaction>
      <reaction fast="false" id="R_rxn01673_c0" reversible="true" name="ATP_dCDP_phosphotransferase_c0" fbc:upperFluxBound="cobra_default_ub" fbc:lowerFluxBound="cobra_default_lb">
        <listOfReactants>
          <speciesReference constant="true" species="M_cpd00002_c0" stoichiometry="1"/>
          <speciesReference constant="true" species="M_cpd00533_c0" stoichiometry="1"/>
        </listOfReactants>
        <listOfProducts>
          <speciesReference constant="true" species="M_cpd00008_c0" stoichiometry="1"/>
          <speciesReference constant="true" species="M_cpd00356_c0" stoichiometry="1"/>
        </listOfProducts>
        <fbc:geneProductAssociation>
          <fbc:geneProductRef fbc:geneProduct="G_WMEL198"/>
        </fbc:geneProductAssociation>
      </reaction>
      <reaction fast="false" id="R_rxn02342_c0" reversible="true" name="R03270_c0" fbc:upperFluxBound="cobra_default_ub" fbc:lowerFluxBound="cobra_default_lb">
        <listOfReactants>
          <speciesReference constant="true" species="M_cpd00213_c0" stoichiometry="1"/>
          <speciesReference constant="true" species="M_cpd03049_c0" stoichiometry="1"/>
        </listOfReactants>
        <listOfProducts>
          <speciesReference constant="true" species="M_cpd00056_c0" stoichiometry="1"/>
          <speciesReference constant="true" species="M_cpd00836_c0" stoichiometry="1"/>
        </listOfProducts>
        <fbc:geneProductAssociation>
          <fbc:and>
            <fbc:geneProductRef fbc:geneProduct="G_WMEL62"/>
            <fbc:geneProductRef fbc:geneProduct="G_WMEL529"/>
          </fbc:and>
        </fbc:geneProductAssociation>
      </reaction>
      <reaction fast="false" id="R_rxn00973_c0" reversible="true" name="citrate_hydroxymutase_c0" fbc:upperFluxBound="cobra_default_ub" fbc:lowerFluxBound="cobra_default_lb">
        <listOfReactants>
          <speciesReference constant="true" species="M_cpd00137_c0" stoichiometry="1"/>
        </listOfReactants>
        <listOfProducts>
          <speciesReference constant="true" species="M_cpd00260_c0" stoichiometry="1"/>
        </listOfProducts>
        <fbc:geneProductAssociation>
          <fbc:and>
            <fbc:geneProductRef fbc:geneProduct="G_WMEL345"/>
            <fbc:geneProductRef fbc:geneProduct="G_Unknown"/>
            <fbc:geneProductRef fbc:geneProduct="G_Unknown"/>
            <fbc:geneProductRef fbc:geneProduct="G_Unknown"/>
            <fbc:geneProductRef fbc:geneProduct="G_Unknown"/>
          </fbc:and>
        </fbc:geneProductAssociation>
      </reaction>
      <reaction fast="false" id="R_rxn03120_c0" reversible="true" name="UDP_apiose_apigenin_7_O_beta_D_glucoside_2_O_beta_D_apiofuranosyltransferase_c0" fbc:upperFluxBound="cobra_default_ub" fbc:lowerFluxBound="cobra_default_lb">
        <listOfReactants>
          <speciesReference constant="true" species="M_cpd01140_c0" stoichiometry="1"/>
          <speciesReference constant="true" species="M_cpd02807_c0" stoichiometry="1"/>
        </listOfReactants>
        <listOfProducts>
          <speciesReference constant="true" species="M_cpd00014_c0" stoichiometry="1"/>
          <speciesReference constant="true" species="M_cpd02952_c0" stoichiometry="1"/>
        </listOfProducts>
        <fbc:geneProductAssociation>
          <fbc:geneProductRef fbc:geneProduct="G_WMEL250"/>
        </fbc:geneProductAssociation>
      </reaction>
      <reaction fast="false" id="R_rxn05457_c0" reversible="true" name="Acyl_carrier_protein_acetyltransferase_c0" fbc:upperFluxBound="cobra_default_ub" fbc:lowerFluxBound="cobra_default_lb">
        <listOfReactants>
          <speciesReference constant="true" species="M_cpd00010_c0" stoichiometry="1"/>
          <speciesReference constant="true" species="M_cpd11466_c0" stoichiometry="1"/>
        </listOfReactants>
        <listOfProducts>
          <speciesReference constant="true" species="M_cpd01695_c0" stoichiometry="1"/>
          <speciesReference constant="true" species="M_cpd11493_c0" stoichiometry="1"/>
        </listOfProducts>
        <fbc:geneProductAssociation>
          <fbc:geneProductRef fbc:geneProduct="G_WMEL728"/>
        </fbc:geneProductAssociation>
      </reaction>
      <reaction fast="false" id="R_rxn04271_c0" reversible="true" name="trans_2_Methyl_5_isopropylhexa_2_5_dienal_dehydrogenase_c0" fbc:upperFluxBound="cobra_default_ub" fbc:lowerFluxBound="cobra_default_lb">
        <listOfReactants>
          <speciesReference constant="true" species="M_cpd00001_c0" stoichiometry="1"/>
          <speciesReference constant="true" species="M_cpd00003_c0" stoichiometry="1"/>
          <speciesReference constant="true" species="M_cpd08739_c0" stoichiometry="1"/>
        </listOfReactants>
        <listOfProducts>
          <speciesReference constant="true" species="M_cpd00004_c0" stoichiometry="1"/>
          <speciesReference constant="true" species="M_cpd00067_c0" stoichiometry="2"/>
          <speciesReference constant="true" species="M_cpd08740_c0" stoichiometry="1"/>
        </listOfProducts>
        <fbc:geneProductAssociation>
          <fbc:geneProductRef fbc:geneProduct="G_WMEL761"/>
        </fbc:geneProductAssociation>
      </reaction>
      <reaction fast="false" id="R_rxn13783_c0" reversible="false" name="DNA_replication_c0" fbc:upperFluxBound="cobra_default_ub" fbc:lowerFluxBound="cobra_0_bound">
        <listOfProducts>
          <speciesReference constant="true" species="M_cpd17042_c0" stoichiometry="1"/>
        </listOfProducts>
        <fbc:geneProductAssociation>
          <fbc:and>
            <fbc:geneProductRef fbc:geneProduct="G_Unknown"/>
            <fbc:geneProductRef fbc:geneProduct="G_Unknown"/>
            <fbc:geneProductRef fbc:geneProduct="G_WMEL295"/>
            <fbc:geneProductRef fbc:geneProduct="G_WMEL348"/>
            <fbc:geneProductRef fbc:geneProduct="G_Unknown"/>
            <fbc:geneProductRef fbc:geneProduct="G_WMEL685"/>
            <fbc:geneProductRef fbc:geneProduct="G_Unknown"/>
            <fbc:geneProductRef fbc:geneProduct="G_Unknown"/>
            <fbc:geneProductRef fbc:geneProduct="G_WMEL1004"/>
            <fbc:geneProductRef fbc:geneProduct="G_WMEL847"/>
            <fbc:geneProductRef fbc:geneProduct="G_WMEL274"/>
            <fbc:geneProductRef fbc:geneProduct="G_Unknown"/>
            <fbc:geneProductRef fbc:geneProduct="G_WMEL875"/>
            <fbc:geneProductRef fbc:geneProduct="G_WMEL873"/>
            <fbc:geneProductRef fbc:geneProduct="G_Unknown"/>
            <fbc:geneProductRef fbc:geneProduct="G_WMEL683"/>
            <fbc:geneProductRef fbc:geneProduct="G_Unknown"/>
            <fbc:geneProductRef fbc:geneProduct="G_WMEL700"/>
            <fbc:geneProductRef fbc:geneProduct="G_Unknown"/>
            <fbc:geneProductRef fbc:geneProduct="G_WMEL251"/>
            <fbc:geneProductRef fbc:geneProduct="G_WMEL819"/>
            <fbc:geneProductRef fbc:geneProduct="G_WMEL765"/>
            <fbc:geneProductRef fbc:geneProduct="G_Unknown"/>
          </fbc:and>
        </fbc:geneProductAssociation>
      </reaction>
      <reaction fast="false" id="R_rxn05392_c0" reversible="false" name="7_methyl_octanoyl_ACP_malonyl_acyl_carrier_protein_C_acyltransferase_decarboxylating_c0" fbc:upperFluxBound="cobra_default_ub" fbc:lowerFluxBound="cobra_0_bound">
        <listOfReactants>
          <speciesReference constant="true" species="M_cpd11492_c0" stoichiometry="1"/>
          <speciesReference constant="true" species="M_cpd11528_c0" stoichiometry="1"/>
        </listOfReactants>
        <listOfProducts>
          <speciesReference constant="true" species="M_cpd00011_c0" stoichiometry="1"/>
          <speciesReference constant="true" species="M_cpd11493_c0" stoichiometry="1"/>
          <speciesReference constant="true" species="M_cpd11529_c0" stoichiometry="1"/>
        </listOfProducts>
        <fbc:geneProductAssociation>
          <fbc:and>
            <fbc:geneProductRef fbc:geneProduct="G_WMEL775"/>
            <fbc:geneProductRef fbc:geneProduct="G_WMEL869"/>
          </fbc:and>
        </fbc:geneProductAssociation>
      </reaction>
      <reaction fast="false" id="R_rxn12008_c0" reversible="false" name="R05611_c0" fbc:upperFluxBound="cobra_default_ub" fbc:lowerFluxBound="cobra_0_bound">
        <listOfReactants>
          <speciesReference constant="true" species="M_cpd00113_c0" stoichiometry="1"/>
          <speciesReference constant="true" species="M_cpd02590_c0" stoichiometry="1"/>
        </listOfReactants>
        <listOfProducts>
          <speciesReference constant="true" species="M_cpd00012_c0" stoichiometry="1"/>
          <speciesReference constant="true" species="M_cpd00067_c0" stoichiometry="1"/>
          <speciesReference constant="true" species="M_cpd02557_c0" stoichiometry="1"/>
        </listOfProducts>
        <fbc:geneProductAssociation>
          <fbc:geneProductRef fbc:geneProduct="G_WMEL691"/>
        </fbc:geneProductAssociation>
      </reaction>
      <reaction fast="false" id="R_rxn04070_c0" reversible="false" name="pyridoxine_5_phosphate_synthase_c0" fbc:upperFluxBound="cobra_default_ub" fbc:lowerFluxBound="cobra_0_bound">
        <listOfReactants>
          <speciesReference constant="true" species="M_cpd08289_c0" stoichiometry="1"/>
          <speciesReference constant="true" species="M_cpd08449_c0" stoichiometry="1"/>
        </listOfReactants>
        <listOfProducts>
          <speciesReference constant="true" species="M_cpd00001_c0" stoichiometry="2"/>
          <speciesReference constant="true" species="M_cpd00009_c0" stoichiometry="1"/>
          <speciesReference constant="true" species="M_cpd00067_c0" stoichiometry="1"/>
          <speciesReference constant="true" species="M_cpd00478_c0" stoichiometry="1"/>
        </listOfProducts>
        <fbc:geneProductAssociation>
          <fbc:geneProductRef fbc:geneProduct="G_WMEL58"/>
        </fbc:geneProductAssociation>
      </reaction>
      <reaction fast="false" id="R_rxn10231_c0" reversible="false" name="isohexadecanoyl_CDPdiacylglycerol_serine_O_phosphatidyltransferase_c0" fbc:upperFluxBound="cobra_default_ub" fbc:lowerFluxBound="cobra_0_bound">
        <listOfReactants>
          <speciesReference constant="true" species="M_cpd00054_c0" stoichiometry="1"/>
          <speciesReference constant="true" species="M_cpd15688_c0" stoichiometry="1"/>
        </listOfReactants>
        <listOfProducts>
          <speciesReference constant="true" species="M_cpd00046_c0" stoichiometry="1"/>
          <speciesReference constant="true" species="M_cpd00067_c0" stoichiometry="2"/>
          <speciesReference constant="true" species="M_cpd15694_c0" stoichiometry="1"/>
        </listOfProducts>
        <fbc:geneProductAssociation>
          <fbc:geneProductRef fbc:geneProduct="G_WMEL811"/>
        </fbc:geneProductAssociation>
      </reaction>
      <reaction fast="false" id="R_rxn10270_c0" reversible="false" name="isohexadecanoyl_Phosphatidylglycerophosphate_phosphohydrolase_c0" fbc:upperFluxBound="cobra_default_ub" fbc:lowerFluxBound="cobra_0_bound">
        <listOfReactants>
          <speciesReference constant="true" species="M_cpd00001_c0" stoichiometry="1"/>
          <speciesReference constant="true" species="M_cpd15721_c0" stoichiometry="1"/>
        </listOfReactants>
        <listOfProducts>
          <speciesReference constant="true" species="M_cpd00009_c0" stoichiometry="1"/>
          <speciesReference constant="true" species="M_cpd00067_c0" stoichiometry="1"/>
          <speciesReference constant="true" species="M_cpd15727_c0" stoichiometry="1"/>
        </listOfProducts>
        <fbc:geneProductAssociation>
          <fbc:geneProductRef fbc:geneProduct="G_WMEL658"/>
        </fbc:geneProductAssociation>
      </reaction>
      <reaction fast="false" id="R_rxn12637_c0" reversible="true" name="RXN0_6987c_c0" fbc:upperFluxBound="cobra_default_ub" fbc:lowerFluxBound="cobra_default_lb">
        <listOfReactants>
          <speciesReference constant="true" species="M_cpd00001_c0" stoichiometry="1"/>
          <speciesReference constant="true" species="M_cpd11589_c0" stoichiometry="1"/>
        </listOfReactants>
        <listOfProducts>
          <speciesReference constant="true" species="M_cpd00033_c0" stoichiometry="1"/>
          <speciesReference constant="true" species="M_cpd00041_c0" stoichiometry="1"/>
        </listOfProducts>
        <fbc:geneProductAssociation>
          <fbc:or>
            <fbc:geneProductRef fbc:geneProduct="G_WMEL1062"/>
            <fbc:geneProductRef fbc:geneProduct="G_WMEL931"/>
          </fbc:or>
        </fbc:geneProductAssociation>
      </reaction>
      <reaction fast="false" id="R_rxn00258_c0" reversible="true" name="Malonyl_CoA_pyruvate_carboxytransferase_c0" fbc:upperFluxBound="cobra_default_ub" fbc:lowerFluxBound="cobra_default_lb">
        <listOfReactants>
          <speciesReference constant="true" species="M_cpd00020_c0" stoichiometry="1"/>
          <speciesReference constant="true" species="M_cpd00070_c0" stoichiometry="1"/>
        </listOfReactants>
        <listOfProducts>
          <speciesReference constant="true" species="M_cpd00022_c0" stoichiometry="1"/>
          <speciesReference constant="true" species="M_cpd00032_c0" stoichiometry="1"/>
        </listOfProducts>
        <fbc:geneProductAssociation>
          <fbc:geneProductRef fbc:geneProduct="G_WMEL95"/>
        </fbc:geneProductAssociation>
      </reaction>
      <reaction fast="false" id="R_rxn00800_c0" reversible="true" name="N6_1_2_dicarboxyethylAMP_AMP_lyase_fumarate_forming_c0" fbc:upperFluxBound="cobra_default_ub" fbc:lowerFluxBound="cobra_default_lb">
        <listOfReactants>
          <speciesReference constant="true" species="M_cpd02375_c0" stoichiometry="1"/>
        </listOfReactants>
        <listOfProducts>
          <speciesReference constant="true" species="M_cpd00018_c0" stoichiometry="1"/>
          <speciesReference constant="true" species="M_cpd00106_c0" stoichiometry="1"/>
        </listOfProducts>
        <fbc:geneProductAssociation>
          <fbc:or>
            <fbc:geneProductRef fbc:geneProduct="G_WMEL686"/>
            <fbc:geneProductRef fbc:geneProduct="G_WMEL686"/>
          </fbc:or>
        </fbc:geneProductAssociation>
      </reaction>
      <reaction fast="false" id="R_rxn00211_c0" reversible="true" name="UDP_glucose_NAD_6_oxidoreductase_c0" fbc:upperFluxBound="cobra_default_ub" fbc:lowerFluxBound="cobra_default_lb">
        <listOfReactants>
          <speciesReference constant="true" species="M_cpd00001_c0" stoichiometry="1"/>
          <speciesReference constant="true" species="M_cpd00003_c0" stoichiometry="2"/>
          <speciesReference constant="true" species="M_cpd00026_c0" stoichiometry="1"/>
        </listOfReactants>
        <listOfProducts>
          <speciesReference constant="true" species="M_cpd00004_c0" stoichiometry="2"/>
          <speciesReference constant="true" species="M_cpd00067_c0" stoichiometry="3"/>
          <speciesReference constant="true" species="M_cpd00144_c0" stoichiometry="1"/>
        </listOfProducts>
        <fbc:geneProductAssociation>
          <fbc:geneProductRef fbc:geneProduct="G_WMEL79"/>
        </fbc:geneProductAssociation>
      </reaction>
      <reaction fast="false" id="R_rxn01210_c0" reversible="false" name="10_Formyltetrahydrofolate_L_glutamate_ligase_ADP_forming_c0" fbc:upperFluxBound="cobra_default_ub" fbc:lowerFluxBound="cobra_0_bound">
        <listOfReactants>
          <speciesReference constant="true" species="M_cpd00002_c0" stoichiometry="1"/>
          <speciesReference constant="true" species="M_cpd00023_c0" stoichiometry="1"/>
          <speciesReference constant="true" species="M_cpd00201_c0" stoichiometry="1"/>
        </listOfReactants>
        <listOfProducts>
          <speciesReference constant="true" species="M_cpd00008_c0" stoichiometry="1"/>
          <speciesReference constant="true" species="M_cpd00009_c0" stoichiometry="1"/>
          <speciesReference constant="true" species="M_cpd00067_c0" stoichiometry="1"/>
          <speciesReference constant="true" species="M_cpd03524_c0" stoichiometry="1"/>
        </listOfProducts>
        <fbc:geneProductAssociation>
          <fbc:and>
            <fbc:geneProductRef fbc:geneProduct="G_WMEL814"/>
            <fbc:geneProductRef fbc:geneProduct="G_WMEL814"/>
          </fbc:and>
        </fbc:geneProductAssociation>
      </reaction>
      <reaction fast="false" id="R_rxn00730_c0" reversible="true" name="Malonyl_CoA_anthranilate_N_malonyltransferase_c0" fbc:upperFluxBound="cobra_default_ub" fbc:lowerFluxBound="cobra_default_lb">
        <listOfReactants>
          <speciesReference constant="true" species="M_cpd00070_c0" stoichiometry="1"/>
          <speciesReference constant="true" species="M_cpd00093_c0" stoichiometry="1"/>
        </listOfReactants>
        <listOfProducts>
          <speciesReference constant="true" species="M_cpd00010_c0" stoichiometry="1"/>
          <speciesReference constant="true" species="M_cpd02014_c0" stoichiometry="1"/>
        </listOfProducts>
        <fbc:geneProductAssociation>
          <fbc:geneProductRef fbc:geneProduct="G_WMEL647"/>
        </fbc:geneProductAssociation>
      </reaction>
      <reaction fast="false" id="R_rxn05367_c0" reversible="false" name="6_methyl_octanoyl_ACP_malonyl_acyl_carrier_protein_C_acyltransferase_decarboxylating_c0" fbc:upperFluxBound="cobra_default_ub" fbc:lowerFluxBound="cobra_0_bound">
        <listOfReactants>
          <speciesReference constant="true" species="M_cpd11492_c0" stoichiometry="1"/>
          <speciesReference constant="true" species="M_cpd11503_c0" stoichiometry="1"/>
        </listOfReactants>
        <listOfProducts>
          <speciesReference constant="true" species="M_cpd00011_c0" stoichiometry="1"/>
          <speciesReference constant="true" species="M_cpd11493_c0" stoichiometry="1"/>
          <speciesReference constant="true" species="M_cpd11504_c0" stoichiometry="1"/>
        </listOfProducts>
        <fbc:geneProductAssociation>
          <fbc:and>
            <fbc:geneProductRef fbc:geneProduct="G_WMEL869"/>
            <fbc:geneProductRef fbc:geneProduct="G_WMEL775"/>
          </fbc:and>
        </fbc:geneProductAssociation>
      </reaction>
      <reaction fast="false" id="R_rxn03384_c0" reversible="true" name="Uroporphyrinogen_I_carboxy_lyase_c0" fbc:upperFluxBound="cobra_default_ub" fbc:lowerFluxBound="cobra_default_lb">
        <listOfReactants>
          <speciesReference constant="true" species="M_cpd00067_c0" stoichiometry="4"/>
          <speciesReference constant="true" species="M_cpd03414_c0" stoichiometry="1"/>
        </listOfReactants>
        <listOfProducts>
          <speciesReference constant="true" species="M_cpd00011_c0" stoichiometry="4"/>
          <speciesReference constant="true" species="M_cpd03416_c0" stoichiometry="1"/>
        </listOfProducts>
        <fbc:geneProductAssociation>
          <fbc:geneProductRef fbc:geneProduct="G_WMEL178"/>
        </fbc:geneProductAssociation>
      </reaction>
      <reaction fast="false" id="R_rxn04996_c0" reversible="false" name="dimethyallyl_diphosphate_NADP_oxidoreductase_c0" fbc:upperFluxBound="cobra_default_ub" fbc:lowerFluxBound="cobra_0_bound">
        <listOfReactants>
          <speciesReference constant="true" species="M_cpd00005_c0" stoichiometry="1"/>
          <speciesReference constant="true" species="M_cpd00067_c0" stoichiometry="1"/>
          <speciesReference constant="true" species="M_cpd08615_c0" stoichiometry="1"/>
        </listOfReactants>
        <listOfProducts>
          <speciesReference constant="true" species="M_cpd00001_c0" stoichiometry="1"/>
          <speciesReference constant="true" species="M_cpd00006_c0" stoichiometry="1"/>
          <speciesReference constant="true" species="M_cpd00202_c0" stoichiometry="1"/>
        </listOfProducts>
        <fbc:geneProductAssociation>
          <fbc:geneProductRef fbc:geneProduct="G_WMEL904"/>
        </fbc:geneProductAssociation>
      </reaction>
      <reaction fast="false" id="R_rxn05404_c0" reversible="false" name="13_methyl_tetra_decanoyl_ACP_malonyl_acyl_carrier_protein_C_acyltransferase_decarboxylating_c0" fbc:upperFluxBound="cobra_default_ub" fbc:lowerFluxBound="cobra_0_bound">
        <listOfReactants>
          <speciesReference constant="true" species="M_cpd11492_c0" stoichiometry="1"/>
          <speciesReference constant="true" species="M_cpd11540_c0" stoichiometry="1"/>
        </listOfReactants>
        <listOfProducts>
          <speciesReference constant="true" species="M_cpd00011_c0" stoichiometry="1"/>
          <speciesReference constant="true" species="M_cpd11493_c0" stoichiometry="1"/>
          <speciesReference constant="true" species="M_cpd11541_c0" stoichiometry="1"/>
        </listOfProducts>
        <fbc:geneProductAssociation>
          <fbc:and>
            <fbc:geneProductRef fbc:geneProduct="G_WMEL775"/>
            <fbc:geneProductRef fbc:geneProduct="G_WMEL869"/>
          </fbc:and>
        </fbc:geneProductAssociation>
      </reaction>
      <reaction fast="false" id="R_rxn02796_c0" reversible="true" name="chenodeoxycholoyltaurine_amidohydrolase_c0" fbc:upperFluxBound="cobra_default_ub" fbc:lowerFluxBound="cobra_default_lb">
        <listOfReactants>
          <speciesReference constant="true" species="M_cpd00001_c0" stoichiometry="1"/>
          <speciesReference constant="true" species="M_cpd03246_c0" stoichiometry="1"/>
        </listOfReactants>
        <listOfProducts>
          <speciesReference constant="true" species="M_cpd00210_c0" stoichiometry="1"/>
          <speciesReference constant="true" species="M_cpd01663_c0" stoichiometry="1"/>
        </listOfProducts>
        <fbc:geneProductAssociation>
          <fbc:geneProductRef fbc:geneProduct="G_WMEL825"/>
        </fbc:geneProductAssociation>
      </reaction>
      <reaction fast="false" id="R_rxn10262_c0" reversible="true" name="isopentadecanoyl_CDPdiacylglycerol_sn_glycerol_3_phosphate_3_phosphatidyltransferase_c0" fbc:upperFluxBound="cobra_default_ub" fbc:lowerFluxBound="cobra_default_lb">
        <listOfReactants>
          <speciesReference constant="true" species="M_cpd00080_c0" stoichiometry="1"/>
          <speciesReference constant="true" species="M_cpd15686_c0" stoichiometry="1"/>
        </listOfReactants>
        <listOfProducts>
          <speciesReference constant="true" species="M_cpd00046_c0" stoichiometry="1"/>
          <speciesReference constant="true" species="M_cpd15719_c0" stoichiometry="1"/>
        </listOfProducts>
        <fbc:geneProductAssociation>
          <fbc:geneProductRef fbc:geneProduct="G_WMEL537"/>
        </fbc:geneProductAssociation>
      </reaction>
      <reaction fast="false" id="R_rxn10126_c0" reversible="false" name="succinate_dehyrdogenase_c0" fbc:upperFluxBound="cobra_default_ub" fbc:lowerFluxBound="cobra_0_bound">
        <listOfReactants>
          <speciesReference constant="true" species="M_cpd00982_c0" stoichiometry="1"/>
          <speciesReference constant="true" species="M_cpd15560_c0" stoichiometry="1"/>
        </listOfReactants>
        <listOfProducts>
          <speciesReference constant="true" species="M_cpd00015_c0" stoichiometry="1"/>
          <speciesReference constant="true" species="M_cpd00067_c0" stoichiometry="1"/>
          <speciesReference constant="true" species="M_cpd15561_c0" stoichiometry="1"/>
        </listOfProducts>
        <fbc:geneProductAssociation>
          <fbc:and>
            <fbc:geneProductRef fbc:geneProduct="G_WMEL258"/>
            <fbc:geneProductRef fbc:geneProduct="G_WMEL506"/>
          </fbc:and>
        </fbc:geneProductAssociation>
      </reaction>
      <reaction fast="false" id="R_rxn10209_c0" reversible="false" name="anteisopentadecanoyl_glycerol_3_phosphate_O_acyltransferase_c0" fbc:upperFluxBound="cobra_default_ub" fbc:lowerFluxBound="cobra_0_bound">
        <listOfReactants>
          <speciesReference constant="true" species="M_cpd00080_c0" stoichiometry="1"/>
          <speciesReference constant="true" species="M_cpd11439_c0" stoichiometry="1"/>
        </listOfReactants>
        <listOfProducts>
          <speciesReference constant="true" species="M_cpd00010_c0" stoichiometry="1"/>
          <speciesReference constant="true" species="M_cpd15675_c0" stoichiometry="1"/>
        </listOfProducts>
        <fbc:geneProductAssociation>
          <fbc:and>
            <fbc:geneProductRef fbc:geneProduct="G_WMEL808"/>
            <fbc:geneProductRef fbc:geneProduct="G_WMEL776"/>
          </fbc:and>
        </fbc:geneProductAssociation>
      </reaction>
      <reaction fast="false" id="R_rxn08084_c0" reversible="false" name="1_tetradecanoyl_sn_glycerol_3_phosphate_O_acyltransferase_n_C14_0_c0" fbc:upperFluxBound="cobra_default_ub" fbc:lowerFluxBound="cobra_0_bound">
        <listOfReactants>
          <speciesReference constant="true" species="M_cpd00067_c0" stoichiometry="1"/>
          <speciesReference constant="true" species="M_cpd11466_c0" stoichiometry="1"/>
          <speciesReference constant="true" species="M_cpd15331_c0" stoichiometry="1"/>
        </listOfReactants>
        <listOfProducts>
          <speciesReference constant="true" species="M_cpd11493_c0" stoichiometry="1"/>
          <speciesReference constant="true" species="M_cpd15522_c0" stoichiometry="1"/>
        </listOfProducts>
        <fbc:geneProductAssociation>
          <fbc:geneProductRef fbc:geneProduct="G_WMEL855"/>
        </fbc:geneProductAssociation>
      </reaction>
      <reaction fast="false" id="R_rxn10225_c0" reversible="true" name="isohexadecanoyl_phosphatidate_cytidylyltransferase_c0" fbc:upperFluxBound="cobra_default_ub" fbc:lowerFluxBound="cobra_default_lb">
        <listOfReactants>
          <speciesReference constant="true" species="M_cpd00052_c0" stoichiometry="1"/>
          <speciesReference constant="true" species="M_cpd15682_c0" stoichiometry="1"/>
        </listOfReactants>
        <listOfProducts>
          <speciesReference constant="true" species="M_cpd00012_c0" stoichiometry="1"/>
          <speciesReference constant="true" species="M_cpd00067_c0" stoichiometry="1"/>
          <speciesReference constant="true" species="M_cpd15688_c0" stoichiometry="1"/>
        </listOfProducts>
        <fbc:geneProductAssociation>
          <fbc:geneProductRef fbc:geneProduct="G_WMEL212"/>
        </fbc:geneProductAssociation>
      </reaction>
      <reaction fast="false" id="R_rxn03463_c0" reversible="true" name="R05113_c0" fbc:upperFluxBound="cobra_default_ub" fbc:lowerFluxBound="cobra_default_lb">
        <listOfReactants>
          <speciesReference constant="true" species="M_cpd00112_c0" stoichiometry="1"/>
          <speciesReference constant="true" species="M_cpd03658_c0" stoichiometry="1"/>
        </listOfReactants>
        <listOfProducts>
          <speciesReference constant="true" species="M_cpd00046_c0" stoichiometry="1"/>
          <speciesReference constant="true" species="M_cpd00067_c0" stoichiometry="1"/>
          <speciesReference constant="true" species="M_cpd03659_c0" stoichiometry="1"/>
        </listOfProducts>
        <fbc:geneProductAssociation>
          <fbc:or>
            <fbc:geneProductRef fbc:geneProduct="G_WMEL868"/>
            <fbc:geneProductRef fbc:geneProduct="G_WMEL691"/>
          </fbc:or>
        </fbc:geneProductAssociation>
      </reaction>
      <reaction fast="false" id="R_rxn01486_c0" reversible="false" name="trans_trans_Farnesyl_diphosphate_isopentenyl_diphosphate_farnesyltranstransferase_c0" fbc:upperFluxBound="cobra_default_ub" fbc:lowerFluxBound="cobra_0_bound">
        <listOfReactants>
          <speciesReference constant="true" species="M_cpd00113_c0" stoichiometry="1"/>
          <speciesReference constant="true" species="M_cpd00350_c0" stoichiometry="1"/>
        </listOfReactants>
        <listOfProducts>
          <speciesReference constant="true" species="M_cpd00012_c0" stoichiometry="1"/>
          <speciesReference constant="true" species="M_cpd00067_c0" stoichiometry="1"/>
          <speciesReference constant="true" species="M_cpd00289_c0" stoichiometry="1"/>
        </listOfProducts>
        <fbc:geneProductAssociation>
          <fbc:geneProductRef fbc:geneProduct="G_WMEL691"/>
        </fbc:geneProductAssociation>
      </reaction>
      <reaction fast="false" id="R_rxn05444_c0" reversible="false" name="15_methyl_trans_hexa_dec_2_enoyl_ACP_NAD_oxidoreductase_A_specific_c0" fbc:upperFluxBound="cobra_default_ub" fbc:lowerFluxBound="cobra_0_bound">
        <listOfReactants>
          <speciesReference constant="true" species="M_cpd00004_c0" stoichiometry="1"/>
          <speciesReference constant="true" species="M_cpd00067_c0" stoichiometry="1"/>
          <speciesReference constant="true" species="M_cpd11543_c0" stoichiometry="1"/>
        </listOfReactants>
        <listOfProducts>
          <speciesReference constant="true" species="M_cpd00003_c0" stoichiometry="1"/>
          <speciesReference constant="true" species="M_cpd11544_c0" stoichiometry="1"/>
        </listOfProducts>
        <fbc:geneProductAssociation>
          <fbc:geneProductRef fbc:geneProduct="G_WMEL94"/>
        </fbc:geneProductAssociation>
      </reaction>
      <reaction fast="false" id="R_rxn10205_c0" reversible="false" name="isoheptadecanoyl_glycerol_3_phosphate_O_acyltransferase_c0" fbc:upperFluxBound="cobra_default_ub" fbc:lowerFluxBound="cobra_0_bound">
        <listOfReactants>
          <speciesReference constant="true" species="M_cpd00080_c0" stoichiometry="1"/>
          <speciesReference constant="true" species="M_cpd11432_c0" stoichiometry="1"/>
        </listOfReactants>
        <listOfProducts>
          <speciesReference constant="true" species="M_cpd00010_c0" stoichiometry="1"/>
          <speciesReference constant="true" species="M_cpd15671_c0" stoichiometry="1"/>
        </listOfProducts>
        <fbc:geneProductAssociation>
          <fbc:and>
            <fbc:geneProductRef fbc:geneProduct="G_WMEL776"/>
            <fbc:geneProductRef fbc:geneProduct="G_WMEL808"/>
          </fbc:and>
        </fbc:geneProductAssociation>
      </reaction>
      <reaction fast="false" id="R_rxn05040_c0" reversible="false" name="D_ribulose_5_phosphate_formate_lyase_L_3_4_dihydroxybutan_2_one_4_phosphate_forming_c0" fbc:upperFluxBound="cobra_default_ub" fbc:lowerFluxBound="cobra_0_bound">
        <listOfReactants>
          <speciesReference constant="true" species="M_cpd00171_c0" stoichiometry="1"/>
        </listOfReactants>
        <listOfProducts>
          <speciesReference constant="true" species="M_cpd00047_c0" stoichiometry="1"/>
          <speciesReference constant="true" species="M_cpd00067_c0" stoichiometry="1"/>
          <speciesReference constant="true" species="M_cpd11225_c0" stoichiometry="1"/>
        </listOfProducts>
        <fbc:geneProductAssociation>
          <fbc:and>
            <fbc:or>
              <fbc:geneProductRef fbc:geneProduct="G_WMEL291"/>
              <fbc:geneProductRef fbc:geneProduct="G_WMEL608"/>
            </fbc:or>
            <fbc:geneProductRef fbc:geneProduct="G_WMEL291"/>
          </fbc:and>
        </fbc:geneProductAssociation>
      </reaction>
      <reaction fast="false" id="R_rxn05400_c0" reversible="false" name="11_methyl_dodecanoyl_ACP_malonyl_acyl_carrier_protein_C_acyltransferase_decarboxylating_c0" fbc:upperFluxBound="cobra_default_ub" fbc:lowerFluxBound="cobra_0_bound">
        <listOfReactants>
          <speciesReference constant="true" species="M_cpd11492_c0" stoichiometry="1"/>
          <speciesReference constant="true" species="M_cpd11536_c0" stoichiometry="1"/>
        </listOfReactants>
        <listOfProducts>
          <speciesReference constant="true" species="M_cpd00011_c0" stoichiometry="1"/>
          <speciesReference constant="true" species="M_cpd11493_c0" stoichiometry="1"/>
          <speciesReference constant="true" species="M_cpd11537_c0" stoichiometry="1"/>
        </listOfProducts>
        <fbc:geneProductAssociation>
          <fbc:and>
            <fbc:geneProductRef fbc:geneProduct="G_WMEL869"/>
            <fbc:geneProductRef fbc:geneProduct="G_WMEL775"/>
          </fbc:and>
        </fbc:geneProductAssociation>
      </reaction>
      <reaction fast="false" id="R_rxn02090_c0" reversible="true" name="Creatinine_iminohydrolase_c0" fbc:upperFluxBound="cobra_default_ub" fbc:lowerFluxBound="cobra_default_lb">
        <listOfReactants>
          <speciesReference constant="true" species="M_cpd00001_c0" stoichiometry="1"/>
          <speciesReference constant="true" species="M_cpd00067_c0" stoichiometry="1"/>
          <speciesReference constant="true" species="M_cpd00585_c0" stoichiometry="1"/>
        </listOfReactants>
        <listOfProducts>
          <speciesReference constant="true" species="M_cpd00013_c0" stoichiometry="1"/>
          <speciesReference constant="true" species="M_cpd01679_c0" stoichiometry="1"/>
        </listOfProducts>
        <fbc:geneProductAssociation>
          <fbc:geneProductRef fbc:geneProduct="G_WMEL291"/>
        </fbc:geneProductAssociation>
      </reaction>
      <reaction fast="false" id="R_rxn10228_c0" reversible="false" name="isotetradecanoyl_CDPdiacylglycerol_serine_O_phosphatidyltransferase_c0" fbc:upperFluxBound="cobra_default_ub" fbc:lowerFluxBound="cobra_0_bound">
        <listOfReactants>
          <speciesReference constant="true" species="M_cpd00054_c0" stoichiometry="1"/>
          <speciesReference constant="true" species="M_cpd15685_c0" stoichiometry="1"/>
        </listOfReactants>
        <listOfProducts>
          <speciesReference constant="true" species="M_cpd00046_c0" stoichiometry="1"/>
          <speciesReference constant="true" species="M_cpd00067_c0" stoichiometry="2"/>
          <speciesReference constant="true" species="M_cpd15691_c0" stoichiometry="1"/>
        </listOfProducts>
        <fbc:geneProductAssociation>
          <fbc:geneProductRef fbc:geneProduct="G_WMEL811"/>
        </fbc:geneProductAssociation>
      </reaction>
      <reaction fast="false" id="R_rxn05814_c0" reversible="true" name="ATP_nucleoside_phosphate_phosphotransferase_c0" fbc:upperFluxBound="cobra_default_ub" fbc:lowerFluxBound="cobra_default_lb">
        <listOfReactants>
          <speciesReference constant="true" species="M_cpd00002_c0" stoichiometry="1"/>
          <speciesReference constant="true" species="M_cpd12232_c0" stoichiometry="1"/>
        </listOfReactants>
        <listOfProducts>
          <speciesReference constant="true" species="M_cpd00008_c0" stoichiometry="1"/>
          <speciesReference constant="true" species="M_cpd00354_c0" stoichiometry="1"/>
        </listOfProducts>
        <fbc:geneProductAssociation>
          <fbc:geneProductRef fbc:geneProduct="G_WMEL975"/>
        </fbc:geneProductAssociation>
      </reaction>
      <reaction fast="false" id="R_rxn00539_c0" reversible="false" name="ethanolamine_ammonia_lyase_acetaldehyde_forming_c0" fbc:upperFluxBound="cobra_default_ub" fbc:lowerFluxBound="cobra_0_bound">
        <listOfReactants>
          <speciesReference constant="true" species="M_cpd00162_c0" stoichiometry="1"/>
        </listOfReactants>
        <listOfProducts>
          <speciesReference constant="true" species="M_cpd00013_c0" stoichiometry="1"/>
          <speciesReference constant="true" species="M_cpd00071_c0" stoichiometry="1"/>
        </listOfProducts>
        <fbc:geneProductAssociation>
          <fbc:geneProductRef fbc:geneProduct="G_WMEL686"/>
        </fbc:geneProductAssociation>
      </reaction>
      <reaction fast="false" id="R_rxn00678_c0" reversible="true" name="S_2_Methyl_3_oxopropanoyl_CoA_pyruvate_carboxyltransferase_c0" fbc:upperFluxBound="cobra_default_ub" fbc:lowerFluxBound="cobra_default_lb">
        <listOfReactants>
          <speciesReference constant="true" species="M_cpd00020_c0" stoichiometry="1"/>
          <speciesReference constant="true" species="M_cpd00519_c0" stoichiometry="1"/>
        </listOfReactants>
        <listOfProducts>
          <speciesReference constant="true" species="M_cpd00032_c0" stoichiometry="1"/>
          <speciesReference constant="true" species="M_cpd00086_c0" stoichiometry="1"/>
        </listOfProducts>
        <fbc:geneProductAssociation>
          <fbc:geneProductRef fbc:geneProduct="G_WMEL95"/>
        </fbc:geneProductAssociation>
      </reaction>
      <reaction fast="false" id="R_rxn00001_c0" reversible="false" name="diphosphate_phosphohydrolase_c0" fbc:upperFluxBound="cobra_default_ub" fbc:lowerFluxBound="cobra_0_bound">
        <listOfReactants>
          <speciesReference constant="true" species="M_cpd00001_c0" stoichiometry="1"/>
          <speciesReference constant="true" species="M_cpd00012_c0" stoichiometry="1"/>
        </listOfReactants>
        <listOfProducts>
          <speciesReference constant="true" species="M_cpd00009_c0" stoichiometry="2"/>
          <speciesReference constant="true" species="M_cpd00067_c0" stoichiometry="1"/>
        </listOfProducts>
        <fbc:geneProductAssociation>
          <fbc:geneProductRef fbc:geneProduct="G_WMEL185"/>
        </fbc:geneProductAssociation>
      </reaction>
      <reaction fast="false" id="R_rxn01331_c0" reversible="false" name="D_erythrose_4_phosphate_NAD_oxidoreductase_c0" fbc:upperFluxBound="cobra_default_ub" fbc:lowerFluxBound="cobra_0_bound">
        <listOfReactants>
          <speciesReference constant="true" species="M_cpd00001_c0" stoichiometry="1"/>
          <speciesReference constant="true" species="M_cpd00003_c0" stoichiometry="1"/>
          <speciesReference constant="true" species="M_cpd00236_c0" stoichiometry="1"/>
        </listOfReactants>
        <listOfProducts>
          <speciesReference constant="true" species="M_cpd00004_c0" stoichiometry="1"/>
          <speciesReference constant="true" species="M_cpd00067_c0" stoichiometry="2"/>
          <speciesReference constant="true" species="M_cpd02147_c0" stoichiometry="1"/>
        </listOfProducts>
        <fbc:geneProductAssociation>
          <fbc:geneProductRef fbc:geneProduct="G_WMEL515"/>
        </fbc:geneProductAssociation>
      </reaction>
      <reaction fast="false" id="R_rxn00710_c0" reversible="false" name="orotidine_5_phosphate_carboxy_lyase_UMP_forming_c0" fbc:upperFluxBound="cobra_default_ub" fbc:lowerFluxBound="cobra_0_bound">
        <listOfReactants>
          <speciesReference constant="true" species="M_cpd00067_c0" stoichiometry="1"/>
          <speciesReference constant="true" species="M_cpd00810_c0" stoichiometry="1"/>
        </listOfReactants>
        <listOfProducts>
          <speciesReference constant="true" species="M_cpd00011_c0" stoichiometry="1"/>
          <speciesReference constant="true" species="M_cpd00091_c0" stoichiometry="1"/>
        </listOfProducts>
        <fbc:geneProductAssociation>
          <fbc:geneProductRef fbc:geneProduct="G_WMEL289"/>
        </fbc:geneProductAssociation>
      </reaction>
      <reaction fast="false" id="R_rxn08296_c0" reversible="true" name="diacylglycerol_kinase_n_C14_1_c0" fbc:upperFluxBound="cobra_default_ub" fbc:lowerFluxBound="cobra_default_lb">
        <listOfReactants>
          <speciesReference constant="true" species="M_cpd00002_c0" stoichiometry="1"/>
          <speciesReference constant="true" species="M_cpd15308_c0" stoichiometry="1"/>
        </listOfReactants>
        <listOfProducts>
          <speciesReference constant="true" species="M_cpd00008_c0" stoichiometry="1"/>
          <speciesReference constant="true" species="M_cpd15523_c0" stoichiometry="1"/>
        </listOfProducts>
        <fbc:geneProductAssociation>
          <fbc:geneProductRef fbc:geneProduct="G_WMEL132"/>
        </fbc:geneProductAssociation>
      </reaction>
      <reaction fast="false" id="R_rxn10254_c0" reversible="true" name="anteisoheptadecanoyl_Diacylglycerol_kinase_c0" fbc:upperFluxBound="cobra_default_ub" fbc:lowerFluxBound="cobra_default_lb">
        <listOfReactants>
          <speciesReference constant="true" species="M_cpd00002_c0" stoichiometry="1"/>
          <speciesReference constant="true" species="M_cpd15702_c0" stoichiometry="1"/>
        </listOfReactants>
        <listOfProducts>
          <speciesReference constant="true" species="M_cpd00008_c0" stoichiometry="1"/>
          <speciesReference constant="true" species="M_cpd15678_c0" stoichiometry="1"/>
        </listOfProducts>
        <fbc:geneProductAssociation>
          <fbc:geneProductRef fbc:geneProduct="G_WMEL132"/>
        </fbc:geneProductAssociation>
      </reaction>
      <reaction fast="false" id="R_rxn05459_c0" reversible="true" name="stearyl_ACP_acyl_carrier_protein_transferase_c0" fbc:upperFluxBound="cobra_default_ub" fbc:lowerFluxBound="cobra_default_lb">
        <listOfReactants>
          <speciesReference constant="true" species="M_cpd00010_c0" stoichiometry="1"/>
          <speciesReference constant="true" species="M_cpd00067_c0" stoichiometry="1"/>
          <speciesReference constant="true" species="M_cpd11573_c0" stoichiometry="1"/>
        </listOfReactants>
        <listOfProducts>
          <speciesReference constant="true" species="M_cpd00327_c0" stoichiometry="1"/>
          <speciesReference constant="true" species="M_cpd11493_c0" stoichiometry="1"/>
        </listOfProducts>
        <fbc:geneProductAssociation>
          <fbc:geneProductRef fbc:geneProduct="G_WMEL728"/>
        </fbc:geneProductAssociation>
      </reaction>
      <reaction fast="false" id="R_rxn05453_c0" reversible="true" name="13_methyl_tetra_decanoyl_ACP_acyl_carrier_protein_transferase_c0" fbc:upperFluxBound="cobra_default_ub" fbc:lowerFluxBound="cobra_default_lb">
        <listOfReactants>
          <speciesReference constant="true" species="M_cpd00010_c0" stoichiometry="1"/>
          <speciesReference constant="true" species="M_cpd00067_c0" stoichiometry="2"/>
          <speciesReference constant="true" species="M_cpd11540_c0" stoichiometry="1"/>
        </listOfReactants>
        <listOfProducts>
          <speciesReference constant="true" species="M_cpd11437_c0" stoichiometry="1"/>
          <speciesReference constant="true" species="M_cpd11493_c0" stoichiometry="1"/>
        </listOfProducts>
        <fbc:geneProductAssociation>
          <fbc:geneProductRef fbc:geneProduct="G_WMEL728"/>
        </fbc:geneProductAssociation>
      </reaction>
      <reaction fast="false" id="R_rxn01682_c0" reversible="true" name="1S_2R_1_C_indol_3_ylglycerol_3_phosphate_D_glyceraldehyde_3_phosphate_lyase_c0" fbc:upperFluxBound="cobra_default_ub" fbc:lowerFluxBound="cobra_default_lb">
        <listOfReactants>
          <speciesReference constant="true" species="M_cpd02210_c0" stoichiometry="1"/>
        </listOfReactants>
        <listOfProducts>
          <speciesReference constant="true" species="M_cpd00102_c0" stoichiometry="1"/>
          <speciesReference constant="true" species="M_cpd00359_c0" stoichiometry="1"/>
        </listOfProducts>
        <fbc:geneProductAssociation>
          <fbc:geneProductRef fbc:geneProduct="G_WMEL372"/>
        </fbc:geneProductAssociation>
      </reaction>
      <reaction fast="false" id="R_rxn06493_c0" reversible="true" name="dihydrolipoylprotein_NAD_oxidoreductase_c0" fbc:upperFluxBound="cobra_default_ub" fbc:lowerFluxBound="cobra_default_lb">
        <listOfReactants>
          <speciesReference constant="true" species="M_cpd00003_c0" stoichiometry="1"/>
          <speciesReference constant="true" species="M_cpd12225_c0" stoichiometry="1"/>
        </listOfReactants>
        <listOfProducts>
          <speciesReference constant="true" species="M_cpd00004_c0" stoichiometry="1"/>
          <speciesReference constant="true" species="M_cpd00067_c0" stoichiometry="1"/>
          <speciesReference constant="true" species="M_cpd12005_c0" stoichiometry="1"/>
        </listOfProducts>
        <fbc:geneProductAssociation>
          <fbc:geneProductRef fbc:geneProduct="G_WMEL453"/>
        </fbc:geneProductAssociation>
      </reaction>
      <reaction fast="false" id="R_rxn10214_c0" reversible="false" name="isoheptadecanoyl_1_acylglycerol_3_phosphate_O_acyltransferase_c0" fbc:upperFluxBound="cobra_default_ub" fbc:lowerFluxBound="cobra_0_bound">
        <listOfReactants>
          <speciesReference constant="true" species="M_cpd11432_c0" stoichiometry="1"/>
          <speciesReference constant="true" species="M_cpd15671_c0" stoichiometry="1"/>
        </listOfReactants>
        <listOfProducts>
          <speciesReference constant="true" species="M_cpd00010_c0" stoichiometry="1"/>
          <speciesReference constant="true" species="M_cpd00067_c0" stoichiometry="1"/>
          <speciesReference constant="true" species="M_cpd15677_c0" stoichiometry="1"/>
        </listOfProducts>
        <fbc:geneProductAssociation>
          <fbc:geneProductRef fbc:geneProduct="G_WMEL855"/>
        </fbc:geneProductAssociation>
      </reaction>
      <reaction fast="false" id="R_rxn12846_c0" reversible="true" name="Gly_Phe_aminopeptidase_c0" fbc:upperFluxBound="cobra_default_ub" fbc:lowerFluxBound="cobra_default_lb">
        <listOfReactants>
          <speciesReference constant="true" species="M_cpd00001_c0" stoichiometry="1"/>
          <speciesReference constant="true" species="M_cpd15605_c0" stoichiometry="1"/>
        </listOfReactants>
        <listOfProducts>
          <speciesReference constant="true" species="M_cpd00033_c0" stoichiometry="1"/>
          <speciesReference constant="true" species="M_cpd00066_c0" stoichiometry="1"/>
        </listOfProducts>
        <fbc:geneProductAssociation>
          <fbc:or>
            <fbc:geneProductRef fbc:geneProduct="G_WMEL1062"/>
            <fbc:geneProductRef fbc:geneProduct="G_WMEL931"/>
          </fbc:or>
        </fbc:geneProductAssociation>
      </reaction>
      <reaction fast="false" id="R_rxn00337_c0" reversible="true" name="ATP_L_aspartate_4_phosphotransferase_c0" fbc:upperFluxBound="cobra_default_ub" fbc:lowerFluxBound="cobra_default_lb">
        <listOfReactants>
          <speciesReference constant="true" species="M_cpd00002_c0" stoichiometry="1"/>
          <speciesReference constant="true" species="M_cpd00041_c0" stoichiometry="1"/>
        </listOfReactants>
        <listOfProducts>
          <speciesReference constant="true" species="M_cpd00008_c0" stoichiometry="1"/>
          <speciesReference constant="true" species="M_cpd01977_c0" stoichiometry="1"/>
        </listOfProducts>
        <fbc:geneProductAssociation>
          <fbc:or>
            <fbc:geneProductRef fbc:geneProduct="G_WMEL764"/>
            <fbc:geneProductRef fbc:geneProduct="G_WMEL412"/>
          </fbc:or>
        </fbc:geneProductAssociation>
      </reaction>
      <reaction fast="false" id="R_rxn08308_c0" reversible="true" name="CDP_diacylglycerol_synthetase_n_C14_1_c0" fbc:upperFluxBound="cobra_default_ub" fbc:lowerFluxBound="cobra_default_lb">
        <listOfReactants>
          <speciesReference constant="true" species="M_cpd00052_c0" stoichiometry="1"/>
          <speciesReference constant="true" species="M_cpd15523_c0" stoichiometry="1"/>
        </listOfReactants>
        <listOfProducts>
          <speciesReference constant="true" species="M_cpd00012_c0" stoichiometry="1"/>
          <speciesReference constant="true" species="M_cpd00067_c0" stoichiometry="1"/>
          <speciesReference constant="true" species="M_cpd15422_c0" stoichiometry="1"/>
        </listOfProducts>
        <fbc:geneProductAssociation>
          <fbc:geneProductRef fbc:geneProduct="G_WMEL212"/>
        </fbc:geneProductAssociation>
      </reaction>
      <reaction fast="false" id="R_rxn00208_c0" reversible="false" name="Pyridoxamine_5_phosphate_oxygen_oxidoreductase_deaminating_c0" fbc:upperFluxBound="cobra_default_ub" fbc:lowerFluxBound="cobra_0_bound">
        <listOfReactants>
          <speciesReference constant="true" species="M_cpd00001_c0" stoichiometry="1"/>
          <speciesReference constant="true" species="M_cpd00007_c0" stoichiometry="1"/>
          <speciesReference constant="true" species="M_cpd00493_c0" stoichiometry="1"/>
        </listOfReactants>
        <listOfProducts>
          <speciesReference constant="true" species="M_cpd00013_c0" stoichiometry="1"/>
          <speciesReference constant="true" species="M_cpd00016_c0" stoichiometry="1"/>
          <speciesReference constant="true" species="M_cpd00025_c0" stoichiometry="1"/>
        </listOfProducts>
        <fbc:geneProductAssociation>
          <fbc:geneProductRef fbc:geneProduct="G_WMEL937"/>
        </fbc:geneProductAssociation>
      </reaction>
      <reaction fast="false" id="R_rxn05434_c0" reversible="false" name="6_methyl_trans_oct_2_enoyl_ACP_NAD_oxidoreductase_A_specific_c0" fbc:upperFluxBound="cobra_default_ub" fbc:lowerFluxBound="cobra_0_bound">
        <listOfReactants>
          <speciesReference constant="true" species="M_cpd00004_c0" stoichiometry="1"/>
          <speciesReference constant="true" species="M_cpd00067_c0" stoichiometry="1"/>
          <speciesReference constant="true" species="M_cpd11502_c0" stoichiometry="1"/>
        </listOfReactants>
        <listOfProducts>
          <speciesReference constant="true" species="M_cpd00003_c0" stoichiometry="1"/>
          <speciesReference constant="true" species="M_cpd11503_c0" stoichiometry="1"/>
        </listOfProducts>
        <fbc:geneProductAssociation>
          <fbc:geneProductRef fbc:geneProduct="G_WMEL94"/>
        </fbc:geneProductAssociation>
      </reaction>
      <reaction fast="false" id="R_rxn05346_c0" reversible="false" name="butyryl_acyl_carrier_protein_malonyl_acyl_carrier_protein_C_acyltransferase_decarboxylating_c0" fbc:upperFluxBound="cobra_default_ub" fbc:lowerFluxBound="cobra_0_bound">
        <listOfReactants>
          <speciesReference constant="true" species="M_cpd11464_c0" stoichiometry="1"/>
          <speciesReference constant="true" species="M_cpd11492_c0" stoichiometry="1"/>
        </listOfReactants>
        <listOfProducts>
          <speciesReference constant="true" species="M_cpd00011_c0" stoichiometry="1"/>
          <speciesReference constant="true" species="M_cpd11486_c0" stoichiometry="1"/>
          <speciesReference constant="true" species="M_cpd11493_c0" stoichiometry="1"/>
        </listOfProducts>
        <fbc:geneProductAssociation>
          <fbc:and>
            <fbc:geneProductRef fbc:geneProduct="G_WMEL869"/>
            <fbc:geneProductRef fbc:geneProduct="G_WMEL775"/>
          </fbc:and>
        </fbc:geneProductAssociation>
      </reaction>
      <reaction fast="false" id="R_rxn09206_c0" reversible="false" name="Phosphatidylserine_syntase_n_C14_0_c0" fbc:upperFluxBound="cobra_default_ub" fbc:lowerFluxBound="cobra_0_bound">
        <listOfReactants>
          <speciesReference constant="true" species="M_cpd00054_c0" stoichiometry="1"/>
          <speciesReference constant="true" species="M_cpd15423_c0" stoichiometry="1"/>
        </listOfReactants>
        <listOfProducts>
          <speciesReference constant="true" species="M_cpd00046_c0" stoichiometry="1"/>
          <speciesReference constant="true" species="M_cpd00067_c0" stoichiometry="2"/>
          <speciesReference constant="true" species="M_cpd15553_c0" stoichiometry="1"/>
        </listOfProducts>
        <fbc:geneProductAssociation>
          <fbc:geneProductRef fbc:geneProduct="G_WMEL811"/>
        </fbc:geneProductAssociation>
      </reaction>
      <reaction fast="false" id="R_rxn02376_c0" reversible="true" name="R03316_c0" fbc:upperFluxBound="cobra_default_ub" fbc:lowerFluxBound="cobra_default_lb">
        <listOfReactants>
          <speciesReference constant="true" species="M_cpd00213_c0" stoichiometry="1"/>
          <speciesReference constant="true" species="M_cpd03189_c0" stoichiometry="1"/>
        </listOfReactants>
        <listOfProducts>
          <speciesReference constant="true" species="M_cpd00056_c0" stoichiometry="1"/>
          <speciesReference constant="true" species="M_cpd00860_c0" stoichiometry="1"/>
        </listOfProducts>
        <fbc:geneProductAssociation>
          <fbc:geneProductRef fbc:geneProduct="G_WMEL918"/>
        </fbc:geneProductAssociation>
      </reaction>
      <reaction fast="false" id="R_rxn09209_c0" reversible="false" name="Phosphatidylserine_syntase_n_C16_1_c0" fbc:upperFluxBound="cobra_default_ub" fbc:lowerFluxBound="cobra_0_bound">
        <listOfReactants>
          <speciesReference constant="true" species="M_cpd00054_c0" stoichiometry="1"/>
          <speciesReference constant="true" species="M_cpd15418_c0" stoichiometry="1"/>
        </listOfReactants>
        <listOfProducts>
          <speciesReference constant="true" species="M_cpd00046_c0" stoichiometry="1"/>
          <speciesReference constant="true" species="M_cpd00067_c0" stoichiometry="2"/>
          <speciesReference constant="true" species="M_cpd15556_c0" stoichiometry="1"/>
        </listOfProducts>
        <fbc:geneProductAssociation>
          <fbc:geneProductRef fbc:geneProduct="G_WMEL811"/>
        </fbc:geneProductAssociation>
      </reaction>
      <reaction fast="false" id="R_rxn06672_c0" reversible="true" name="biotin_carboxyl_carrier_protein_carbon_dioxide_ligase_ADP_forming_c0" fbc:upperFluxBound="cobra_default_ub" fbc:lowerFluxBound="cobra_default_lb">
        <listOfReactants>
          <speciesReference constant="true" species="M_cpd00002_c0" stoichiometry="1"/>
          <speciesReference constant="true" species="M_cpd00242_c0" stoichiometry="1"/>
          <speciesReference constant="true" species="M_cpd12848_c0" stoichiometry="1"/>
        </listOfReactants>
        <listOfProducts>
          <speciesReference constant="true" species="M_cpd00008_c0" stoichiometry="1"/>
          <speciesReference constant="true" species="M_cpd00009_c0" stoichiometry="1"/>
          <speciesReference constant="true" species="M_cpd00067_c0" stoichiometry="1"/>
          <speciesReference constant="true" species="M_cpd12543_c0" stoichiometry="1"/>
        </listOfProducts>
        <fbc:geneProductAssociation>
          <fbc:and>
            <fbc:geneProductRef fbc:geneProduct="G_WMEL236"/>
            <fbc:geneProductRef fbc:geneProduct="G_WMEL503"/>
            <fbc:geneProductRef fbc:geneProduct="G_Unknown"/>
            <fbc:geneProductRef fbc:geneProduct="G_WMEL503"/>
          </fbc:and>
        </fbc:geneProductAssociation>
      </reaction>
      <reaction fast="false" id="R_rxn01974_c0" reversible="true" name="LL_2_6_Diaminoheptanedioate_2_epimerase_c0" fbc:upperFluxBound="cobra_default_ub" fbc:lowerFluxBound="cobra_default_lb">
        <listOfReactants>
          <speciesReference constant="true" species="M_cpd00504_c0" stoichiometry="1"/>
        </listOfReactants>
        <listOfProducts>
          <speciesReference constant="true" species="M_cpd00516_c0" stoichiometry="1"/>
        </listOfProducts>
        <fbc:geneProductAssociation>
          <fbc:geneProductRef fbc:geneProduct="G_WMEL879"/>
        </fbc:geneProductAssociation>
      </reaction>
      <reaction fast="false" id="R_rxn12641_c0" reversible="true" name="RXN0_6977c_c0" fbc:upperFluxBound="cobra_default_ub" fbc:lowerFluxBound="cobra_default_lb">
        <listOfReactants>
          <speciesReference constant="true" species="M_cpd00001_c0" stoichiometry="1"/>
          <speciesReference constant="true" species="M_cpd11585_c0" stoichiometry="1"/>
        </listOfReactants>
        <listOfProducts>
          <speciesReference constant="true" species="M_cpd00033_c0" stoichiometry="1"/>
          <speciesReference constant="true" species="M_cpd00035_c0" stoichiometry="1"/>
        </listOfProducts>
        <fbc:geneProductAssociation>
          <fbc:or>
            <fbc:geneProductRef fbc:geneProduct="G_WMEL1062"/>
            <fbc:geneProductRef fbc:geneProduct="G_WMEL931"/>
          </fbc:or>
        </fbc:geneProductAssociation>
      </reaction>
      <reaction fast="false" id="R_rxn00762_c0" reversible="true" name="glycerol_NAD_2_oxidoreductase_c0" fbc:upperFluxBound="cobra_default_ub" fbc:lowerFluxBound="cobra_default_lb">
        <listOfReactants>
          <speciesReference constant="true" species="M_cpd00003_c0" stoichiometry="1"/>
          <speciesReference constant="true" species="M_cpd00100_c0" stoichiometry="1"/>
        </listOfReactants>
        <listOfProducts>
          <speciesReference constant="true" species="M_cpd00004_c0" stoichiometry="1"/>
          <speciesReference constant="true" species="M_cpd00067_c0" stoichiometry="1"/>
          <speciesReference constant="true" species="M_cpd00157_c0" stoichiometry="1"/>
        </listOfProducts>
        <fbc:geneProductAssociation>
          <fbc:or>
            <fbc:geneProductRef fbc:geneProduct="G_WMEL687"/>
            <fbc:geneProductRef fbc:geneProduct="G_WMEL687"/>
          </fbc:or>
        </fbc:geneProductAssociation>
      </reaction>
      <reaction fast="false" id="R_rxn01635_c0" reversible="false" name="1_Pyrroline_4_hydroxy_2_carboxylate_aminohydrolase_decyclizing_c0" fbc:upperFluxBound="cobra_default_ub" fbc:lowerFluxBound="cobra_0_bound">
        <listOfReactants>
          <speciesReference constant="true" species="M_cpd00013_c0" stoichiometry="1"/>
          <speciesReference constant="true" species="M_cpd00340_c0" stoichiometry="1"/>
        </listOfReactants>
        <listOfProducts>
          <speciesReference constant="true" species="M_cpd00001_c0" stoichiometry="1"/>
          <speciesReference constant="true" species="M_cpd00067_c0" stoichiometry="1"/>
          <speciesReference constant="true" species="M_cpd02626_c0" stoichiometry="1"/>
        </listOfProducts>
        <fbc:geneProductAssociation>
          <fbc:geneProductRef fbc:geneProduct="G_WMEL644"/>
        </fbc:geneProductAssociation>
      </reaction>
      <reaction fast="false" id="R_rxn00060_c0" reversible="false" name="porphobilinogen_4_2_carboxyethyl_3_carboxymethylpyrrol_2_ylmethyltransferase_hydrolysing_c0" fbc:upperFluxBound="cobra_default_ub" fbc:lowerFluxBound="cobra_0_bound">
        <listOfReactants>
          <speciesReference constant="true" species="M_cpd00001_c0" stoichiometry="1"/>
          <speciesReference constant="true" species="M_cpd00689_c0" stoichiometry="4"/>
        </listOfReactants>
        <listOfProducts>
          <speciesReference constant="true" species="M_cpd00013_c0" stoichiometry="4"/>
          <speciesReference constant="true" species="M_cpd00755_c0" stoichiometry="1"/>
        </listOfProducts>
        <fbc:geneProductAssociation>
          <fbc:geneProductRef fbc:geneProduct="G_WMEL558"/>
        </fbc:geneProductAssociation>
      </reaction>
      <reaction fast="false" id="R_rxn05350_c0" reversible="false" name="hexanoyl_acyl_carrier_protein_malonyl_acyl_carrier_protein_C_acyltransferase_decarboxylating_c0" fbc:upperFluxBound="cobra_default_ub" fbc:lowerFluxBound="cobra_0_bound">
        <listOfReactants>
          <speciesReference constant="true" species="M_cpd00067_c0" stoichiometry="1"/>
          <speciesReference constant="true" species="M_cpd11472_c0" stoichiometry="1"/>
          <speciesReference constant="true" species="M_cpd11492_c0" stoichiometry="1"/>
        </listOfReactants>
        <listOfProducts>
          <speciesReference constant="true" species="M_cpd00011_c0" stoichiometry="1"/>
          <speciesReference constant="true" species="M_cpd11490_c0" stoichiometry="1"/>
          <speciesReference constant="true" species="M_cpd11493_c0" stoichiometry="1"/>
        </listOfProducts>
        <fbc:geneProductAssociation>
          <fbc:and>
            <fbc:geneProductRef fbc:geneProduct="G_WMEL869"/>
            <fbc:geneProductRef fbc:geneProduct="G_WMEL775"/>
          </fbc:and>
        </fbc:geneProductAssociation>
      </reaction>
      <reaction fast="false" id="R_rxn09198_c0" reversible="true" name="Phosphatidylserine_decarboxylase_n_C14_0_c0" fbc:upperFluxBound="cobra_default_ub" fbc:lowerFluxBound="cobra_default_lb">
        <listOfReactants>
          <speciesReference constant="true" species="M_cpd00067_c0" stoichiometry="2"/>
          <speciesReference constant="true" species="M_cpd15553_c0" stoichiometry="1"/>
        </listOfReactants>
        <listOfProducts>
          <speciesReference constant="true" species="M_cpd00011_c0" stoichiometry="1"/>
          <speciesReference constant="true" species="M_cpd15529_c0" stoichiometry="1"/>
        </listOfProducts>
        <fbc:geneProductAssociation>
          <fbc:geneProductRef fbc:geneProduct="G_WMEL122"/>
        </fbc:geneProductAssociation>
      </reaction>
      <reaction fast="false" id="R_rxn00780_c0" reversible="true" name="ATP_D_glyceraldehyde_3_phosphotransferase_c0" fbc:upperFluxBound="cobra_default_ub" fbc:lowerFluxBound="cobra_default_lb">
        <listOfReactants>
          <speciesReference constant="true" species="M_cpd00002_c0" stoichiometry="1"/>
          <speciesReference constant="true" species="M_cpd00448_c0" stoichiometry="1"/>
        </listOfReactants>
        <listOfProducts>
          <speciesReference constant="true" species="M_cpd00008_c0" stoichiometry="1"/>
          <speciesReference constant="true" species="M_cpd00067_c0" stoichiometry="1"/>
          <speciesReference constant="true" species="M_cpd00102_c0" stoichiometry="1"/>
        </listOfProducts>
        <fbc:geneProductAssociation>
          <fbc:or>
            <fbc:geneProductRef fbc:geneProduct="G_WMEL646"/>
            <fbc:geneProductRef fbc:geneProduct="G_WMEL867"/>
          </fbc:or>
        </fbc:geneProductAssociation>
      </reaction>
      <reaction fast="false" id="R_rxn01102_c0" reversible="true" name="ATP_R_glycerate_3_phosphotransferase_c0" fbc:upperFluxBound="cobra_default_ub" fbc:lowerFluxBound="cobra_default_lb">
        <listOfReactants>
          <speciesReference constant="true" species="M_cpd00002_c0" stoichiometry="1"/>
          <speciesReference constant="true" species="M_cpd00223_c0" stoichiometry="1"/>
        </listOfReactants>
        <listOfProducts>
          <speciesReference constant="true" species="M_cpd00008_c0" stoichiometry="1"/>
          <speciesReference constant="true" species="M_cpd00067_c0" stoichiometry="1"/>
          <speciesReference constant="true" species="M_cpd00169_c0" stoichiometry="1"/>
        </listOfProducts>
        <fbc:geneProductAssociation>
          <fbc:or>
            <fbc:geneProductRef fbc:geneProduct="G_WMEL646"/>
            <fbc:geneProductRef fbc:geneProduct="G_WMEL867"/>
          </fbc:or>
        </fbc:geneProductAssociation>
      </reaction>
      <reaction fast="false" id="R_rxn05358_c0" reversible="true" name="2_methylbutanoyl_CoA_acyl_carrier_protein_transferase_c0" fbc:upperFluxBound="cobra_default_ub" fbc:lowerFluxBound="cobra_default_lb">
        <listOfReactants>
          <speciesReference constant="true" species="M_cpd00760_c0" stoichiometry="1"/>
          <speciesReference constant="true" species="M_cpd11493_c0" stoichiometry="1"/>
        </listOfReactants>
        <listOfProducts>
          <speciesReference constant="true" species="M_cpd00010_c0" stoichiometry="1"/>
          <speciesReference constant="true" species="M_cpd00067_c0" stoichiometry="1"/>
          <speciesReference constant="true" species="M_cpd11495_c0" stoichiometry="1"/>
        </listOfProducts>
        <fbc:geneProductAssociation>
          <fbc:geneProductRef fbc:geneProduct="G_WMEL728"/>
        </fbc:geneProductAssociation>
      </reaction>
      <reaction fast="false" id="R_rxn00100_c0" reversible="false" name="ATP_dephospho_CoA_3_phosphotransferase_c0" fbc:upperFluxBound="cobra_default_ub" fbc:lowerFluxBound="cobra_0_bound">
        <listOfReactants>
          <speciesReference constant="true" species="M_cpd00002_c0" stoichiometry="1"/>
          <speciesReference constant="true" species="M_cpd00655_c0" stoichiometry="1"/>
        </listOfReactants>
        <listOfProducts>
          <speciesReference constant="true" species="M_cpd00008_c0" stoichiometry="1"/>
          <speciesReference constant="true" species="M_cpd00010_c0" stoichiometry="1"/>
          <speciesReference constant="true" species="M_cpd00067_c0" stoichiometry="1"/>
        </listOfProducts>
        <fbc:geneProductAssociation>
          <fbc:geneProductRef fbc:geneProduct="G_WMEL93"/>
        </fbc:geneProductAssociation>
      </reaction>
      <reaction fast="false" id="R_rxn02374_c0" reversible="false" name="R03314_c0" fbc:upperFluxBound="cobra_default_ub" fbc:lowerFluxBound="cobra_0_bound">
        <listOfReactants>
          <speciesReference constant="true" species="M_cpd00858_c0" stoichiometry="1"/>
        </listOfReactants>
        <listOfProducts>
          <speciesReference constant="true" species="M_cpd00001_c0" stoichiometry="1"/>
          <speciesReference constant="true" species="M_cpd00067_c0" stoichiometry="1"/>
          <speciesReference constant="true" species="M_cpd02431_c0" stoichiometry="1"/>
        </listOfProducts>
        <fbc:geneProductAssociation>
          <fbc:geneProductRef fbc:geneProduct="G_NOGENE"/>
        </fbc:geneProductAssociation>
      </reaction>
      <reaction fast="false" id="R_rxn05437_c0" reversible="false" name="12_methyl_trans_tetra_dec_2_enoyl_ACP_NAD_oxidoreductase_A_specific_c0" fbc:upperFluxBound="cobra_default_ub" fbc:lowerFluxBound="cobra_0_bound">
        <listOfReactants>
          <speciesReference constant="true" species="M_cpd00004_c0" stoichiometry="1"/>
          <speciesReference constant="true" species="M_cpd00067_c0" stoichiometry="1"/>
          <speciesReference constant="true" species="M_cpd11514_c0" stoichiometry="1"/>
        </listOfReactants>
        <listOfProducts>
          <speciesReference constant="true" species="M_cpd00003_c0" stoichiometry="1"/>
          <speciesReference constant="true" species="M_cpd11515_c0" stoichiometry="1"/>
        </listOfProducts>
        <fbc:geneProductAssociation>
          <fbc:geneProductRef fbc:geneProduct="G_WMEL94"/>
        </fbc:geneProductAssociation>
      </reaction>
      <reaction fast="false" id="R_rxn00781_c0" reversible="true" name="D_glyceraldehyde_3_phosphate_NAD_oxidoreductase_phosphorylating_c0" fbc:upperFluxBound="cobra_default_ub" fbc:lowerFluxBound="cobra_default_lb">
        <listOfReactants>
          <speciesReference constant="true" species="M_cpd00003_c0" stoichiometry="1"/>
          <speciesReference constant="true" species="M_cpd00009_c0" stoichiometry="1"/>
          <speciesReference constant="true" species="M_cpd00102_c0" stoichiometry="1"/>
        </listOfReactants>
        <listOfProducts>
          <speciesReference constant="true" species="M_cpd00004_c0" stoichiometry="1"/>
          <speciesReference constant="true" species="M_cpd00067_c0" stoichiometry="1"/>
          <speciesReference constant="true" species="M_cpd00203_c0" stoichiometry="1"/>
        </listOfProducts>
        <fbc:geneProductAssociation>
          <fbc:geneProductRef fbc:geneProduct="G_WMEL515"/>
        </fbc:geneProductAssociation>
      </reaction>
      <reaction fast="false" id="R_rxn05319_c0" reversible="false" name="TRANS_RXNBWI_115401cemaizeexpOH_c0" fbc:upperFluxBound="cobra_default_ub" fbc:lowerFluxBound="cobra_0_bound">
        <listOfReactants>
          <speciesReference constant="true" species="M_cpd00001_c0" stoichiometry="1"/>
        </listOfReactants>
        <listOfProducts>
          <speciesReference constant="true" species="M_cpd00001_e0" stoichiometry="1"/>
        </listOfProducts>
        <fbc:geneProductAssociation>
          <fbc:geneProductRef fbc:geneProduct="G_NOGENE"/>
        </fbc:geneProductAssociation>
      </reaction>
      <reaction fast="false" id="R_rxn00881_c0" reversible="false" name="1D_myo_Inositol_1_phosphate_phosphohydrolase_c0" fbc:upperFluxBound="cobra_default_ub" fbc:lowerFluxBound="cobra_0_bound">
        <listOfReactants>
          <speciesReference constant="true" species="M_cpd00001_c0" stoichiometry="1"/>
          <speciesReference constant="true" species="M_cpd00867_c0" stoichiometry="1"/>
        </listOfReactants>
        <listOfProducts>
          <speciesReference constant="true" species="M_cpd00009_c0" stoichiometry="1"/>
          <speciesReference constant="true" species="M_cpd00121_c0" stoichiometry="1"/>
        </listOfProducts>
        <fbc:geneProductAssociation>
          <fbc:geneProductRef fbc:geneProduct="G_WMEL907"/>
        </fbc:geneProductAssociation>
      </reaction>
      <reaction fast="false" id="R_rxn05298_c0" reversible="true" name="Naglutamate_symport_c0" fbc:upperFluxBound="cobra_default_ub" fbc:lowerFluxBound="cobra_default_lb">
        <listOfReactants>
          <speciesReference constant="true" species="M_cpd00023_e0" stoichiometry="1"/>
          <speciesReference constant="true" species="M_cpd00971_e0" stoichiometry="1"/>
        </listOfReactants>
        <listOfProducts>
          <speciesReference constant="true" species="M_cpd00023_c0" stoichiometry="1"/>
          <speciesReference constant="true" species="M_cpd00971_c0" stoichiometry="1"/>
        </listOfProducts>
        <fbc:geneProductAssociation>
          <fbc:geneProductRef fbc:geneProduct="G_WMEL407"/>
        </fbc:geneProductAssociation>
      </reaction>
      <reaction fast="false" id="R_rxn05408_c0" reversible="true" name="2_methylpropionyl_CoA_acyl_carrier_protein_transferase_c0" fbc:upperFluxBound="cobra_default_ub" fbc:lowerFluxBound="cobra_default_lb">
        <listOfReactants>
          <speciesReference constant="true" species="M_cpd00481_c0" stoichiometry="1"/>
          <speciesReference constant="true" species="M_cpd11493_c0" stoichiometry="1"/>
        </listOfReactants>
        <listOfProducts>
          <speciesReference constant="true" species="M_cpd00010_c0" stoichiometry="1"/>
          <speciesReference constant="true" species="M_cpd00067_c0" stoichiometry="1"/>
          <speciesReference constant="true" species="M_cpd11545_c0" stoichiometry="1"/>
        </listOfProducts>
        <fbc:geneProductAssociation>
          <fbc:geneProductRef fbc:geneProduct="G_WMEL728"/>
        </fbc:geneProductAssociation>
      </reaction>
      <reaction fast="false" id="R_rxn08336_c0" reversible="false" name="dihydroorotic_acid_menaquinone_8_c0" fbc:upperFluxBound="cobra_default_ub" fbc:lowerFluxBound="cobra_0_bound">
        <listOfReactants>
          <speciesReference constant="true" species="M_cpd00282_c0" stoichiometry="1"/>
          <speciesReference constant="true" species="M_cpd15500_c0" stoichiometry="1"/>
        </listOfReactants>
        <listOfProducts>
          <speciesReference constant="true" species="M_cpd00247_c0" stoichiometry="1"/>
          <speciesReference constant="true" species="M_cpd15499_c0" stoichiometry="1"/>
        </listOfProducts>
        <fbc:geneProductAssociation>
          <fbc:geneProductRef fbc:geneProduct="G_WMEL184"/>
        </fbc:geneProductAssociation>
      </reaction>
      <reaction fast="false" id="R_rxn05293_c0" reversible="false" name="2C_methyl_D_erythritol_2_4_cyclodiphosphate_dehydratase_c0" fbc:upperFluxBound="cobra_default_ub" fbc:lowerFluxBound="cobra_0_bound">
        <listOfReactants>
          <speciesReference constant="true" species="M_cpd00004_c0" stoichiometry="1"/>
          <speciesReference constant="true" species="M_cpd00067_c0" stoichiometry="1"/>
          <speciesReference constant="true" species="M_cpd08301_c0" stoichiometry="1"/>
        </listOfReactants>
        <listOfProducts>
          <speciesReference constant="true" species="M_cpd00001_c0" stoichiometry="1"/>
          <speciesReference constant="true" species="M_cpd00003_c0" stoichiometry="1"/>
          <speciesReference constant="true" species="M_cpd08615_c0" stoichiometry="1"/>
        </listOfProducts>
        <fbc:geneProductAssociation>
          <fbc:geneProductRef fbc:geneProduct="G_WMEL353"/>
        </fbc:geneProductAssociation>
      </reaction>
      <reaction fast="false" id="R_rxn05401_c0" reversible="true" name="13_methyl_3_oxo_tetra_decanoyl_ACP_NADP_oxidoreductase_c0" fbc:upperFluxBound="cobra_default_ub" fbc:lowerFluxBound="cobra_default_lb">
        <listOfReactants>
          <speciesReference constant="true" species="M_cpd00005_c0" stoichiometry="1"/>
          <speciesReference constant="true" species="M_cpd00067_c0" stoichiometry="1"/>
          <speciesReference constant="true" species="M_cpd11537_c0" stoichiometry="1"/>
        </listOfReactants>
        <listOfProducts>
          <speciesReference constant="true" species="M_cpd00006_c0" stoichiometry="1"/>
          <speciesReference constant="true" species="M_cpd11538_c0" stoichiometry="1"/>
        </listOfProducts>
        <fbc:geneProductAssociation>
          <fbc:geneProductRef fbc:geneProduct="G_WMEL606"/>
        </fbc:geneProductAssociation>
      </reaction>
      <reaction fast="false" id="R_rxn02264_c0" reversible="true" name="Hydroxymethylbilane_hydro_lyasecyclizing_c0" fbc:upperFluxBound="cobra_default_ub" fbc:lowerFluxBound="cobra_default_lb">
        <listOfReactants>
          <speciesReference constant="true" species="M_cpd00755_c0" stoichiometry="1"/>
        </listOfReactants>
        <listOfProducts>
          <speciesReference constant="true" species="M_cpd00001_c0" stoichiometry="1"/>
          <speciesReference constant="true" species="M_cpd00774_c0" stoichiometry="1"/>
        </listOfProducts>
        <fbc:geneProductAssociation>
          <fbc:geneProductRef fbc:geneProduct="G_WMEL786"/>
        </fbc:geneProductAssociation>
      </reaction>
      <reaction fast="false" id="R_rxn03185_c0" reversible="true" name="R04661_c0" fbc:upperFluxBound="cobra_default_ub" fbc:lowerFluxBound="cobra_default_lb">
        <listOfReactants>
          <speciesReference constant="true" species="M_cpd00112_c0" stoichiometry="1"/>
          <speciesReference constant="true" species="M_cpd02999_c0" stoichiometry="1"/>
        </listOfReactants>
        <listOfProducts>
          <speciesReference constant="true" species="M_cpd00046_c0" stoichiometry="1"/>
          <speciesReference constant="true" species="M_cpd00067_c0" stoichiometry="1"/>
          <speciesReference constant="true" species="M_cpd03660_c0" stoichiometry="1"/>
        </listOfProducts>
        <fbc:geneProductAssociation>
          <fbc:or>
            <fbc:geneProductRef fbc:geneProduct="G_WMEL868"/>
            <fbc:geneProductRef fbc:geneProduct="G_WMEL691"/>
          </fbc:or>
        </fbc:geneProductAssociation>
      </reaction>
      <reaction fast="false" id="R_rxn09202_c0" reversible="true" name="Phosphatidylserine_decarboxylase_n_C18_0_c0" fbc:upperFluxBound="cobra_default_ub" fbc:lowerFluxBound="cobra_default_lb">
        <listOfReactants>
          <speciesReference constant="true" species="M_cpd00067_c0" stoichiometry="2"/>
          <speciesReference constant="true" species="M_cpd15557_c0" stoichiometry="1"/>
        </listOfReactants>
        <listOfProducts>
          <speciesReference constant="true" species="M_cpd00011_c0" stoichiometry="1"/>
          <speciesReference constant="true" species="M_cpd15533_c0" stoichiometry="1"/>
        </listOfProducts>
        <fbc:geneProductAssociation>
          <fbc:geneProductRef fbc:geneProduct="G_WMEL122"/>
        </fbc:geneProductAssociation>
      </reaction>
      <reaction fast="false" id="R_rxn02687_c0" reversible="true" name="R03790_c0" fbc:upperFluxBound="cobra_default_ub" fbc:lowerFluxBound="cobra_default_lb">
        <listOfReactants>
          <speciesReference constant="true" species="M_cpd00003_c0" stoichiometry="1"/>
          <speciesReference constant="true" species="M_cpd01357_c0" stoichiometry="1"/>
        </listOfReactants>
        <listOfProducts>
          <speciesReference constant="true" species="M_cpd00004_c0" stoichiometry="1"/>
          <speciesReference constant="true" species="M_cpd00067_c0" stoichiometry="1"/>
          <speciesReference constant="true" species="M_cpd01447_c0" stoichiometry="1"/>
        </listOfProducts>
        <fbc:geneProductAssociation>
          <fbc:geneProductRef fbc:geneProduct="G_WMEL761"/>
        </fbc:geneProductAssociation>
      </reaction>
      <reaction fast="false" id="R_rxn03903_c0" reversible="true" name="UDPMurAcoyl_L_Ala_D_gamma_Glu_L_Lys_D_Ala_D_Ala_undecaprenyl_phosphate_phospho_N_acetylmuramoyl_pentapeptide_transferase_c0" fbc:upperFluxBound="cobra_default_ub" fbc:lowerFluxBound="cobra_default_lb">
        <listOfReactants>
          <speciesReference constant="true" species="M_cpd00286_c0" stoichiometry="1"/>
          <speciesReference constant="true" species="M_cpd02862_c0" stoichiometry="1"/>
        </listOfReactants>
        <listOfProducts>
          <speciesReference constant="true" species="M_cpd00091_c0" stoichiometry="1"/>
          <speciesReference constant="true" species="M_cpd02948_c0" stoichiometry="1"/>
        </listOfProducts>
        <fbc:geneProductAssociation>
          <fbc:geneProductRef fbc:geneProduct="G_WMEL839"/>
        </fbc:geneProductAssociation>
      </reaction>
      <reaction fast="false" id="R_rxn00097_c0" reversible="true" name="ATP_AMP_phosphotransferase_c0" fbc:upperFluxBound="cobra_default_ub" fbc:lowerFluxBound="cobra_default_lb">
        <listOfReactants>
          <speciesReference constant="true" species="M_cpd00002_c0" stoichiometry="1"/>
          <speciesReference constant="true" species="M_cpd00018_c0" stoichiometry="1"/>
          <speciesReference constant="true" species="M_cpd00067_c0" stoichiometry="1"/>
        </listOfReactants>
        <listOfProducts>
          <speciesReference constant="true" species="M_cpd00008_c0" stoichiometry="2"/>
        </listOfProducts>
        <fbc:geneProductAssociation>
          <fbc:geneProductRef fbc:geneProduct="G_WMEL615"/>
        </fbc:geneProductAssociation>
      </reaction>
      <reaction fast="false" id="R_rxn07670_c0" reversible="true" name="hydroxycinnamoyl_CoA_anthocyanidin_3_5_diglucoside_5_O_glucoside_6_O_hydroxycinnamoyltransferase_c0" fbc:upperFluxBound="cobra_default_ub" fbc:lowerFluxBound="cobra_default_lb">
        <listOfReactants>
          <speciesReference constant="true" species="M_cpd00192_c0" stoichiometry="1"/>
          <speciesReference constant="true" species="M_cpd05630_c0" stoichiometry="1"/>
        </listOfReactants>
        <listOfProducts>
          <speciesReference constant="true" species="M_cpd00010_c0" stoichiometry="1"/>
          <speciesReference constant="true" species="M_cpd15065_c0" stoichiometry="1"/>
        </listOfProducts>
        <fbc:geneProductAssociation>
          <fbc:or>
            <fbc:geneProductRef fbc:geneProduct="G_WMEL361"/>
            <fbc:geneProductRef fbc:geneProduct="G_WMEL203"/>
          </fbc:or>
        </fbc:geneProductAssociation>
      </reaction>
      <reaction fast="false" id="R_rxn05324_c0" reversible="false" name="Dodecanoyl_acyl_carrier_protein_malonyl_CoA_C_acyltransferasedecarboxylating__oxoacyl__and_enoyl_reducing_c0" fbc:upperFluxBound="cobra_default_ub" fbc:lowerFluxBound="cobra_0_bound">
        <listOfReactants>
          <speciesReference constant="true" species="M_cpd00004_c0" stoichiometry="1"/>
          <speciesReference constant="true" species="M_cpd00067_c0" stoichiometry="2"/>
          <speciesReference constant="true" species="M_cpd11469_c0" stoichiometry="1"/>
        </listOfReactants>
        <listOfProducts>
          <speciesReference constant="true" species="M_cpd00003_c0" stoichiometry="1"/>
          <speciesReference constant="true" species="M_cpd11468_c0" stoichiometry="1"/>
        </listOfProducts>
        <fbc:geneProductAssociation>
          <fbc:geneProductRef fbc:geneProduct="G_WMEL94"/>
        </fbc:geneProductAssociation>
      </reaction>
      <reaction fast="false" id="R_rxn00655_c0" reversible="true" name="N_D_1_carboxyethyl_beta_alanine_NAD_oxidoreductase_beta_alanine_forming_c0" fbc:upperFluxBound="cobra_default_ub" fbc:lowerFluxBound="cobra_default_lb">
        <listOfReactants>
          <speciesReference constant="true" species="M_cpd00001_c0" stoichiometry="1"/>
          <speciesReference constant="true" species="M_cpd00003_c0" stoichiometry="1"/>
          <speciesReference constant="true" species="M_cpd01489_c0" stoichiometry="1"/>
        </listOfReactants>
        <listOfProducts>
          <speciesReference constant="true" species="M_cpd00004_c0" stoichiometry="1"/>
          <speciesReference constant="true" species="M_cpd00020_c0" stoichiometry="1"/>
          <speciesReference constant="true" species="M_cpd00067_c0" stoichiometry="1"/>
          <speciesReference constant="true" species="M_cpd00085_c0" stoichiometry="1"/>
        </listOfProducts>
        <fbc:geneProductAssociation>
          <fbc:geneProductRef fbc:geneProduct="G_WMEL734"/>
        </fbc:geneProductAssociation>
      </reaction>
      <reaction fast="false" id="R_rxn00692_c0" reversible="true" name="5_10_Methylenetetrahydrofolate_glycine_hydroxymethyltransferase_c0" fbc:upperFluxBound="cobra_default_ub" fbc:lowerFluxBound="cobra_default_lb">
        <listOfReactants>
          <speciesReference constant="true" species="M_cpd00001_c0" stoichiometry="1"/>
          <speciesReference constant="true" species="M_cpd00033_c0" stoichiometry="1"/>
          <speciesReference constant="true" species="M_cpd00125_c0" stoichiometry="1"/>
        </listOfReactants>
        <listOfProducts>
          <speciesReference constant="true" species="M_cpd00054_c0" stoichiometry="1"/>
          <speciesReference constant="true" species="M_cpd00087_c0" stoichiometry="1"/>
        </listOfProducts>
        <fbc:geneProductAssociation>
          <fbc:geneProductRef fbc:geneProduct="G_WMEL804"/>
        </fbc:geneProductAssociation>
      </reaction>
      <reaction fast="false" id="R_rxn10230_c0" reversible="false" name="anteisopentadecanoyl_CDPdiacylglycerol_serine_O_phosphatidyltransferase_c0" fbc:upperFluxBound="cobra_default_ub" fbc:lowerFluxBound="cobra_0_bound">
        <listOfReactants>
          <speciesReference constant="true" species="M_cpd00054_c0" stoichiometry="1"/>
          <speciesReference constant="true" species="M_cpd15687_c0" stoichiometry="1"/>
        </listOfReactants>
        <listOfProducts>
          <speciesReference constant="true" species="M_cpd00046_c0" stoichiometry="1"/>
          <speciesReference constant="true" species="M_cpd00067_c0" stoichiometry="2"/>
          <speciesReference constant="true" species="M_cpd15693_c0" stoichiometry="1"/>
        </listOfProducts>
        <fbc:geneProductAssociation>
          <fbc:geneProductRef fbc:geneProduct="G_WMEL811"/>
        </fbc:geneProductAssociation>
      </reaction>
      <reaction fast="false" id="R_rxn05413_c0" reversible="false" name="4_methyl_pentanoyl_ACP_malonyl_acyl_carrier_protein_C_acyltransferase_decarboxylating_c0" fbc:upperFluxBound="cobra_default_ub" fbc:lowerFluxBound="cobra_0_bound">
        <listOfReactants>
          <speciesReference constant="true" species="M_cpd11492_c0" stoichiometry="1"/>
          <speciesReference constant="true" species="M_cpd11549_c0" stoichiometry="1"/>
        </listOfReactants>
        <listOfProducts>
          <speciesReference constant="true" species="M_cpd00011_c0" stoichiometry="1"/>
          <speciesReference constant="true" species="M_cpd11493_c0" stoichiometry="1"/>
          <speciesReference constant="true" species="M_cpd11550_c0" stoichiometry="1"/>
        </listOfProducts>
        <fbc:geneProductAssociation>
          <fbc:and>
            <fbc:geneProductRef fbc:geneProduct="G_WMEL775"/>
            <fbc:geneProductRef fbc:geneProduct="G_WMEL869"/>
          </fbc:and>
        </fbc:geneProductAssociation>
      </reaction>
      <reaction fast="false" id="R_rxn08521_c0" reversible="true" name="reduced_riboflavin_NAD_oxidoreductase_c0" fbc:upperFluxBound="cobra_default_ub" fbc:lowerFluxBound="cobra_default_lb">
        <listOfReactants>
          <speciesReference constant="true" species="M_cpd00004_c0" stoichiometry="1"/>
          <speciesReference constant="true" species="M_cpd00067_c0" stoichiometry="2"/>
          <speciesReference constant="true" species="M_cpd00220_c0" stoichiometry="1"/>
        </listOfReactants>
        <listOfProducts>
          <speciesReference constant="true" species="M_cpd00003_c0" stoichiometry="1"/>
          <speciesReference constant="true" species="M_cpd00739_c0" stoichiometry="1"/>
        </listOfProducts>
        <fbc:geneProductAssociation>
          <fbc:geneProductRef fbc:geneProduct="G_WMEL220"/>
        </fbc:geneProductAssociation>
      </reaction>
      <reaction fast="false" id="R_rxn03958_c0" reversible="true" name="1_Deoxy_D_xylulose_5_phosphate_isomeroreductase_c0" fbc:upperFluxBound="cobra_default_ub" fbc:lowerFluxBound="cobra_default_lb">
        <listOfReactants>
          <speciesReference constant="true" species="M_cpd00006_c0" stoichiometry="1"/>
          <speciesReference constant="true" species="M_cpd08286_c0" stoichiometry="1"/>
        </listOfReactants>
        <listOfProducts>
          <speciesReference constant="true" species="M_cpd00005_c0" stoichiometry="1"/>
          <speciesReference constant="true" species="M_cpd00067_c0" stoichiometry="1"/>
          <speciesReference constant="true" species="M_cpd08289_c0" stoichiometry="1"/>
        </listOfProducts>
        <fbc:geneProductAssociation>
          <fbc:geneProductRef fbc:geneProduct="G_WMEL780"/>
        </fbc:geneProductAssociation>
      </reaction>
      <reaction fast="false" id="R_rxn05578_c0" reversible="true" name="TRANS_RXNBWI_115531ce_c0" fbc:upperFluxBound="cobra_default_ub" fbc:lowerFluxBound="cobra_default_lb">
        <listOfReactants>
          <speciesReference constant="true" species="M_cpd00067_e0" stoichiometry="1"/>
          <speciesReference constant="true" species="M_cpd00080_e0" stoichiometry="1"/>
        </listOfReactants>
        <listOfProducts>
          <speciesReference constant="true" species="M_cpd00067_c0" stoichiometry="1"/>
          <speciesReference constant="true" species="M_cpd00080_c0" stoichiometry="1"/>
        </listOfProducts>
        <fbc:geneProductAssociation>
          <fbc:geneProductRef fbc:geneProduct="G_WMEL78"/>
        </fbc:geneProductAssociation>
      </reaction>
      <reaction fast="false" id="R_rxn01362_c0" reversible="false" name="Orotidine_5_phosphate_diphosphate_phospho_alpha_D_ribosyl_transferase_c0" fbc:upperFluxBound="cobra_default_ub" fbc:lowerFluxBound="cobra_0_bound">
        <listOfReactants>
          <speciesReference constant="true" species="M_cpd00103_c0" stoichiometry="1"/>
          <speciesReference constant="true" species="M_cpd00247_c0" stoichiometry="1"/>
        </listOfReactants>
        <listOfProducts>
          <speciesReference constant="true" species="M_cpd00012_c0" stoichiometry="1"/>
          <speciesReference constant="true" species="M_cpd00067_c0" stoichiometry="1"/>
          <speciesReference constant="true" species="M_cpd00810_c0" stoichiometry="1"/>
        </listOfProducts>
        <fbc:geneProductAssociation>
          <fbc:or>
            <fbc:geneProductRef fbc:geneProduct="G_WMEL406"/>
            <fbc:geneProductRef fbc:geneProduct="G_WMEL237"/>
          </fbc:or>
        </fbc:geneProductAssociation>
      </reaction>
      <reaction fast="false" id="R_rxn00549_c0" reversible="false" name="D_Fructose_1_6_bisphosphate_1_phosphohydrolase_c0" fbc:upperFluxBound="cobra_default_ub" fbc:lowerFluxBound="cobra_0_bound">
        <listOfReactants>
          <speciesReference constant="true" species="M_cpd00001_c0" stoichiometry="1"/>
          <speciesReference constant="true" species="M_cpd00290_c0" stoichiometry="1"/>
        </listOfReactants>
        <listOfProducts>
          <speciesReference constant="true" species="M_cpd00009_c0" stoichiometry="1"/>
          <speciesReference constant="true" species="M_cpd00072_c0" stoichiometry="1"/>
        </listOfProducts>
        <fbc:geneProductAssociation>
          <fbc:geneProductRef fbc:geneProduct="G_WMEL984"/>
        </fbc:geneProductAssociation>
      </reaction>
      <reaction fast="false" id="R_rxn02938_c0" reversible="false" name="1_5_phospho_D_ribosyl_5_amino_4_imidazolecarboxylate_carboxy_lyase_c0" fbc:upperFluxBound="cobra_default_ub" fbc:lowerFluxBound="cobra_0_bound">
        <listOfReactants>
          <speciesReference constant="true" species="M_cpd00067_c0" stoichiometry="1"/>
          <speciesReference constant="true" species="M_cpd02893_c0" stoichiometry="1"/>
        </listOfReactants>
        <listOfProducts>
          <speciesReference constant="true" species="M_cpd00011_c0" stoichiometry="1"/>
          <speciesReference constant="true" species="M_cpd02140_c0" stoichiometry="1"/>
        </listOfProducts>
        <fbc:geneProductAssociation>
          <fbc:or>
            <fbc:and>
              <fbc:geneProductRef fbc:geneProduct="G_WMEL916"/>
              <fbc:geneProductRef fbc:geneProduct="G_WMEL851"/>
            </fbc:and>
            <fbc:geneProductRef fbc:geneProduct="G_WMEL851"/>
            <fbc:geneProductRef fbc:geneProduct="G_WMEL916"/>
          </fbc:or>
        </fbc:geneProductAssociation>
      </reaction>
      <reaction fast="false" id="R_rxn07875_c0" reversible="true" name="R08086_c0" fbc:upperFluxBound="cobra_default_ub" fbc:lowerFluxBound="cobra_default_lb">
        <listOfReactants>
          <speciesReference constant="true" species="M_cpd00001_c0" stoichiometry="1"/>
          <speciesReference constant="true" species="M_cpd00003_c0" stoichiometry="1"/>
          <speciesReference constant="true" species="M_cpd01061_c0" stoichiometry="1"/>
        </listOfReactants>
        <listOfProducts>
          <speciesReference constant="true" species="M_cpd00004_c0" stoichiometry="1"/>
          <speciesReference constant="true" species="M_cpd00067_c0" stoichiometry="2"/>
          <speciesReference constant="true" species="M_cpd15165_c0" stoichiometry="1"/>
        </listOfProducts>
        <fbc:geneProductAssociation>
          <fbc:geneProductRef fbc:geneProduct="G_WMEL761"/>
        </fbc:geneProductAssociation>
      </reaction>
      <reaction fast="false" id="R_rxn05418_c0" reversible="true" name="8_methyl_3_oxo_nonanoyl_ACP_NADP_oxidoreductase_c0" fbc:upperFluxBound="cobra_default_ub" fbc:lowerFluxBound="cobra_default_lb">
        <listOfReactants>
          <speciesReference constant="true" species="M_cpd00005_c0" stoichiometry="1"/>
          <speciesReference constant="true" species="M_cpd00067_c0" stoichiometry="1"/>
          <speciesReference constant="true" species="M_cpd11554_c0" stoichiometry="1"/>
        </listOfReactants>
        <listOfProducts>
          <speciesReference constant="true" species="M_cpd00006_c0" stoichiometry="1"/>
          <speciesReference constant="true" species="M_cpd11555_c0" stoichiometry="1"/>
        </listOfProducts>
        <fbc:geneProductAssociation>
          <fbc:geneProductRef fbc:geneProduct="G_WMEL606"/>
        </fbc:geneProductAssociation>
      </reaction>
      <reaction fast="false" id="R_rxn10060_c0" reversible="true" name="NAD_kinase_dTTP_c0" fbc:upperFluxBound="cobra_default_ub" fbc:lowerFluxBound="cobra_default_lb">
        <listOfReactants>
          <speciesReference constant="true" species="M_cpd00003_c0" stoichiometry="1"/>
          <speciesReference constant="true" species="M_cpd00357_c0" stoichiometry="1"/>
        </listOfReactants>
        <listOfProducts>
          <speciesReference constant="true" species="M_cpd00006_c0" stoichiometry="1"/>
          <speciesReference constant="true" species="M_cpd00067_c0" stoichiometry="1"/>
          <speciesReference constant="true" species="M_cpd00297_c0" stoichiometry="1"/>
        </listOfProducts>
        <fbc:geneProductAssociation>
          <fbc:geneProductRef fbc:geneProduct="G_WMEL729"/>
        </fbc:geneProductAssociation>
      </reaction>
      <reaction fast="false" id="R_rxn12638_c0" reversible="false" name="methionyl_aminopeptidase_c0" fbc:upperFluxBound="cobra_default_ub" fbc:lowerFluxBound="cobra_0_bound">
        <listOfReactants>
          <speciesReference constant="true" species="M_cpd00001_c0" stoichiometry="1"/>
          <speciesReference constant="true" species="M_cpd11588_c0" stoichiometry="1"/>
        </listOfReactants>
        <listOfProducts>
          <speciesReference constant="true" species="M_cpd00033_c0" stoichiometry="1"/>
          <speciesReference constant="true" species="M_cpd00129_c0" stoichiometry="1"/>
        </listOfProducts>
        <fbc:geneProductAssociation>
          <fbc:or>
            <fbc:geneProductRef fbc:geneProduct="G_WMEL1062"/>
            <fbc:geneProductRef fbc:geneProduct="G_WMEL931"/>
          </fbc:or>
        </fbc:geneProductAssociation>
      </reaction>
      <reaction fast="false" id="R_rxn05127_c0" reversible="false" name="R07418_c0" fbc:upperFluxBound="cobra_default_ub" fbc:lowerFluxBound="cobra_0_bound">
        <listOfReactants>
          <speciesReference constant="true" species="M_cpd00001_c0" stoichiometry="1"/>
          <speciesReference constant="true" species="M_cpd00006_c0" stoichiometry="1"/>
          <speciesReference constant="true" species="M_cpd11341_c0" stoichiometry="1"/>
        </listOfReactants>
        <listOfProducts>
          <speciesReference constant="true" species="M_cpd00005_c0" stoichiometry="1"/>
          <speciesReference constant="true" species="M_cpd00067_c0" stoichiometry="2"/>
          <speciesReference constant="true" species="M_cpd11408_c0" stoichiometry="1"/>
        </listOfProducts>
        <fbc:geneProductAssociation>
          <fbc:geneProductRef fbc:geneProduct="G_WMEL761"/>
        </fbc:geneProductAssociation>
      </reaction>
      <reaction fast="false" id="R_rxn09105_c0" reversible="false" name="phosphatidylglycerol_phosphate_phosphatase_periplasm__n_C16_1_c0" fbc:upperFluxBound="cobra_default_ub" fbc:lowerFluxBound="cobra_0_bound">
        <listOfReactants>
          <speciesReference constant="true" species="M_cpd00001_c0" stoichiometry="1"/>
          <speciesReference constant="true" species="M_cpd15546_c0" stoichiometry="1"/>
        </listOfReactants>
        <listOfProducts>
          <speciesReference constant="true" species="M_cpd00009_c0" stoichiometry="1"/>
          <speciesReference constant="true" species="M_cpd00067_c0" stoichiometry="1"/>
          <speciesReference constant="true" species="M_cpd15539_c0" stoichiometry="1"/>
        </listOfProducts>
        <fbc:geneProductAssociation>
          <fbc:geneProductRef fbc:geneProduct="G_WMEL658"/>
        </fbc:geneProductAssociation>
      </reaction>
      <reaction fast="false" id="R_rxn00612_c0" reversible="true" name="sn_Glycerol_3_phosphate_NADP_2_oxidoreductase_c0" fbc:upperFluxBound="cobra_default_ub" fbc:lowerFluxBound="cobra_default_lb">
        <listOfReactants>
          <speciesReference constant="true" species="M_cpd00006_c0" stoichiometry="1"/>
          <speciesReference constant="true" species="M_cpd00080_c0" stoichiometry="1"/>
        </listOfReactants>
        <listOfProducts>
          <speciesReference constant="true" species="M_cpd00005_c0" stoichiometry="1"/>
          <speciesReference constant="true" species="M_cpd00067_c0" stoichiometry="1"/>
          <speciesReference constant="true" species="M_cpd00095_c0" stoichiometry="1"/>
        </listOfProducts>
        <fbc:geneProductAssociation>
          <fbc:or>
            <fbc:geneProductRef fbc:geneProduct="G_WMEL659"/>
            <fbc:geneProductRef fbc:geneProduct="G_WMEL659"/>
          </fbc:or>
        </fbc:geneProductAssociation>
      </reaction>
      <reaction fast="false" id="R_rxn05461_c0" reversible="true" name="3_Hydroxyoctodecanoyl_ACP_NADP_oxidoreductase_c0" fbc:upperFluxBound="cobra_default_ub" fbc:lowerFluxBound="cobra_default_lb">
        <listOfReactants>
          <speciesReference constant="true" species="M_cpd00005_c0" stoichiometry="1"/>
          <speciesReference constant="true" species="M_cpd00067_c0" stoichiometry="1"/>
          <speciesReference constant="true" species="M_cpd11570_c0" stoichiometry="1"/>
        </listOfReactants>
        <listOfProducts>
          <speciesReference constant="true" species="M_cpd00006_c0" stoichiometry="1"/>
          <speciesReference constant="true" species="M_cpd11571_c0" stoichiometry="1"/>
        </listOfProducts>
        <fbc:geneProductAssociation>
          <fbc:geneProductRef fbc:geneProduct="G_WMEL606"/>
        </fbc:geneProductAssociation>
      </reaction>
      <reaction fast="false" id="R_rxn08083_c0" reversible="false" name="1_tetradecanoyl_sn_glycerol_3_phosphate_O_acyltransferase_n_C12_0_c0" fbc:upperFluxBound="cobra_default_ub" fbc:lowerFluxBound="cobra_0_bound">
        <listOfReactants>
          <speciesReference constant="true" species="M_cpd00067_c0" stoichiometry="1"/>
          <speciesReference constant="true" species="M_cpd11468_c0" stoichiometry="1"/>
          <speciesReference constant="true" species="M_cpd15325_c0" stoichiometry="1"/>
        </listOfReactants>
        <listOfProducts>
          <speciesReference constant="true" species="M_cpd11493_c0" stoichiometry="1"/>
          <speciesReference constant="true" species="M_cpd15521_c0" stoichiometry="1"/>
        </listOfProducts>
        <fbc:geneProductAssociation>
          <fbc:geneProductRef fbc:geneProduct="G_WMEL855"/>
        </fbc:geneProductAssociation>
      </reaction>
      <reaction fast="false" id="R_rxn10222_c0" reversible="true" name="isotetradecanoyl_phosphatidate_cytidylyltransferase_c0" fbc:upperFluxBound="cobra_default_ub" fbc:lowerFluxBound="cobra_default_lb">
        <listOfReactants>
          <speciesReference constant="true" species="M_cpd00052_c0" stoichiometry="1"/>
          <speciesReference constant="true" species="M_cpd15679_c0" stoichiometry="1"/>
        </listOfReactants>
        <listOfProducts>
          <speciesReference constant="true" species="M_cpd00012_c0" stoichiometry="1"/>
          <speciesReference constant="true" species="M_cpd00067_c0" stoichiometry="1"/>
          <speciesReference constant="true" species="M_cpd15685_c0" stoichiometry="1"/>
        </listOfProducts>
        <fbc:geneProductAssociation>
          <fbc:geneProductRef fbc:geneProduct="G_WMEL212"/>
        </fbc:geneProductAssociation>
      </reaction>
      <reaction fast="false" id="R_rxn10263_c0" reversible="true" name="anteisopentadecanoyl_CDPdiacylglycerol_sn_glycerol_3_phosphate_3_phosphatidyltransferase_c0" fbc:upperFluxBound="cobra_default_ub" fbc:lowerFluxBound="cobra_default_lb">
        <listOfReactants>
          <speciesReference constant="true" species="M_cpd00080_c0" stoichiometry="1"/>
          <speciesReference constant="true" species="M_cpd15687_c0" stoichiometry="1"/>
        </listOfReactants>
        <listOfProducts>
          <speciesReference constant="true" species="M_cpd00046_c0" stoichiometry="1"/>
          <speciesReference constant="true" species="M_cpd15720_c0" stoichiometry="1"/>
        </listOfProducts>
        <fbc:geneProductAssociation>
          <fbc:geneProductRef fbc:geneProduct="G_WMEL537"/>
        </fbc:geneProductAssociation>
      </reaction>
      <reaction fast="false" id="R_rxn00300_c0" reversible="false" name="GTP_7_8_8_9_dihydrolase_diphosphate_forming_c0" fbc:upperFluxBound="cobra_default_ub" fbc:lowerFluxBound="cobra_0_bound">
        <listOfReactants>
          <speciesReference constant="true" species="M_cpd00001_c0" stoichiometry="3"/>
          <speciesReference constant="true" species="M_cpd00038_c0" stoichiometry="1"/>
        </listOfReactants>
        <listOfProducts>
          <speciesReference constant="true" species="M_cpd00012_c0" stoichiometry="1"/>
          <speciesReference constant="true" species="M_cpd00047_c0" stoichiometry="1"/>
          <speciesReference constant="true" species="M_cpd00067_c0" stoichiometry="3"/>
          <speciesReference constant="true" species="M_cpd00957_c0" stoichiometry="1"/>
        </listOfProducts>
        <fbc:geneProductAssociation>
          <fbc:geneProductRef fbc:geneProduct="G_WMEL291"/>
        </fbc:geneProductAssociation>
      </reaction>
      <reaction fast="false" id="R_rxn05417_c0" reversible="false" name="6_methyl_heptanoyl_ACP_malonyl_acyl_carrier_protein_C_acyltransferase_decarboxylating_c0" fbc:upperFluxBound="cobra_default_ub" fbc:lowerFluxBound="cobra_0_bound">
        <listOfReactants>
          <speciesReference constant="true" species="M_cpd11492_c0" stoichiometry="1"/>
          <speciesReference constant="true" species="M_cpd11553_c0" stoichiometry="1"/>
        </listOfReactants>
        <listOfProducts>
          <speciesReference constant="true" species="M_cpd00011_c0" stoichiometry="1"/>
          <speciesReference constant="true" species="M_cpd11493_c0" stoichiometry="1"/>
          <speciesReference constant="true" species="M_cpd11554_c0" stoichiometry="1"/>
        </listOfProducts>
        <fbc:geneProductAssociation>
          <fbc:and>
            <fbc:geneProductRef fbc:geneProduct="G_WMEL869"/>
            <fbc:geneProductRef fbc:geneProduct="G_WMEL775"/>
          </fbc:and>
        </fbc:geneProductAssociation>
      </reaction>
      <reaction fast="false" id="R_rxn08551_c0" reversible="false" name="glycerol_3_phosphate_acyltransferase_C18_0_c0" fbc:upperFluxBound="cobra_default_ub" fbc:lowerFluxBound="cobra_0_bound">
        <listOfReactants>
          <speciesReference constant="true" species="M_cpd00067_c0" stoichiometry="1"/>
          <speciesReference constant="true" species="M_cpd00080_c0" stoichiometry="1"/>
          <speciesReference constant="true" species="M_cpd15268_c0" stoichiometry="1"/>
        </listOfReactants>
        <listOfProducts>
          <speciesReference constant="true" species="M_cpd11493_c0" stoichiometry="1"/>
          <speciesReference constant="true" species="M_cpd15329_c0" stoichiometry="1"/>
        </listOfProducts>
        <fbc:geneProductAssociation>
          <fbc:and>
            <fbc:geneProductRef fbc:geneProduct="G_WMEL808"/>
            <fbc:geneProductRef fbc:geneProduct="G_WMEL776"/>
          </fbc:and>
        </fbc:geneProductAssociation>
      </reaction>
      <reaction fast="false" id="R_rxn10256_c0" reversible="true" name="isopentadecanoyl_Diacylglycerol_kinase_c0" fbc:upperFluxBound="cobra_default_ub" fbc:lowerFluxBound="cobra_default_lb">
        <listOfReactants>
          <speciesReference constant="true" species="M_cpd00002_c0" stoichiometry="1"/>
          <speciesReference constant="true" species="M_cpd15704_c0" stoichiometry="1"/>
        </listOfReactants>
        <listOfProducts>
          <speciesReference constant="true" species="M_cpd00008_c0" stoichiometry="1"/>
          <speciesReference constant="true" species="M_cpd15680_c0" stoichiometry="1"/>
        </listOfProducts>
        <fbc:geneProductAssociation>
          <fbc:geneProductRef fbc:geneProduct="G_WMEL132"/>
        </fbc:geneProductAssociation>
      </reaction>
      <reaction fast="false" id="R_rxn09111_c0" reversible="true" name="Phosphatidylglycerol_synthase_n_C16_0_c0" fbc:upperFluxBound="cobra_default_ub" fbc:lowerFluxBound="cobra_default_lb">
        <listOfReactants>
          <speciesReference constant="true" species="M_cpd00080_c0" stoichiometry="1"/>
          <speciesReference constant="true" species="M_cpd15419_c0" stoichiometry="1"/>
        </listOfReactants>
        <listOfProducts>
          <speciesReference constant="true" species="M_cpd00046_c0" stoichiometry="1"/>
          <speciesReference constant="true" species="M_cpd15545_c0" stoichiometry="1"/>
        </listOfProducts>
        <fbc:geneProductAssociation>
          <fbc:geneProductRef fbc:geneProduct="G_WMEL537"/>
        </fbc:geneProductAssociation>
      </reaction>
      <reaction fast="false" id="R_rxn03848_c0" reversible="true" name="Biuret_amidohydrolase_c0" fbc:upperFluxBound="cobra_default_ub" fbc:lowerFluxBound="cobra_default_lb">
        <listOfReactants>
          <speciesReference constant="true" species="M_cpd00001_c0" stoichiometry="1"/>
          <speciesReference constant="true" species="M_cpd00067_c0" stoichiometry="1"/>
          <speciesReference constant="true" species="M_cpd03963_c0" stoichiometry="1"/>
        </listOfReactants>
        <listOfProducts>
          <speciesReference constant="true" species="M_cpd00011_c0" stoichiometry="1"/>
          <speciesReference constant="true" species="M_cpd00013_c0" stoichiometry="1"/>
          <speciesReference constant="true" species="M_cpd00073_c0" stoichiometry="1"/>
        </listOfProducts>
        <fbc:geneProductAssociation>
          <fbc:geneProductRef fbc:geneProduct="G_WMEL376"/>
        </fbc:geneProductAssociation>
      </reaction>
      <reaction fast="false" id="R_rxn05348_c0" reversible="false" name="Decanoyl_acyl_carrier_protein_malonyl_acyl_carrier_protein_C_acyltransferase_decarboxylating_c0" fbc:upperFluxBound="cobra_default_ub" fbc:lowerFluxBound="cobra_0_bound">
        <listOfReactants>
          <speciesReference constant="true" species="M_cpd11474_c0" stoichiometry="1"/>
          <speciesReference constant="true" species="M_cpd11492_c0" stoichiometry="1"/>
        </listOfReactants>
        <listOfProducts>
          <speciesReference constant="true" species="M_cpd00011_c0" stoichiometry="1"/>
          <speciesReference constant="true" species="M_cpd11489_c0" stoichiometry="1"/>
          <speciesReference constant="true" species="M_cpd11493_c0" stoichiometry="1"/>
        </listOfProducts>
        <fbc:geneProductAssociation>
          <fbc:and>
            <fbc:geneProductRef fbc:geneProduct="G_WMEL869"/>
            <fbc:geneProductRef fbc:geneProduct="G_WMEL775"/>
          </fbc:and>
        </fbc:geneProductAssociation>
      </reaction>
      <reaction fast="false" id="R_rxn05435_c0" reversible="false" name="8_methyl_trans_dec_2_enoyl_ACP_NAD_oxidoreductase_A_specific_c0" fbc:upperFluxBound="cobra_default_ub" fbc:lowerFluxBound="cobra_0_bound">
        <listOfReactants>
          <speciesReference constant="true" species="M_cpd00004_c0" stoichiometry="1"/>
          <speciesReference constant="true" species="M_cpd00067_c0" stoichiometry="1"/>
          <speciesReference constant="true" species="M_cpd11506_c0" stoichiometry="1"/>
        </listOfReactants>
        <listOfProducts>
          <speciesReference constant="true" species="M_cpd00003_c0" stoichiometry="1"/>
          <speciesReference constant="true" species="M_cpd11507_c0" stoichiometry="1"/>
        </listOfProducts>
        <fbc:geneProductAssociation>
          <fbc:geneProductRef fbc:geneProduct="G_WMEL94"/>
        </fbc:geneProductAssociation>
      </reaction>
      <reaction fast="false" id="R_rxn11946_c0" reversible="true" name="R05614_c0" fbc:upperFluxBound="cobra_default_ub" fbc:lowerFluxBound="cobra_default_lb">
        <listOfReactants>
          <speciesReference constant="true" species="M_cpd00017_c0" stoichiometry="1"/>
          <speciesReference constant="true" species="M_cpd03449_c0" stoichiometry="1"/>
        </listOfReactants>
        <listOfProducts>
          <speciesReference constant="true" species="M_cpd00019_c0" stoichiometry="1"/>
          <speciesReference constant="true" species="M_cpd00067_c0" stoichiometry="1"/>
          <speciesReference constant="true" species="M_cpd15560_c0" stoichiometry="1"/>
        </listOfProducts>
        <fbc:geneProductAssociation>
          <fbc:geneProductRef fbc:geneProduct="G_WMEL462"/>
        </fbc:geneProductAssociation>
      </reaction>
      <reaction fast="false" id="R_rxn00907_c0" reversible="true" name="5_10_methylenetetrahydrofolate_NADP_oxidoreductase_c0" fbc:upperFluxBound="cobra_default_ub" fbc:lowerFluxBound="cobra_default_lb">
        <listOfReactants>
          <speciesReference constant="true" species="M_cpd00006_c0" stoichiometry="1"/>
          <speciesReference constant="true" species="M_cpd00125_c0" stoichiometry="1"/>
        </listOfReactants>
        <listOfProducts>
          <speciesReference constant="true" species="M_cpd00005_c0" stoichiometry="1"/>
          <speciesReference constant="true" species="M_cpd00347_c0" stoichiometry="1"/>
        </listOfProducts>
        <fbc:geneProductAssociation>
          <fbc:and>
            <fbc:geneProductRef fbc:geneProduct="G_WMEL220"/>
            <fbc:geneProductRef fbc:geneProduct="G_WMEL220"/>
          </fbc:and>
        </fbc:geneProductAssociation>
      </reaction>
      <reaction fast="false" id="R_rxn05458_c0" reversible="true" name="Acyl_carrier_protein_acetyltransferase_c0" fbc:upperFluxBound="cobra_default_ub" fbc:lowerFluxBound="cobra_default_lb">
        <listOfReactants>
          <speciesReference constant="true" species="M_cpd00010_c0" stoichiometry="1"/>
          <speciesReference constant="true" species="M_cpd00067_c0" stoichiometry="1"/>
          <speciesReference constant="true" species="M_cpd11476_c0" stoichiometry="1"/>
        </listOfReactants>
        <listOfProducts>
          <speciesReference constant="true" species="M_cpd00134_c0" stoichiometry="1"/>
          <speciesReference constant="true" species="M_cpd11493_c0" stoichiometry="1"/>
        </listOfProducts>
        <fbc:geneProductAssociation>
          <fbc:geneProductRef fbc:geneProduct="G_WMEL728"/>
        </fbc:geneProductAssociation>
      </reaction>
      <reaction fast="false" id="R_rxn10213_c0" reversible="false" name="stearoyl_1_acylglycerol_3_phosphate_O_acyltransferase_c0" fbc:upperFluxBound="cobra_default_ub" fbc:lowerFluxBound="cobra_0_bound">
        <listOfReactants>
          <speciesReference constant="true" species="M_cpd00067_c0" stoichiometry="1"/>
          <speciesReference constant="true" species="M_cpd00327_c0" stoichiometry="1"/>
          <speciesReference constant="true" species="M_cpd15329_c0" stoichiometry="1"/>
        </listOfReactants>
        <listOfProducts>
          <speciesReference constant="true" species="M_cpd00010_c0" stoichiometry="1"/>
          <speciesReference constant="true" species="M_cpd15526_c0" stoichiometry="1"/>
        </listOfProducts>
        <fbc:geneProductAssociation>
          <fbc:geneProductRef fbc:geneProduct="G_WMEL855"/>
        </fbc:geneProductAssociation>
      </reaction>
      <reaction fast="false" id="R_rxn05229_c0" reversible="false" name="NCAIR_synthetase_and_NCAIR_mutase_c0" fbc:upperFluxBound="cobra_default_ub" fbc:lowerFluxBound="cobra_0_bound">
        <listOfReactants>
          <speciesReference constant="true" species="M_cpd00002_c0" stoichiometry="1"/>
          <speciesReference constant="true" species="M_cpd00242_c0" stoichiometry="1"/>
          <speciesReference constant="true" species="M_cpd02140_c0" stoichiometry="1"/>
        </listOfReactants>
        <listOfProducts>
          <speciesReference constant="true" species="M_cpd00008_c0" stoichiometry="1"/>
          <speciesReference constant="true" species="M_cpd00009_c0" stoichiometry="1"/>
          <speciesReference constant="true" species="M_cpd00067_c0" stoichiometry="1"/>
          <speciesReference constant="true" species="M_cpd02893_c0" stoichiometry="1"/>
        </listOfProducts>
        <fbc:geneProductAssociation>
          <fbc:and>
            <fbc:geneProductRef fbc:geneProduct="G_WMEL851"/>
            <fbc:geneProductRef fbc:geneProduct="G_WMEL916"/>
          </fbc:and>
        </fbc:geneProductAssociation>
      </reaction>
      <reaction fast="false" id="R_rxn08300_c0" reversible="true" name="diacylglycerol_kinase_n_C18_1_c0" fbc:upperFluxBound="cobra_default_ub" fbc:lowerFluxBound="cobra_default_lb">
        <listOfReactants>
          <speciesReference constant="true" species="M_cpd00002_c0" stoichiometry="1"/>
          <speciesReference constant="true" species="M_cpd15312_c0" stoichiometry="1"/>
        </listOfReactants>
        <listOfProducts>
          <speciesReference constant="true" species="M_cpd00008_c0" stoichiometry="1"/>
          <speciesReference constant="true" species="M_cpd15527_c0" stoichiometry="1"/>
        </listOfProducts>
        <fbc:geneProductAssociation>
          <fbc:geneProductRef fbc:geneProduct="G_WMEL132"/>
        </fbc:geneProductAssociation>
      </reaction>
      <reaction fast="false" id="R_rxn08297_c0" reversible="true" name="diacylglycerol_kinase_n_C16_0_c0" fbc:upperFluxBound="cobra_default_ub" fbc:lowerFluxBound="cobra_default_lb">
        <listOfReactants>
          <speciesReference constant="true" species="M_cpd00002_c0" stoichiometry="1"/>
          <speciesReference constant="true" species="M_cpd15309_c0" stoichiometry="1"/>
        </listOfReactants>
        <listOfProducts>
          <speciesReference constant="true" species="M_cpd00008_c0" stoichiometry="1"/>
          <speciesReference constant="true" species="M_cpd15524_c0" stoichiometry="1"/>
        </listOfProducts>
        <fbc:geneProductAssociation>
          <fbc:geneProductRef fbc:geneProduct="G_WMEL132"/>
        </fbc:geneProductAssociation>
      </reaction>
      <reaction fast="false" id="R_rxn07721_c0" reversible="true" name="hydroxycinnamoyl_CoA_anthocyanidin_3_5_diglucoside_5_O_glucoside_6_O_hydroxycinnamoyltransferase_c0" fbc:upperFluxBound="cobra_default_ub" fbc:lowerFluxBound="cobra_default_lb">
        <listOfReactants>
          <speciesReference constant="true" species="M_cpd00270_c0" stoichiometry="1"/>
          <speciesReference constant="true" species="M_cpd05546_c0" stoichiometry="1"/>
        </listOfReactants>
        <listOfProducts>
          <speciesReference constant="true" species="M_cpd00010_c0" stoichiometry="1"/>
          <speciesReference constant="true" species="M_cpd15088_c0" stoichiometry="1"/>
        </listOfProducts>
        <fbc:geneProductAssociation>
          <fbc:or>
            <fbc:geneProductRef fbc:geneProduct="G_WMEL203"/>
            <fbc:geneProductRef fbc:geneProduct="G_WMEL361"/>
          </fbc:or>
        </fbc:geneProductAssociation>
      </reaction>
      <reaction fast="false" id="R_rxn05450_c0" reversible="false" name="14_methyl_trans_pentadec_2_enoyl_ACP_NAD_oxidoreductase_A_specific_c0" fbc:upperFluxBound="cobra_default_ub" fbc:lowerFluxBound="cobra_0_bound">
        <listOfReactants>
          <speciesReference constant="true" species="M_cpd00004_c0" stoichiometry="1"/>
          <speciesReference constant="true" species="M_cpd00067_c0" stoichiometry="1"/>
          <speciesReference constant="true" species="M_cpd11568_c0" stoichiometry="1"/>
        </listOfReactants>
        <listOfProducts>
          <speciesReference constant="true" species="M_cpd00003_c0" stoichiometry="1"/>
          <speciesReference constant="true" species="M_cpd11569_c0" stoichiometry="1"/>
        </listOfProducts>
        <fbc:geneProductAssociation>
          <fbc:geneProductRef fbc:geneProduct="G_WMEL94"/>
        </fbc:geneProductAssociation>
      </reaction>
      <reaction fast="false" id="R_rxn12847_c0" reversible="true" name="Gly_Try_aminopeptidase_c0" fbc:upperFluxBound="cobra_default_ub" fbc:lowerFluxBound="cobra_default_lb">
        <listOfReactants>
          <speciesReference constant="true" species="M_cpd00001_c0" stoichiometry="1"/>
          <speciesReference constant="true" species="M_cpd15606_c0" stoichiometry="1"/>
        </listOfReactants>
        <listOfProducts>
          <speciesReference constant="true" species="M_cpd00033_c0" stoichiometry="1"/>
          <speciesReference constant="true" species="M_cpd00069_c0" stoichiometry="1"/>
        </listOfProducts>
        <fbc:geneProductAssociation>
          <fbc:or>
            <fbc:geneProductRef fbc:geneProduct="G_WMEL1062"/>
            <fbc:geneProductRef fbc:geneProduct="G_WMEL931"/>
          </fbc:or>
        </fbc:geneProductAssociation>
      </reaction>
      <reaction fast="false" id="R_rxn05410_c0" reversible="true" name="4_methyl_3_oxo_pentanoyl_ACP_NADP_oxidoreductase_c0" fbc:upperFluxBound="cobra_default_ub" fbc:lowerFluxBound="cobra_default_lb">
        <listOfReactants>
          <speciesReference constant="true" species="M_cpd00005_c0" stoichiometry="1"/>
          <speciesReference constant="true" species="M_cpd00067_c0" stoichiometry="1"/>
          <speciesReference constant="true" species="M_cpd11546_c0" stoichiometry="1"/>
        </listOfReactants>
        <listOfProducts>
          <speciesReference constant="true" species="M_cpd00006_c0" stoichiometry="1"/>
          <speciesReference constant="true" species="M_cpd11547_c0" stoichiometry="1"/>
        </listOfProducts>
        <fbc:geneProductAssociation>
          <fbc:geneProductRef fbc:geneProduct="G_WMEL606"/>
        </fbc:geneProductAssociation>
      </reaction>
      <reaction fast="false" id="R_rxn05443_c0" reversible="false" name="13_methyl_trans_tetra_dec_2_enoyl_ACP_NAD_oxidoreductase_A_specific_c0" fbc:upperFluxBound="cobra_default_ub" fbc:lowerFluxBound="cobra_0_bound">
        <listOfReactants>
          <speciesReference constant="true" species="M_cpd00004_c0" stoichiometry="1"/>
          <speciesReference constant="true" species="M_cpd00067_c0" stoichiometry="1"/>
          <speciesReference constant="true" species="M_cpd11539_c0" stoichiometry="1"/>
        </listOfReactants>
        <listOfProducts>
          <speciesReference constant="true" species="M_cpd00003_c0" stoichiometry="1"/>
          <speciesReference constant="true" species="M_cpd11540_c0" stoichiometry="1"/>
        </listOfProducts>
        <fbc:geneProductAssociation>
          <fbc:geneProductRef fbc:geneProduct="G_WMEL94"/>
        </fbc:geneProductAssociation>
      </reaction>
      <reaction fast="false" id="R_rxn09114_c0" reversible="true" name="Phosphatidylglycerol_synthase_n_C18_1_c0" fbc:upperFluxBound="cobra_default_ub" fbc:lowerFluxBound="cobra_default_lb">
        <listOfReactants>
          <speciesReference constant="true" species="M_cpd00080_c0" stoichiometry="1"/>
          <speciesReference constant="true" species="M_cpd15420_c0" stoichiometry="1"/>
        </listOfReactants>
        <listOfProducts>
          <speciesReference constant="true" species="M_cpd00046_c0" stoichiometry="1"/>
          <speciesReference constant="true" species="M_cpd15548_c0" stoichiometry="1"/>
        </listOfProducts>
        <fbc:geneProductAssociation>
          <fbc:geneProductRef fbc:geneProduct="G_WMEL537"/>
        </fbc:geneProductAssociation>
      </reaction>
      <reaction fast="false" id="R_rxn09188_c0" reversible="true" name="Proline_dehydrogenase_c0" fbc:upperFluxBound="cobra_default_ub" fbc:lowerFluxBound="cobra_default_lb">
        <listOfReactants>
          <speciesReference constant="true" species="M_cpd00015_c0" stoichiometry="1"/>
          <speciesReference constant="true" species="M_cpd00129_c0" stoichiometry="1"/>
        </listOfReactants>
        <listOfProducts>
          <speciesReference constant="true" species="M_cpd00982_c0" stoichiometry="1"/>
          <speciesReference constant="true" species="M_cpd02431_c0" stoichiometry="1"/>
        </listOfProducts>
        <fbc:geneProductAssociation>
          <fbc:geneProductRef fbc:geneProduct="G_WMEL344"/>
        </fbc:geneProductAssociation>
      </reaction>
      <reaction fast="false" id="R_rxn10208_c0" reversible="false" name="isopentadecanoyl_glycerol_3_phosphate_O_acyltransferase_c0" fbc:upperFluxBound="cobra_default_ub" fbc:lowerFluxBound="cobra_0_bound">
        <listOfReactants>
          <speciesReference constant="true" species="M_cpd00080_c0" stoichiometry="1"/>
          <speciesReference constant="true" species="M_cpd11437_c0" stoichiometry="1"/>
        </listOfReactants>
        <listOfProducts>
          <speciesReference constant="true" species="M_cpd00010_c0" stoichiometry="1"/>
          <speciesReference constant="true" species="M_cpd15674_c0" stoichiometry="1"/>
        </listOfProducts>
        <fbc:geneProductAssociation>
          <fbc:and>
            <fbc:geneProductRef fbc:geneProduct="G_WMEL776"/>
            <fbc:geneProductRef fbc:geneProduct="G_WMEL808"/>
          </fbc:and>
        </fbc:geneProductAssociation>
      </reaction>
      <reaction fast="false" id="R_rxn05345_c0" reversible="false" name="dodecanoyl_acyl_carrier_protein_malonyl_acyl_carrier_protein_C_acyltransferase_decarboxylating_c0" fbc:upperFluxBound="cobra_default_ub" fbc:lowerFluxBound="cobra_0_bound">
        <listOfReactants>
          <speciesReference constant="true" species="M_cpd11468_c0" stoichiometry="1"/>
          <speciesReference constant="true" species="M_cpd11492_c0" stoichiometry="1"/>
        </listOfReactants>
        <listOfProducts>
          <speciesReference constant="true" species="M_cpd00011_c0" stoichiometry="1"/>
          <speciesReference constant="true" species="M_cpd11491_c0" stoichiometry="1"/>
          <speciesReference constant="true" species="M_cpd11493_c0" stoichiometry="1"/>
        </listOfProducts>
        <fbc:geneProductAssociation>
          <fbc:and>
            <fbc:geneProductRef fbc:geneProduct="G_WMEL869"/>
            <fbc:geneProductRef fbc:geneProduct="G_WMEL775"/>
          </fbc:and>
        </fbc:geneProductAssociation>
      </reaction>
      <reaction fast="false" id="R_rxn04068_c0" reversible="true" name="Glycocholate_amidohydrolase_c0" fbc:upperFluxBound="cobra_default_ub" fbc:lowerFluxBound="cobra_default_lb">
        <listOfReactants>
          <speciesReference constant="true" species="M_cpd00001_c0" stoichiometry="1"/>
          <speciesReference constant="true" species="M_cpd01318_c0" stoichiometry="1"/>
        </listOfReactants>
        <listOfProducts>
          <speciesReference constant="true" species="M_cpd00033_c0" stoichiometry="1"/>
          <speciesReference constant="true" species="M_cpd00526_c0" stoichiometry="1"/>
        </listOfProducts>
        <fbc:geneProductAssociation>
          <fbc:geneProductRef fbc:geneProduct="G_WMEL825"/>
        </fbc:geneProductAssociation>
      </reaction>
      <reaction fast="false" id="R_rxn05422_c0" reversible="true" name="10_methyl_3_oxo_undecanoyl_ACP_NADP_oxidoreductase_c0" fbc:upperFluxBound="cobra_default_ub" fbc:lowerFluxBound="cobra_default_lb">
        <listOfReactants>
          <speciesReference constant="true" species="M_cpd00005_c0" stoichiometry="1"/>
          <speciesReference constant="true" species="M_cpd00067_c0" stoichiometry="1"/>
          <speciesReference constant="true" species="M_cpd11558_c0" stoichiometry="1"/>
        </listOfReactants>
        <listOfProducts>
          <speciesReference constant="true" species="M_cpd00006_c0" stoichiometry="1"/>
          <speciesReference constant="true" species="M_cpd11559_c0" stoichiometry="1"/>
        </listOfProducts>
        <fbc:geneProductAssociation>
          <fbc:geneProductRef fbc:geneProduct="G_WMEL606"/>
        </fbc:geneProductAssociation>
      </reaction>
      <reaction fast="false" id="R_rxn03891_c0" reversible="false" name="R05612_c0" fbc:upperFluxBound="cobra_default_ub" fbc:lowerFluxBound="cobra_0_bound">
        <listOfReactants>
          <speciesReference constant="true" species="M_cpd00113_c0" stoichiometry="1"/>
          <speciesReference constant="true" species="M_cpd00906_c0" stoichiometry="1"/>
        </listOfReactants>
        <listOfProducts>
          <speciesReference constant="true" species="M_cpd00012_c0" stoichiometry="1"/>
          <speciesReference constant="true" species="M_cpd00067_c0" stoichiometry="1"/>
          <speciesReference constant="true" species="M_cpd02590_c0" stoichiometry="1"/>
        </listOfProducts>
        <fbc:geneProductAssociation>
          <fbc:geneProductRef fbc:geneProduct="G_WMEL691"/>
        </fbc:geneProductAssociation>
      </reaction>
      <reaction fast="false" id="R_rxn01465_c0" reversible="true" name="S_dihydroorotate_amidohydrolase_c0" fbc:upperFluxBound="cobra_default_ub" fbc:lowerFluxBound="cobra_default_lb">
        <listOfReactants>
          <speciesReference constant="true" species="M_cpd00001_c0" stoichiometry="1"/>
          <speciesReference constant="true" species="M_cpd00282_c0" stoichiometry="1"/>
        </listOfReactants>
        <listOfProducts>
          <speciesReference constant="true" species="M_cpd00067_c0" stoichiometry="1"/>
          <speciesReference constant="true" species="M_cpd00343_c0" stoichiometry="1"/>
        </listOfProducts>
        <fbc:geneProductAssociation>
          <fbc:geneProductRef fbc:geneProduct="G_WMEL960"/>
        </fbc:geneProductAssociation>
      </reaction>
      <reaction fast="false" id="R_rxn10204_c0" reversible="false" name="acyl_CoA_sn_glycerol_3_phosphate_1_O_acyltransferase_c0" fbc:upperFluxBound="cobra_default_ub" fbc:lowerFluxBound="cobra_0_bound">
        <listOfReactants>
          <speciesReference constant="true" species="M_cpd00080_c0" stoichiometry="1"/>
          <speciesReference constant="true" species="M_cpd00327_c0" stoichiometry="1"/>
        </listOfReactants>
        <listOfProducts>
          <speciesReference constant="true" species="M_cpd00010_c0" stoichiometry="1"/>
          <speciesReference constant="true" species="M_cpd15329_c0" stoichiometry="1"/>
        </listOfProducts>
        <fbc:geneProductAssociation>
          <fbc:and>
            <fbc:geneProductRef fbc:geneProduct="G_WMEL808"/>
            <fbc:geneProductRef fbc:geneProduct="G_WMEL776"/>
          </fbc:and>
        </fbc:geneProductAssociation>
      </reaction>
      <reaction fast="false" id="R_rxn05145_c0" reversible="true" name="phosphate_transporting_ATPase_c0" fbc:upperFluxBound="cobra_default_ub" fbc:lowerFluxBound="cobra_default_lb">
        <listOfReactants>
          <speciesReference constant="true" species="M_cpd00001_c0" stoichiometry="1"/>
          <speciesReference constant="true" species="M_cpd00002_c0" stoichiometry="1"/>
          <speciesReference constant="true" species="M_cpd00009_e0" stoichiometry="1"/>
        </listOfReactants>
        <listOfProducts>
          <speciesReference constant="true" species="M_cpd00008_c0" stoichiometry="1"/>
          <speciesReference constant="true" species="M_cpd00009_c0" stoichiometry="2"/>
          <speciesReference constant="true" species="M_cpd00067_c0" stoichiometry="1"/>
        </listOfProducts>
        <fbc:geneProductAssociation>
          <fbc:and>
            <fbc:geneProductRef fbc:geneProduct="G_WMEL473"/>
            <fbc:geneProductRef fbc:geneProduct="G_WMEL475"/>
            <fbc:geneProductRef fbc:geneProduct="G_WMEL1028"/>
            <fbc:geneProductRef fbc:geneProduct="G_WMEL798"/>
          </fbc:and>
        </fbc:geneProductAssociation>
      </reaction>
      <reaction fast="false" id="R_rxn01872_c0" reversible="true" name="succinyl_CoA_enzyme_N6_dihydrolipoyllysine_S_succinyltransferase_c0" fbc:upperFluxBound="cobra_default_ub" fbc:lowerFluxBound="cobra_default_lb">
        <listOfReactants>
          <speciesReference constant="true" species="M_cpd00078_c0" stoichiometry="1"/>
          <speciesReference constant="true" species="M_cpd00449_c0" stoichiometry="1"/>
        </listOfReactants>
        <listOfProducts>
          <speciesReference constant="true" species="M_cpd00010_c0" stoichiometry="1"/>
          <speciesReference constant="true" species="M_cpd00860_c0" stoichiometry="1"/>
        </listOfProducts>
        <fbc:geneProductAssociation>
          <fbc:geneProductRef fbc:geneProduct="G_WMEL559"/>
        </fbc:geneProductAssociation>
      </reaction>
      <reaction fast="false" id="R_rxn01643_c0" reversible="false" name="L_Aspartate_4_semialdehyde_NADP_oxidoreductase_phosphorylating_c0" fbc:upperFluxBound="cobra_default_ub" fbc:lowerFluxBound="cobra_0_bound">
        <listOfReactants>
          <speciesReference constant="true" species="M_cpd00005_c0" stoichiometry="1"/>
          <speciesReference constant="true" species="M_cpd00067_c0" stoichiometry="1"/>
          <speciesReference constant="true" species="M_cpd01977_c0" stoichiometry="1"/>
        </listOfReactants>
        <listOfProducts>
          <speciesReference constant="true" species="M_cpd00006_c0" stoichiometry="1"/>
          <speciesReference constant="true" species="M_cpd00009_c0" stoichiometry="1"/>
          <speciesReference constant="true" species="M_cpd00346_c0" stoichiometry="1"/>
        </listOfProducts>
        <fbc:geneProductAssociation>
          <fbc:or>
            <fbc:geneProductRef fbc:geneProduct="G_WMEL761"/>
            <fbc:geneProductRef fbc:geneProduct="G_WMEL761"/>
          </fbc:or>
        </fbc:geneProductAssociation>
      </reaction>
      <reaction fast="false" id="R_rxn04457_c0" reversible="false" name="R06605_c0" fbc:upperFluxBound="cobra_default_ub" fbc:lowerFluxBound="cobra_0_bound">
        <listOfReactants>
          <speciesReference constant="true" species="M_cpd09027_c0" stoichiometry="1"/>
        </listOfReactants>
        <listOfProducts>
          <speciesReference constant="true" species="M_cpd00011_c0" stoichiometry="1"/>
          <speciesReference constant="true" species="M_cpd01567_c0" stoichiometry="1"/>
        </listOfProducts>
        <fbc:geneProductAssociation>
          <fbc:geneProductRef fbc:geneProduct="G_NOGENE"/>
        </fbc:geneProductAssociation>
      </reaction>
      <reaction fast="false" id="R_rxn00248_c0" reversible="true" name="S_malate_NAD_oxidoreductase_c0" fbc:upperFluxBound="cobra_default_ub" fbc:lowerFluxBound="cobra_default_lb">
        <listOfReactants>
          <speciesReference constant="true" species="M_cpd00003_c0" stoichiometry="1"/>
          <speciesReference constant="true" species="M_cpd00130_c0" stoichiometry="1"/>
        </listOfReactants>
        <listOfProducts>
          <speciesReference constant="true" species="M_cpd00004_c0" stoichiometry="1"/>
          <speciesReference constant="true" species="M_cpd00032_c0" stoichiometry="1"/>
          <speciesReference constant="true" species="M_cpd00067_c0" stoichiometry="1"/>
        </listOfProducts>
        <fbc:geneProductAssociation>
          <fbc:or>
            <fbc:geneProductRef fbc:geneProduct="G_WMEL116"/>
            <fbc:geneProductRef fbc:geneProduct="G_WMEL116"/>
          </fbc:or>
        </fbc:geneProductAssociation>
      </reaction>
      <reaction fast="false" id="R_rxn05385_c0" reversible="true" name="5_methyl_3_oxo_hexanoyl_ACP_NADP_oxidoreductase_c0" fbc:upperFluxBound="cobra_default_ub" fbc:lowerFluxBound="cobra_default_lb">
        <listOfReactants>
          <speciesReference constant="true" species="M_cpd00005_c0" stoichiometry="1"/>
          <speciesReference constant="true" species="M_cpd00067_c0" stoichiometry="1"/>
          <speciesReference constant="true" species="M_cpd11521_c0" stoichiometry="1"/>
        </listOfReactants>
        <listOfProducts>
          <speciesReference constant="true" species="M_cpd00006_c0" stoichiometry="1"/>
          <speciesReference constant="true" species="M_cpd11522_c0" stoichiometry="1"/>
        </listOfProducts>
        <fbc:geneProductAssociation>
          <fbc:geneProductRef fbc:geneProduct="G_WMEL606"/>
        </fbc:geneProductAssociation>
      </reaction>
      <reaction fast="false" id="R_rxn06937_c0" reversible="false" name="L_glutamate_tRNAGlu_ligase_AMP_forming_c0" fbc:upperFluxBound="cobra_default_ub" fbc:lowerFluxBound="cobra_0_bound">
        <listOfReactants>
          <speciesReference constant="true" species="M_cpd00002_c0" stoichiometry="1"/>
          <speciesReference constant="true" species="M_cpd00023_c0" stoichiometry="1"/>
          <speciesReference constant="true" species="M_cpd11912_c0" stoichiometry="1"/>
        </listOfReactants>
        <listOfProducts>
          <speciesReference constant="true" species="M_cpd00012_c0" stoichiometry="1"/>
          <speciesReference constant="true" species="M_cpd00018_c0" stoichiometry="1"/>
          <speciesReference constant="true" species="M_cpd00067_c0" stoichiometry="1"/>
          <speciesReference constant="true" species="M_cpd12227_c0" stoichiometry="1"/>
        </listOfProducts>
        <fbc:geneProductAssociation>
          <fbc:geneProductRef fbc:geneProduct="G_WMEL505"/>
        </fbc:geneProductAssociation>
      </reaction>
      <reaction fast="false" id="R_rxn01637_c0" reversible="true" name="N2_Acetyl_L_ornithine_2_oxoglutarate_aminotransferase_c0" fbc:upperFluxBound="cobra_default_ub" fbc:lowerFluxBound="cobra_default_lb">
        <listOfReactants>
          <speciesReference constant="true" species="M_cpd00024_c0" stoichiometry="1"/>
          <speciesReference constant="true" species="M_cpd00342_c0" stoichiometry="1"/>
        </listOfReactants>
        <listOfProducts>
          <speciesReference constant="true" species="M_cpd00023_c0" stoichiometry="1"/>
          <speciesReference constant="true" species="M_cpd00918_c0" stoichiometry="1"/>
        </listOfProducts>
        <fbc:geneProductAssociation>
          <fbc:or>
            <fbc:geneProductRef fbc:geneProduct="G_WMEL563"/>
            <fbc:geneProductRef fbc:geneProduct="G_WMEL908"/>
          </fbc:or>
        </fbc:geneProductAssociation>
      </reaction>
      <reaction fast="false" id="R_rxn03095_c0" reversible="true" name="Taurodeoxycholate_amidohydrolase_c0" fbc:upperFluxBound="cobra_default_ub" fbc:lowerFluxBound="cobra_default_lb">
        <listOfReactants>
          <speciesReference constant="true" species="M_cpd00001_c0" stoichiometry="1"/>
          <speciesReference constant="true" species="M_cpd03244_c0" stoichiometry="1"/>
        </listOfReactants>
        <listOfProducts>
          <speciesReference constant="true" species="M_cpd00210_c0" stoichiometry="1"/>
          <speciesReference constant="true" species="M_cpd02733_c0" stoichiometry="1"/>
        </listOfProducts>
        <fbc:geneProductAssociation>
          <fbc:geneProductRef fbc:geneProduct="G_WMEL825"/>
        </fbc:geneProductAssociation>
      </reaction>
      <reaction fast="false" id="R_rxn00566_c0" reversible="false" name="L_Cysteine_hydrogen_sulfide_lyase_deaminating_pyruvate_forming_c0" fbc:upperFluxBound="cobra_default_ub" fbc:lowerFluxBound="cobra_0_bound">
        <listOfReactants>
          <speciesReference constant="true" species="M_cpd00001_c0" stoichiometry="1"/>
          <speciesReference constant="true" species="M_cpd00084_c0" stoichiometry="1"/>
        </listOfReactants>
        <listOfProducts>
          <speciesReference constant="true" species="M_cpd00013_c0" stoichiometry="1"/>
          <speciesReference constant="true" species="M_cpd00020_c0" stoichiometry="1"/>
          <speciesReference constant="true" species="M_cpd00067_c0" stoichiometry="1"/>
          <speciesReference constant="true" species="M_cpd00239_c0" stoichiometry="1"/>
        </listOfProducts>
        <fbc:geneProductAssociation>
          <fbc:geneProductRef fbc:geneProduct="G_WMEL747"/>
        </fbc:geneProductAssociation>
      </reaction>
      <reaction fast="false" id="R_rxn03762_c0" reversible="true" name="R05465_c0" fbc:upperFluxBound="cobra_default_ub" fbc:lowerFluxBound="cobra_default_lb">
        <listOfReactants>
          <speciesReference constant="true" species="M_cpd00051_c0" stoichiometry="1"/>
          <speciesReference constant="true" species="M_cpd00102_c0" stoichiometry="1"/>
        </listOfReactants>
        <listOfProducts>
          <speciesReference constant="true" species="M_cpd00009_c0" stoichiometry="1"/>
          <speciesReference constant="true" species="M_cpd00067_c0" stoichiometry="1"/>
          <speciesReference constant="true" species="M_cpd04058_c0" stoichiometry="1"/>
        </listOfProducts>
        <fbc:geneProductAssociation>
          <fbc:geneProductRef fbc:geneProduct="G_WMEL871"/>
        </fbc:geneProductAssociation>
      </reaction>
      <reaction fast="false" id="R_rxn00392_c0" reversible="true" name="ATP_riboflavin_5_phosphotransferase_c0" fbc:upperFluxBound="cobra_default_ub" fbc:lowerFluxBound="cobra_default_lb">
        <listOfReactants>
          <speciesReference constant="true" species="M_cpd00002_c0" stoichiometry="1"/>
          <speciesReference constant="true" species="M_cpd00220_c0" stoichiometry="1"/>
        </listOfReactants>
        <listOfProducts>
          <speciesReference constant="true" species="M_cpd00008_c0" stoichiometry="1"/>
          <speciesReference constant="true" species="M_cpd00050_c0" stoichiometry="1"/>
          <speciesReference constant="true" species="M_cpd00067_c0" stoichiometry="1"/>
        </listOfProducts>
        <fbc:geneProductAssociation>
          <fbc:and>
            <fbc:geneProductRef fbc:geneProduct="G_WMEL263"/>
            <fbc:geneProductRef fbc:geneProduct="G_WMEL263"/>
          </fbc:and>
        </fbc:geneProductAssociation>
      </reaction>
      <reaction fast="false" id="R_rxn00747_c0" reversible="true" name="D_glyceraldehyde_3_phosphate_aldose_ketose_isomerase_c0" fbc:upperFluxBound="cobra_default_ub" fbc:lowerFluxBound="cobra_default_lb">
        <listOfReactants>
          <speciesReference constant="true" species="M_cpd00102_c0" stoichiometry="1"/>
        </listOfReactants>
        <listOfProducts>
          <speciesReference constant="true" species="M_cpd00095_c0" stoichiometry="1"/>
        </listOfProducts>
        <fbc:geneProductAssociation>
          <fbc:geneProductRef fbc:geneProduct="G_WMEL340"/>
        </fbc:geneProductAssociation>
      </reaction>
      <reaction fast="false" id="R_rxn01334_c0" reversible="true" name="Sedoheptulose_1_7_bisphosphate_D_glyceraldehyde_3_phosphate_lyase_c0" fbc:upperFluxBound="cobra_default_ub" fbc:lowerFluxBound="cobra_default_lb">
        <listOfReactants>
          <speciesReference constant="true" species="M_cpd00349_c0" stoichiometry="1"/>
        </listOfReactants>
        <listOfProducts>
          <speciesReference constant="true" species="M_cpd00095_c0" stoichiometry="1"/>
          <speciesReference constant="true" species="M_cpd00236_c0" stoichiometry="1"/>
        </listOfProducts>
        <fbc:geneProductAssociation>
          <fbc:geneProductRef fbc:geneProduct="G_WMEL1025"/>
        </fbc:geneProductAssociation>
      </reaction>
      <reaction fast="false" id="R_rxn10113_c0" reversible="false" name="cytochrome_oxidase_bo3_ubiquinol_8__25_protons_c0" fbc:upperFluxBound="cobra_default_ub" fbc:lowerFluxBound="cobra_0_bound">
        <listOfReactants>
          <speciesReference constant="true" species="M_cpd00007_c0" stoichiometry="0.5"/>
          <speciesReference constant="true" species="M_cpd00067_c0" stoichiometry="2.5"/>
          <speciesReference constant="true" species="M_cpd15561_c0" stoichiometry="1"/>
        </listOfReactants>
        <listOfProducts>
          <speciesReference constant="true" species="M_cpd00001_c0" stoichiometry="1"/>
          <speciesReference constant="true" species="M_cpd00067_e0" stoichiometry="2.5"/>
          <speciesReference constant="true" species="M_cpd15560_c0" stoichiometry="1"/>
        </listOfProducts>
        <fbc:geneProductAssociation>
          <fbc:and>
            <fbc:geneProductRef fbc:geneProduct="G_WMEL874"/>
            <fbc:geneProductRef fbc:geneProduct="G_Unknown"/>
            <fbc:geneProductRef fbc:geneProduct="G_Unknown"/>
            <fbc:geneProductRef fbc:geneProduct="G_Unknown"/>
            <fbc:geneProductRef fbc:geneProduct="G_Unknown"/>
            <fbc:geneProductRef fbc:geneProduct="G_Unknown"/>
            <fbc:geneProductRef fbc:geneProduct="G_Unknown"/>
            <fbc:geneProductRef fbc:geneProduct="G_WMEL89"/>
            <fbc:geneProductRef fbc:geneProduct="G_Unknown"/>
            <fbc:geneProductRef fbc:geneProduct="G_Unknown"/>
          </fbc:and>
        </fbc:geneProductAssociation>
      </reaction>
      <reaction fast="false" id="R_rxn00029_c0" reversible="false" name="5_aminolevulinate_hydro_lyase_adding_5_aminolevulinate_and_cyclizing_porphobilinogen_forming_c0" fbc:upperFluxBound="cobra_default_ub" fbc:lowerFluxBound="cobra_0_bound">
        <listOfReactants>
          <speciesReference constant="true" species="M_cpd00338_c0" stoichiometry="2"/>
        </listOfReactants>
        <listOfProducts>
          <speciesReference constant="true" species="M_cpd00001_c0" stoichiometry="2"/>
          <speciesReference constant="true" species="M_cpd00067_c0" stoichiometry="1"/>
          <speciesReference constant="true" species="M_cpd00689_c0" stoichiometry="1"/>
        </listOfProducts>
        <fbc:geneProductAssociation>
          <fbc:geneProductRef fbc:geneProduct="G_WMEL372"/>
        </fbc:geneProductAssociation>
      </reaction>
      <reaction fast="false" id="R_rxn06673_c0" reversible="false" name="Acetyl_CoA_carbon_dioxide_ligase_ADP_forming_c0" fbc:upperFluxBound="cobra_default_ub" fbc:lowerFluxBound="cobra_0_bound">
        <listOfReactants>
          <speciesReference constant="true" species="M_cpd00022_c0" stoichiometry="1"/>
          <speciesReference constant="true" species="M_cpd12543_c0" stoichiometry="1"/>
        </listOfReactants>
        <listOfProducts>
          <speciesReference constant="true" species="M_cpd00070_c0" stoichiometry="1"/>
          <speciesReference constant="true" species="M_cpd12848_c0" stoichiometry="1"/>
        </listOfProducts>
        <fbc:geneProductAssociation>
          <fbc:and>
            <fbc:geneProductRef fbc:geneProduct="G_WMEL856"/>
            <fbc:geneProductRef fbc:geneProduct="G_WMEL856"/>
          </fbc:and>
        </fbc:geneProductAssociation>
      </reaction>
      <reaction fast="false" id="R_rxn07734_c0" reversible="true" name="hydroxycinnamoyl_CoA_anthocyanidin_3_5_diglucoside_5_O_glucoside_6_O_hydroxycinnamoyltransferase_c0" fbc:upperFluxBound="cobra_default_ub" fbc:lowerFluxBound="cobra_default_lb">
        <listOfReactants>
          <speciesReference constant="true" species="M_cpd00270_c0" stoichiometry="1"/>
          <speciesReference constant="true" species="M_cpd15028_c0" stoichiometry="1"/>
        </listOfReactants>
        <listOfProducts>
          <speciesReference constant="true" species="M_cpd00010_c0" stoichiometry="1"/>
          <speciesReference constant="true" species="M_cpd15029_c0" stoichiometry="1"/>
        </listOfProducts>
        <fbc:geneProductAssociation>
          <fbc:or>
            <fbc:geneProductRef fbc:geneProduct="G_WMEL361"/>
            <fbc:geneProductRef fbc:geneProduct="G_WMEL203"/>
          </fbc:or>
        </fbc:geneProductAssociation>
      </reaction>
      <reaction fast="false" id="R_rxn12646_c0" reversible="true" name="RXN0_6983c_c0" fbc:upperFluxBound="cobra_default_ub" fbc:lowerFluxBound="cobra_default_lb">
        <listOfReactants>
          <speciesReference constant="true" species="M_cpd00001_c0" stoichiometry="1"/>
          <speciesReference constant="true" species="M_cpd11580_c0" stoichiometry="1"/>
        </listOfReactants>
        <listOfProducts>
          <speciesReference constant="true" species="M_cpd00033_c0" stoichiometry="1"/>
          <speciesReference constant="true" species="M_cpd00053_c0" stoichiometry="1"/>
        </listOfProducts>
        <fbc:geneProductAssociation>
          <fbc:or>
            <fbc:geneProductRef fbc:geneProduct="G_WMEL1062"/>
            <fbc:geneProductRef fbc:geneProduct="G_WMEL931"/>
          </fbc:or>
        </fbc:geneProductAssociation>
      </reaction>
      <reaction fast="false" id="R_rxn05448_c0" reversible="false" name="10_methyl_trans_undec_2_enoyl_ACP_NAD_oxidoreductase_A_specific_c0" fbc:upperFluxBound="cobra_default_ub" fbc:lowerFluxBound="cobra_0_bound">
        <listOfReactants>
          <speciesReference constant="true" species="M_cpd00004_c0" stoichiometry="1"/>
          <speciesReference constant="true" species="M_cpd00067_c0" stoichiometry="1"/>
          <speciesReference constant="true" species="M_cpd11560_c0" stoichiometry="1"/>
        </listOfReactants>
        <listOfProducts>
          <speciesReference constant="true" species="M_cpd00003_c0" stoichiometry="1"/>
          <speciesReference constant="true" species="M_cpd11561_c0" stoichiometry="1"/>
        </listOfProducts>
        <fbc:geneProductAssociation>
          <fbc:geneProductRef fbc:geneProduct="G_WMEL94"/>
        </fbc:geneProductAssociation>
      </reaction>
      <reaction fast="false" id="R_rxn05446_c0" reversible="false" name="6_methyl_trans_hept_2_enoyl_ACP_NAD_oxidoreductase_A_specific_c0" fbc:upperFluxBound="cobra_default_ub" fbc:lowerFluxBound="cobra_0_bound">
        <listOfReactants>
          <speciesReference constant="true" species="M_cpd00004_c0" stoichiometry="1"/>
          <speciesReference constant="true" species="M_cpd00067_c0" stoichiometry="1"/>
          <speciesReference constant="true" species="M_cpd11552_c0" stoichiometry="1"/>
        </listOfReactants>
        <listOfProducts>
          <speciesReference constant="true" species="M_cpd00003_c0" stoichiometry="1"/>
          <speciesReference constant="true" species="M_cpd11553_c0" stoichiometry="1"/>
        </listOfProducts>
        <fbc:geneProductAssociation>
          <fbc:geneProductRef fbc:geneProduct="G_WMEL94"/>
        </fbc:geneProductAssociation>
      </reaction>
      <reaction fast="false" id="R_rxn02175_c0" reversible="true" name="ATP_pantetheine_4_phosphate_adenylyltransferase_c0" fbc:upperFluxBound="cobra_default_ub" fbc:lowerFluxBound="cobra_default_lb">
        <listOfReactants>
          <speciesReference constant="true" species="M_cpd00002_c0" stoichiometry="1"/>
          <speciesReference constant="true" species="M_cpd00834_c0" stoichiometry="1"/>
        </listOfReactants>
        <listOfProducts>
          <speciesReference constant="true" species="M_cpd00012_c0" stoichiometry="1"/>
          <speciesReference constant="true" species="M_cpd00655_c0" stoichiometry="1"/>
        </listOfProducts>
        <fbc:geneProductAssociation>
          <fbc:geneProductRef fbc:geneProduct="G_WMEL6"/>
        </fbc:geneProductAssociation>
      </reaction>
      <reaction fast="false" id="R_rxn05150_c0" reversible="false" name="zinc_transport_via_ABC_system_c0" fbc:upperFluxBound="cobra_default_ub" fbc:lowerFluxBound="cobra_0_bound">
        <listOfReactants>
          <speciesReference constant="true" species="M_cpd00001_c0" stoichiometry="1"/>
          <speciesReference constant="true" species="M_cpd00002_c0" stoichiometry="1"/>
          <speciesReference constant="true" species="M_cpd00034_e0" stoichiometry="1"/>
        </listOfReactants>
        <listOfProducts>
          <speciesReference constant="true" species="M_cpd00008_c0" stoichiometry="1"/>
          <speciesReference constant="true" species="M_cpd00009_c0" stoichiometry="1"/>
          <speciesReference constant="true" species="M_cpd00034_c0" stoichiometry="1"/>
          <speciesReference constant="true" species="M_cpd00067_c0" stoichiometry="1"/>
        </listOfProducts>
        <fbc:geneProductAssociation>
          <fbc:and>
            <fbc:geneProductRef fbc:geneProduct="G_Unknown"/>
            <fbc:geneProductRef fbc:geneProduct="G_WMEL753"/>
            <fbc:geneProductRef fbc:geneProduct="G_WMEL997"/>
          </fbc:and>
        </fbc:geneProductAssociation>
      </reaction>
      <reaction fast="false" id="R_rxn02009_c0" reversible="true" name="UDP_N_acetylmuramoyl_L_alanyl_D_glutamate_L_lysine_gamma_ligase_ADP_forming_c0" fbc:upperFluxBound="cobra_default_ub" fbc:lowerFluxBound="cobra_default_lb">
        <listOfReactants>
          <speciesReference constant="true" species="M_cpd00002_c0" stoichiometry="1"/>
          <speciesReference constant="true" species="M_cpd00039_c0" stoichiometry="1"/>
          <speciesReference constant="true" species="M_cpd00525_c0" stoichiometry="1"/>
        </listOfReactants>
        <listOfProducts>
          <speciesReference constant="true" species="M_cpd00008_c0" stoichiometry="1"/>
          <speciesReference constant="true" species="M_cpd00009_c0" stoichiometry="1"/>
          <speciesReference constant="true" species="M_cpd00067_c0" stoichiometry="1"/>
          <speciesReference constant="true" species="M_cpd02861_c0" stoichiometry="1"/>
        </listOfProducts>
        <fbc:geneProductAssociation>
          <fbc:geneProductRef fbc:geneProduct="G_WMEL902"/>
        </fbc:geneProductAssociation>
      </reaction>
      <reaction fast="false" id="R_rxn09562_c0" reversible="true" name="Guanylate_kinase_c0" fbc:upperFluxBound="cobra_default_ub" fbc:lowerFluxBound="cobra_default_lb">
        <listOfReactants>
          <speciesReference constant="true" species="M_cpd00067_c0" stoichiometry="1"/>
          <speciesReference constant="true" species="M_cpd00115_c0" stoichiometry="1"/>
          <speciesReference constant="true" species="M_cpd00126_c0" stoichiometry="1"/>
        </listOfReactants>
        <listOfProducts>
          <speciesReference constant="true" species="M_cpd00031_c0" stoichiometry="1"/>
          <speciesReference constant="true" species="M_cpd00177_c0" stoichiometry="1"/>
        </listOfProducts>
        <fbc:geneProductAssociation>
          <fbc:geneProductRef fbc:geneProduct="G_WMEL975"/>
        </fbc:geneProductAssociation>
      </reaction>
      <reaction fast="false" id="R_rxn05359_c0" reversible="false" name="4_methyl_3_oxo_hexanoyl_ACP_malonyl_acyl_carrier_protein_C_acyltransferase_decarboxylating_c0" fbc:upperFluxBound="cobra_default_ub" fbc:lowerFluxBound="cobra_0_bound">
        <listOfReactants>
          <speciesReference constant="true" species="M_cpd11492_c0" stoichiometry="1"/>
          <speciesReference constant="true" species="M_cpd11495_c0" stoichiometry="1"/>
        </listOfReactants>
        <listOfProducts>
          <speciesReference constant="true" species="M_cpd00011_c0" stoichiometry="1"/>
          <speciesReference constant="true" species="M_cpd11493_c0" stoichiometry="1"/>
          <speciesReference constant="true" species="M_cpd11496_c0" stoichiometry="1"/>
        </listOfProducts>
        <fbc:geneProductAssociation>
          <fbc:and>
            <fbc:geneProductRef fbc:geneProduct="G_WMEL775"/>
            <fbc:geneProductRef fbc:geneProduct="G_WMEL869"/>
          </fbc:and>
        </fbc:geneProductAssociation>
      </reaction>
      <reaction fast="false" id="R_rxn00555_c0" reversible="true" name="L_glutamine_D_fructose_6_phosphate_isomerase_deaminating_c0" fbc:upperFluxBound="cobra_default_ub" fbc:lowerFluxBound="cobra_default_lb">
        <listOfReactants>
          <speciesReference constant="true" species="M_cpd00053_c0" stoichiometry="1"/>
          <speciesReference constant="true" species="M_cpd00072_c0" stoichiometry="1"/>
        </listOfReactants>
        <listOfProducts>
          <speciesReference constant="true" species="M_cpd00023_c0" stoichiometry="1"/>
          <speciesReference constant="true" species="M_cpd00288_c0" stoichiometry="1"/>
        </listOfProducts>
        <fbc:geneProductAssociation>
          <fbc:geneProductRef fbc:geneProduct="G_WMEL555"/>
        </fbc:geneProductAssociation>
      </reaction>
      <reaction fast="false" id="R_rxn03080_c0" reversible="true" name="5_amino_6_D_ribitylaminouracil_butanedionetransferase_c0" fbc:upperFluxBound="cobra_default_ub" fbc:lowerFluxBound="cobra_default_lb">
        <listOfReactants>
          <speciesReference constant="true" species="M_cpd02882_c0" stoichiometry="1"/>
          <speciesReference constant="true" species="M_cpd11225_c0" stoichiometry="1"/>
        </listOfReactants>
        <listOfProducts>
          <speciesReference constant="true" species="M_cpd00001_c0" stoichiometry="2"/>
          <speciesReference constant="true" species="M_cpd00009_c0" stoichiometry="1"/>
          <speciesReference constant="true" species="M_cpd00067_c0" stoichiometry="1"/>
          <speciesReference constant="true" species="M_cpd02656_c0" stoichiometry="1"/>
        </listOfProducts>
        <fbc:geneProductAssociation>
          <fbc:geneProductRef fbc:geneProduct="G_WMEL34"/>
        </fbc:geneProductAssociation>
      </reaction>
      <reaction fast="false" id="R_rxn10237_c0" reversible="true" name="isohexadecanoyl_phosphatidylserine_decarboxylase_c0" fbc:upperFluxBound="cobra_default_ub" fbc:lowerFluxBound="cobra_default_lb">
        <listOfReactants>
          <speciesReference constant="true" species="M_cpd00067_c0" stoichiometry="2"/>
          <speciesReference constant="true" species="M_cpd15694_c0" stoichiometry="1"/>
        </listOfReactants>
        <listOfProducts>
          <speciesReference constant="true" species="M_cpd00011_c0" stoichiometry="1"/>
          <speciesReference constant="true" species="M_cpd15700_c0" stoichiometry="1"/>
        </listOfProducts>
        <fbc:geneProductAssociation>
          <fbc:geneProductRef fbc:geneProduct="G_WMEL122"/>
        </fbc:geneProductAssociation>
      </reaction>
      <reaction fast="false" id="R_rxn12644_c0" reversible="true" name="methionyl_aminopeptidase_c0" fbc:upperFluxBound="cobra_default_ub" fbc:lowerFluxBound="cobra_default_lb">
        <listOfReactants>
          <speciesReference constant="true" species="M_cpd00001_c0" stoichiometry="1"/>
          <speciesReference constant="true" species="M_cpd11582_c0" stoichiometry="1"/>
        </listOfReactants>
        <listOfProducts>
          <speciesReference constant="true" species="M_cpd00035_c0" stoichiometry="1"/>
          <speciesReference constant="true" species="M_cpd00161_c0" stoichiometry="1"/>
        </listOfProducts>
        <fbc:geneProductAssociation>
          <fbc:or>
            <fbc:geneProductRef fbc:geneProduct="G_WMEL1062"/>
            <fbc:geneProductRef fbc:geneProduct="G_WMEL931"/>
          </fbc:or>
        </fbc:geneProductAssociation>
      </reaction>
      <reaction fast="false" id="R_rxn04723_c0" reversible="true" name="R06914_c0" fbc:upperFluxBound="cobra_default_ub" fbc:lowerFluxBound="cobra_default_lb">
        <listOfReactants>
          <speciesReference constant="true" species="M_cpd00001_c0" stoichiometry="1"/>
          <speciesReference constant="true" species="M_cpd00003_c0" stoichiometry="1"/>
          <speciesReference constant="true" species="M_cpd09790_c0" stoichiometry="1"/>
        </listOfReactants>
        <listOfProducts>
          <speciesReference constant="true" species="M_cpd00004_c0" stoichiometry="1"/>
          <speciesReference constant="true" species="M_cpd00067_c0" stoichiometry="2"/>
          <speciesReference constant="true" species="M_cpd09791_c0" stoichiometry="1"/>
        </listOfProducts>
        <fbc:geneProductAssociation>
          <fbc:geneProductRef fbc:geneProduct="G_WMEL761"/>
        </fbc:geneProductAssociation>
      </reaction>
      <reaction fast="false" id="R_rxn13784_c0" reversible="false" name="RNA_transcription_c0" fbc:upperFluxBound="cobra_default_ub" fbc:lowerFluxBound="cobra_0_bound">
        <listOfProducts>
          <speciesReference constant="true" species="M_cpd17043_c0" stoichiometry="1"/>
        </listOfProducts>
        <fbc:geneProductAssociation>
          <fbc:and>
            <fbc:geneProductRef fbc:geneProduct="G_WMEL1050"/>
            <fbc:geneProductRef fbc:geneProduct="G_WMEL511"/>
            <fbc:geneProductRef fbc:geneProduct="G_Unknown"/>
            <fbc:geneProductRef fbc:geneProduct="G_Unknown"/>
            <fbc:geneProductRef fbc:geneProduct="G_WMEL612"/>
            <fbc:geneProductRef fbc:geneProduct="G_WMEL66"/>
            <fbc:geneProductRef fbc:geneProduct="G_WMEL800"/>
            <fbc:geneProductRef fbc:geneProduct="G_Unknown"/>
            <fbc:geneProductRef fbc:geneProduct="G_Unknown"/>
            <fbc:geneProductRef fbc:geneProduct="G_Unknown"/>
            <fbc:geneProductRef fbc:geneProduct="G_WMEL926"/>
            <fbc:geneProductRef fbc:geneProduct="G_WMEL1049"/>
            <fbc:geneProductRef fbc:geneProduct="G_WMEL1050"/>
          </fbc:and>
        </fbc:geneProductAssociation>
      </reaction>
      <reaction fast="false" id="R_rxn05327_c0" reversible="false" name="Decanoyl_acyl_carrier_protein_malonyl_CoA_C_acyltransferasedecarboxylating__oxoacyl__and_enoyl_reducing_c0" fbc:upperFluxBound="cobra_default_ub" fbc:lowerFluxBound="cobra_0_bound">
        <listOfReactants>
          <speciesReference constant="true" species="M_cpd00004_c0" stoichiometry="1"/>
          <speciesReference constant="true" species="M_cpd00067_c0" stoichiometry="2"/>
          <speciesReference constant="true" species="M_cpd11475_c0" stoichiometry="1"/>
        </listOfReactants>
        <listOfProducts>
          <speciesReference constant="true" species="M_cpd00003_c0" stoichiometry="1"/>
          <speciesReference constant="true" species="M_cpd11474_c0" stoichiometry="1"/>
        </listOfProducts>
        <fbc:geneProductAssociation>
          <fbc:geneProductRef fbc:geneProduct="G_WMEL94"/>
        </fbc:geneProductAssociation>
      </reaction>
      <reaction fast="false" id="R_rxn00503_c0" reversible="true" name="S_1_pyrroline_5_carboxylate_NAD_oxidoreductase_c0" fbc:upperFluxBound="cobra_default_ub" fbc:lowerFluxBound="cobra_default_lb">
        <listOfReactants>
          <speciesReference constant="true" species="M_cpd00001_c0" stoichiometry="2"/>
          <speciesReference constant="true" species="M_cpd00003_c0" stoichiometry="1"/>
          <speciesReference constant="true" species="M_cpd02431_c0" stoichiometry="1"/>
        </listOfReactants>
        <listOfProducts>
          <speciesReference constant="true" species="M_cpd00004_c0" stoichiometry="1"/>
          <speciesReference constant="true" species="M_cpd00023_c0" stoichiometry="1"/>
          <speciesReference constant="true" species="M_cpd00067_c0" stoichiometry="1"/>
        </listOfProducts>
        <fbc:geneProductAssociation>
          <fbc:geneProductRef fbc:geneProduct="G_WMEL344"/>
        </fbc:geneProductAssociation>
      </reaction>
      <reaction fast="false" id="R_rxn07261_c0" reversible="true" name="R07384_c0" fbc:upperFluxBound="cobra_default_ub" fbc:lowerFluxBound="cobra_default_lb">
        <listOfReactants>
          <speciesReference constant="true" species="M_cpd00046_c0" stoichiometry="1"/>
          <speciesReference constant="true" species="M_cpd00067_c0" stoichiometry="2"/>
          <speciesReference constant="true" species="M_cpd12606_c0" stoichiometry="1"/>
        </listOfReactants>
        <listOfProducts>
          <speciesReference constant="true" species="M_cpd00444_c0" stoichiometry="1"/>
          <speciesReference constant="true" species="M_cpd12322_c0" stoichiometry="1"/>
        </listOfProducts>
        <fbc:geneProductAssociation>
          <fbc:geneProductRef fbc:geneProduct="G_WMEL839"/>
        </fbc:geneProductAssociation>
      </reaction>
      <reaction fast="false" id="R_rxn00790_c0" reversible="false" name="5_phosphoribosylamine_diphosphate_phospho_alpha_D_ribosyltransferase_glutamate_amidating_c0" fbc:upperFluxBound="cobra_default_ub" fbc:lowerFluxBound="cobra_0_bound">
        <listOfReactants>
          <speciesReference constant="true" species="M_cpd00001_c0" stoichiometry="1"/>
          <speciesReference constant="true" species="M_cpd00053_c0" stoichiometry="1"/>
          <speciesReference constant="true" species="M_cpd00103_c0" stoichiometry="1"/>
        </listOfReactants>
        <listOfProducts>
          <speciesReference constant="true" species="M_cpd00012_c0" stoichiometry="1"/>
          <speciesReference constant="true" species="M_cpd00023_c0" stoichiometry="1"/>
          <speciesReference constant="true" species="M_cpd00067_c0" stoichiometry="1"/>
          <speciesReference constant="true" species="M_cpd01982_c0" stoichiometry="1"/>
        </listOfProducts>
        <fbc:geneProductAssociation>
          <fbc:geneProductRef fbc:geneProduct="G_WMEL237"/>
        </fbc:geneProductAssociation>
      </reaction>
      <reaction fast="false" id="R_rxn03910_c0" reversible="true" name="2_Phospho_4_cytidine_5_diphospho_2_C_methyl_D_erythritol_CMP_lyase_cyclizing_c0" fbc:upperFluxBound="cobra_default_ub" fbc:lowerFluxBound="cobra_default_lb">
        <listOfReactants>
          <speciesReference constant="true" species="M_cpd08288_c0" stoichiometry="1"/>
        </listOfReactants>
        <listOfProducts>
          <speciesReference constant="true" species="M_cpd00046_c0" stoichiometry="1"/>
          <speciesReference constant="true" species="M_cpd08301_c0" stoichiometry="1"/>
        </listOfProducts>
        <fbc:geneProductAssociation>
          <fbc:geneProductRef fbc:geneProduct="G_WMEL852"/>
        </fbc:geneProductAssociation>
      </reaction>
      <reaction fast="false" id="R_rxn00237_c0" reversible="true" name="ATP_GDP_phosphotransferase_c0" fbc:upperFluxBound="cobra_default_ub" fbc:lowerFluxBound="cobra_default_lb">
        <listOfReactants>
          <speciesReference constant="true" species="M_cpd00002_c0" stoichiometry="1"/>
          <speciesReference constant="true" species="M_cpd00031_c0" stoichiometry="1"/>
        </listOfReactants>
        <listOfProducts>
          <speciesReference constant="true" species="M_cpd00008_c0" stoichiometry="1"/>
          <speciesReference constant="true" species="M_cpd00038_c0" stoichiometry="1"/>
        </listOfProducts>
        <fbc:geneProductAssociation>
          <fbc:geneProductRef fbc:geneProduct="G_WMEL198"/>
        </fbc:geneProductAssociation>
      </reaction>
      <reaction fast="false" id="R_rxn07100_c0" reversible="true" name="CDPethanolamine_1_alkyl_2_acylglycerol_ethanolaminephosphotransferase_c0" fbc:upperFluxBound="cobra_default_ub" fbc:lowerFluxBound="cobra_default_lb">
        <listOfReactants>
          <speciesReference constant="true" species="M_cpd00444_c0" stoichiometry="1"/>
          <speciesReference constant="true" species="M_cpd12273_c0" stoichiometry="1"/>
        </listOfReactants>
        <listOfProducts>
          <speciesReference constant="true" species="M_cpd00046_c0" stoichiometry="1"/>
          <speciesReference constant="true" species="M_cpd00067_c0" stoichiometry="2"/>
          <speciesReference constant="true" species="M_cpd12554_c0" stoichiometry="1"/>
        </listOfProducts>
        <fbc:geneProductAssociation>
          <fbc:geneProductRef fbc:geneProduct="G_WMEL839"/>
        </fbc:geneProductAssociation>
      </reaction>
      <reaction fast="false" id="R_rxn08086_c0" reversible="false" name="1_hexadecanoyl_sn_glycerol_3_phosphate_O_acyltransferase_n_C16_0_c0" fbc:upperFluxBound="cobra_default_ub" fbc:lowerFluxBound="cobra_0_bound">
        <listOfReactants>
          <speciesReference constant="true" species="M_cpd00067_c0" stoichiometry="1"/>
          <speciesReference constant="true" species="M_cpd15277_c0" stoichiometry="1"/>
          <speciesReference constant="true" species="M_cpd15327_c0" stoichiometry="1"/>
        </listOfReactants>
        <listOfProducts>
          <speciesReference constant="true" species="M_cpd11493_c0" stoichiometry="1"/>
          <speciesReference constant="true" species="M_cpd15524_c0" stoichiometry="1"/>
        </listOfProducts>
        <fbc:geneProductAssociation>
          <fbc:geneProductRef fbc:geneProduct="G_WMEL855"/>
        </fbc:geneProductAssociation>
      </reaction>
      <reaction fast="false" id="R_rxn08311_c0" reversible="true" name="CDP_diacylglycerol_synthetase_n_C18_0_c0" fbc:upperFluxBound="cobra_default_ub" fbc:lowerFluxBound="cobra_default_lb">
        <listOfReactants>
          <speciesReference constant="true" species="M_cpd00052_c0" stoichiometry="1"/>
          <speciesReference constant="true" species="M_cpd15526_c0" stoichiometry="1"/>
        </listOfReactants>
        <listOfProducts>
          <speciesReference constant="true" species="M_cpd00012_c0" stoichiometry="1"/>
          <speciesReference constant="true" species="M_cpd00067_c0" stoichiometry="1"/>
          <speciesReference constant="true" species="M_cpd15421_c0" stoichiometry="1"/>
        </listOfProducts>
        <fbc:geneProductAssociation>
          <fbc:geneProductRef fbc:geneProduct="G_WMEL212"/>
        </fbc:geneProductAssociation>
      </reaction>
      <reaction fast="false" id="R_rxn10264_c0" reversible="true" name="isohexadecanoyl_CDPdiacylglycerol_sn_glycerol_3_phosphate_3_phosphatidyltransferase_c0" fbc:upperFluxBound="cobra_default_ub" fbc:lowerFluxBound="cobra_default_lb">
        <listOfReactants>
          <speciesReference constant="true" species="M_cpd00080_c0" stoichiometry="1"/>
          <speciesReference constant="true" species="M_cpd15688_c0" stoichiometry="1"/>
        </listOfReactants>
        <listOfProducts>
          <speciesReference constant="true" species="M_cpd00046_c0" stoichiometry="1"/>
          <speciesReference constant="true" species="M_cpd15721_c0" stoichiometry="1"/>
        </listOfProducts>
        <fbc:geneProductAssociation>
          <fbc:geneProductRef fbc:geneProduct="G_WMEL537"/>
        </fbc:geneProductAssociation>
      </reaction>
      <reaction fast="false" id="R_rxn10227_c0" reversible="false" name="anteisoheptadecanoyl_CDPdiacylglycerol_serine_O_phosphatidyltransferase_c0" fbc:upperFluxBound="cobra_default_ub" fbc:lowerFluxBound="cobra_0_bound">
        <listOfReactants>
          <speciesReference constant="true" species="M_cpd00054_c0" stoichiometry="1"/>
          <speciesReference constant="true" species="M_cpd15684_c0" stoichiometry="1"/>
        </listOfReactants>
        <listOfProducts>
          <speciesReference constant="true" species="M_cpd00046_c0" stoichiometry="1"/>
          <speciesReference constant="true" species="M_cpd00067_c0" stoichiometry="2"/>
          <speciesReference constant="true" species="M_cpd15690_c0" stoichiometry="1"/>
        </listOfProducts>
        <fbc:geneProductAssociation>
          <fbc:geneProductRef fbc:geneProduct="G_WMEL811"/>
        </fbc:geneProductAssociation>
      </reaction>
      <reaction fast="false" id="R_rxn05336_c0" reversible="true" name="3R_3_Hydroxypalmitoyl_acyl_carrier_protein_NADP_oxidoreductase_c0" fbc:upperFluxBound="cobra_default_ub" fbc:lowerFluxBound="cobra_default_lb">
        <listOfReactants>
          <speciesReference constant="true" species="M_cpd00006_c0" stoichiometry="1"/>
          <speciesReference constant="true" species="M_cpd11481_c0" stoichiometry="1"/>
        </listOfReactants>
        <listOfProducts>
          <speciesReference constant="true" species="M_cpd00005_c0" stoichiometry="1"/>
          <speciesReference constant="true" species="M_cpd11485_c0" stoichiometry="1"/>
        </listOfProducts>
        <fbc:geneProductAssociation>
          <fbc:geneProductRef fbc:geneProduct="G_WMEL606"/>
        </fbc:geneProductAssociation>
      </reaction>
      <reaction fast="false" id="R_rxn09210_c0" reversible="false" name="Phosphatidylserine_syntase_n_C18_0_c0" fbc:upperFluxBound="cobra_default_ub" fbc:lowerFluxBound="cobra_0_bound">
        <listOfReactants>
          <speciesReference constant="true" species="M_cpd00054_c0" stoichiometry="1"/>
          <speciesReference constant="true" species="M_cpd15421_c0" stoichiometry="1"/>
        </listOfReactants>
        <listOfProducts>
          <speciesReference constant="true" species="M_cpd00046_c0" stoichiometry="1"/>
          <speciesReference constant="true" species="M_cpd00067_c0" stoichiometry="2"/>
          <speciesReference constant="true" species="M_cpd15557_c0" stoichiometry="1"/>
        </listOfProducts>
        <fbc:geneProductAssociation>
          <fbc:geneProductRef fbc:geneProduct="G_WMEL811"/>
        </fbc:geneProductAssociation>
      </reaction>
      <reaction fast="false" id="R_rxn00285_c0" reversible="true" name="Succinate_CoA_ligase_ADP_forming_c0" fbc:upperFluxBound="cobra_default_ub" fbc:lowerFluxBound="cobra_default_lb">
        <listOfReactants>
          <speciesReference constant="true" species="M_cpd00002_c0" stoichiometry="1"/>
          <speciesReference constant="true" species="M_cpd00010_c0" stoichiometry="1"/>
          <speciesReference constant="true" species="M_cpd00036_c0" stoichiometry="1"/>
        </listOfReactants>
        <listOfProducts>
          <speciesReference constant="true" species="M_cpd00008_c0" stoichiometry="1"/>
          <speciesReference constant="true" species="M_cpd00009_c0" stoichiometry="1"/>
          <speciesReference constant="true" species="M_cpd00078_c0" stoichiometry="1"/>
        </listOfProducts>
        <fbc:geneProductAssociation>
          <fbc:and>
            <fbc:geneProductRef fbc:geneProduct="G_WMEL881"/>
            <fbc:geneProductRef fbc:geneProduct="G_WMEL880"/>
          </fbc:and>
        </fbc:geneProductAssociation>
      </reaction>
      <reaction fast="false" id="R_rxn05371_c0" reversible="false" name="8_methyl_decanoyl_ACP_malonyl_acyl_carrier_protein_C_acyltransferase_decarboxylating_c0" fbc:upperFluxBound="cobra_default_ub" fbc:lowerFluxBound="cobra_0_bound">
        <listOfReactants>
          <speciesReference constant="true" species="M_cpd11492_c0" stoichiometry="1"/>
          <speciesReference constant="true" species="M_cpd11507_c0" stoichiometry="1"/>
        </listOfReactants>
        <listOfProducts>
          <speciesReference constant="true" species="M_cpd00011_c0" stoichiometry="1"/>
          <speciesReference constant="true" species="M_cpd11493_c0" stoichiometry="1"/>
          <speciesReference constant="true" species="M_cpd11508_c0" stoichiometry="1"/>
        </listOfProducts>
        <fbc:geneProductAssociation>
          <fbc:and>
            <fbc:geneProductRef fbc:geneProduct="G_WMEL775"/>
            <fbc:geneProductRef fbc:geneProduct="G_WMEL869"/>
          </fbc:and>
        </fbc:geneProductAssociation>
      </reaction>
      <reaction fast="false" id="R_rxn00182_c0" reversible="true" name="L_glutamate_NAD_oxidoreductase_deaminating_c0" fbc:upperFluxBound="cobra_default_ub" fbc:lowerFluxBound="cobra_default_lb">
        <listOfReactants>
          <speciesReference constant="true" species="M_cpd00001_c0" stoichiometry="1"/>
          <speciesReference constant="true" species="M_cpd00003_c0" stoichiometry="1"/>
          <speciesReference constant="true" species="M_cpd00023_c0" stoichiometry="1"/>
        </listOfReactants>
        <listOfProducts>
          <speciesReference constant="true" species="M_cpd00004_c0" stoichiometry="1"/>
          <speciesReference constant="true" species="M_cpd00013_c0" stoichiometry="1"/>
          <speciesReference constant="true" species="M_cpd00024_c0" stoichiometry="1"/>
          <speciesReference constant="true" species="M_cpd00067_c0" stoichiometry="1"/>
        </listOfProducts>
        <fbc:geneProductAssociation>
          <fbc:geneProductRef fbc:geneProduct="G_WMEL402"/>
        </fbc:geneProductAssociation>
      </reaction>
      <reaction fast="false" id="R_rxn00532_c0" reversible="true" name="3_oxopropanoate_NADP_oxidoreductase_CoA_malonylating_c0" fbc:upperFluxBound="cobra_default_ub" fbc:lowerFluxBound="cobra_default_lb">
        <listOfReactants>
          <speciesReference constant="true" species="M_cpd00006_c0" stoichiometry="1"/>
          <speciesReference constant="true" species="M_cpd00010_c0" stoichiometry="1"/>
          <speciesReference constant="true" species="M_cpd00191_c0" stoichiometry="1"/>
        </listOfReactants>
        <listOfProducts>
          <speciesReference constant="true" species="M_cpd00005_c0" stoichiometry="1"/>
          <speciesReference constant="true" species="M_cpd00067_c0" stoichiometry="1"/>
          <speciesReference constant="true" species="M_cpd00070_c0" stoichiometry="1"/>
        </listOfProducts>
        <fbc:geneProductAssociation>
          <fbc:geneProductRef fbc:geneProduct="G_WMEL761"/>
        </fbc:geneProductAssociation>
      </reaction>
      <reaction fast="false" id="R_rxn00126_c0" reversible="false" name="ATP_L_methionine_S_adenosyltransferase_c0" fbc:upperFluxBound="cobra_default_ub" fbc:lowerFluxBound="cobra_0_bound">
        <listOfReactants>
          <speciesReference constant="true" species="M_cpd00001_c0" stoichiometry="1"/>
          <speciesReference constant="true" species="M_cpd00002_c0" stoichiometry="1"/>
          <speciesReference constant="true" species="M_cpd00060_c0" stoichiometry="1"/>
        </listOfReactants>
        <listOfProducts>
          <speciesReference constant="true" species="M_cpd00009_c0" stoichiometry="1"/>
          <speciesReference constant="true" species="M_cpd00012_c0" stoichiometry="1"/>
          <speciesReference constant="true" species="M_cpd00017_c0" stoichiometry="1"/>
          <speciesReference constant="true" species="M_cpd00067_c0" stoichiometry="1"/>
        </listOfProducts>
        <fbc:geneProductAssociation>
          <fbc:geneProductRef fbc:geneProduct="G_WMEL363"/>
        </fbc:geneProductAssociation>
      </reaction>
      <reaction fast="false" id="R_rxn12844_c0" reversible="true" name="Gly_Cys_aminopeptidase_c0" fbc:upperFluxBound="cobra_default_ub" fbc:lowerFluxBound="cobra_default_lb">
        <listOfReactants>
          <speciesReference constant="true" species="M_cpd00001_c0" stoichiometry="1"/>
          <speciesReference constant="true" species="M_cpd15603_c0" stoichiometry="1"/>
        </listOfReactants>
        <listOfProducts>
          <speciesReference constant="true" species="M_cpd00033_c0" stoichiometry="1"/>
          <speciesReference constant="true" species="M_cpd00084_c0" stoichiometry="1"/>
        </listOfProducts>
        <fbc:geneProductAssociation>
          <fbc:or>
            <fbc:geneProductRef fbc:geneProduct="G_WMEL1062"/>
            <fbc:geneProductRef fbc:geneProduct="G_WMEL931"/>
          </fbc:or>
        </fbc:geneProductAssociation>
      </reaction>
      <reaction fast="false" id="R_rxn10216_c0" reversible="false" name="isotetradecanoyl_1_acylglycerol_3_phosphate_O_acyltransferase_c0" fbc:upperFluxBound="cobra_default_ub" fbc:lowerFluxBound="cobra_0_bound">
        <listOfReactants>
          <speciesReference constant="true" species="M_cpd11435_c0" stoichiometry="1"/>
          <speciesReference constant="true" species="M_cpd15673_c0" stoichiometry="1"/>
        </listOfReactants>
        <listOfProducts>
          <speciesReference constant="true" species="M_cpd00010_c0" stoichiometry="1"/>
          <speciesReference constant="true" species="M_cpd00067_c0" stoichiometry="1"/>
          <speciesReference constant="true" species="M_cpd15679_c0" stoichiometry="1"/>
        </listOfProducts>
        <fbc:geneProductAssociation>
          <fbc:geneProductRef fbc:geneProduct="G_WMEL855"/>
        </fbc:geneProductAssociation>
      </reaction>
      <reaction fast="false" id="R_rxn00058_c0" reversible="true" name="Ferrocytochrome_c_oxygen_oxidoreductase_c0" fbc:upperFluxBound="cobra_default_ub" fbc:lowerFluxBound="cobra_default_lb">
        <listOfReactants>
          <speciesReference constant="true" species="M_cpd00007_c0" stoichiometry="1"/>
          <speciesReference constant="true" species="M_cpd00067_c0" stoichiometry="4"/>
          <speciesReference constant="true" species="M_cpd00110_c0" stoichiometry="4"/>
        </listOfReactants>
        <listOfProducts>
          <speciesReference constant="true" species="M_cpd00001_c0" stoichiometry="2"/>
          <speciesReference constant="true" species="M_cpd00109_c0" stoichiometry="4"/>
        </listOfProducts>
        <fbc:geneProductAssociation>
          <fbc:or>
            <fbc:geneProductRef fbc:geneProduct="G_WMEL439"/>
            <fbc:geneProductRef fbc:geneProduct="G_WMEL440"/>
            <fbc:geneProductRef fbc:geneProduct="G_WMEL11"/>
          </fbc:or>
        </fbc:geneProductAssociation>
      </reaction>
      <reaction fast="false" id="R_rxn05034_c0" reversible="true" name="solanesyl_diphosphate_4_hydroxybenzoate_nonaprenyltransferase_c0" fbc:upperFluxBound="cobra_default_ub" fbc:lowerFluxBound="cobra_default_lb">
        <listOfReactants>
          <speciesReference constant="true" species="M_cpd00136_c0" stoichiometry="1"/>
          <speciesReference constant="true" species="M_cpd02172_c0" stoichiometry="1"/>
        </listOfReactants>
        <listOfProducts>
          <speciesReference constant="true" species="M_cpd00012_c0" stoichiometry="1"/>
          <speciesReference constant="true" species="M_cpd00067_c0" stoichiometry="1"/>
          <speciesReference constant="true" species="M_cpd02419_c0" stoichiometry="1"/>
        </listOfProducts>
        <fbc:geneProductAssociation>
          <fbc:geneProductRef fbc:geneProduct="G_WMEL924"/>
        </fbc:geneProductAssociation>
      </reaction>
      <reaction fast="false" id="R_rxn08306_c0" reversible="true" name="CDP_diacylglycerol_synthetase_n_C12_0_c0" fbc:upperFluxBound="cobra_default_ub" fbc:lowerFluxBound="cobra_default_lb">
        <listOfReactants>
          <speciesReference constant="true" species="M_cpd00052_c0" stoichiometry="1"/>
          <speciesReference constant="true" species="M_cpd15521_c0" stoichiometry="1"/>
        </listOfReactants>
        <listOfProducts>
          <speciesReference constant="true" species="M_cpd00012_c0" stoichiometry="1"/>
          <speciesReference constant="true" species="M_cpd00067_c0" stoichiometry="1"/>
          <speciesReference constant="true" species="M_cpd15417_c0" stoichiometry="1"/>
        </listOfProducts>
        <fbc:geneProductAssociation>
          <fbc:geneProductRef fbc:geneProduct="G_WMEL212"/>
        </fbc:geneProductAssociation>
      </reaction>
      <reaction fast="false" id="R_rxn00206_c0" reversible="false" name="superoxide_superoxide_oxidoreductase_c0" fbc:upperFluxBound="cobra_default_ub" fbc:lowerFluxBound="cobra_0_bound">
        <listOfReactants>
          <speciesReference constant="true" species="M_cpd00067_c0" stoichiometry="2"/>
          <speciesReference constant="true" species="M_cpd00532_c0" stoichiometry="2"/>
        </listOfReactants>
        <listOfProducts>
          <speciesReference constant="true" species="M_cpd00007_c0" stoichiometry="1"/>
          <speciesReference constant="true" species="M_cpd00025_c0" stoichiometry="1"/>
        </listOfProducts>
        <fbc:geneProductAssociation>
          <fbc:geneProductRef fbc:geneProduct="G_WMEL248"/>
        </fbc:geneProductAssociation>
      </reaction>
      <reaction fast="false" id="R_rxn01871_c0" reversible="true" name="acetyl_CoA_enzyme_N6_dihydrolipoyllysine_S_acetyltransferase_c0" fbc:upperFluxBound="cobra_default_ub" fbc:lowerFluxBound="cobra_default_lb">
        <listOfReactants>
          <speciesReference constant="true" species="M_cpd00022_c0" stoichiometry="1"/>
          <speciesReference constant="true" species="M_cpd00449_c0" stoichiometry="1"/>
        </listOfReactants>
        <listOfProducts>
          <speciesReference constant="true" species="M_cpd00010_c0" stoichiometry="1"/>
          <speciesReference constant="true" species="M_cpd00836_c0" stoichiometry="1"/>
        </listOfProducts>
        <fbc:geneProductAssociation>
          <fbc:geneProductRef fbc:geneProduct="G_WMEL862"/>
        </fbc:geneProductAssociation>
      </reaction>
      <reaction fast="false" id="R_rxn05340_c0" reversible="true" name="3R_3_Hydroxydodecanoyl_acyl_carrier_protein_NADP_oxidoreductase_c0" fbc:upperFluxBound="cobra_default_ub" fbc:lowerFluxBound="cobra_default_lb">
        <listOfReactants>
          <speciesReference constant="true" species="M_cpd00006_c0" stoichiometry="1"/>
          <speciesReference constant="true" species="M_cpd11480_c0" stoichiometry="1"/>
        </listOfReactants>
        <listOfProducts>
          <speciesReference constant="true" species="M_cpd00005_c0" stoichiometry="1"/>
          <speciesReference constant="true" species="M_cpd11489_c0" stoichiometry="1"/>
        </listOfProducts>
        <fbc:geneProductAssociation>
          <fbc:geneProductRef fbc:geneProduct="G_WMEL606"/>
        </fbc:geneProductAssociation>
      </reaction>
      <reaction fast="false" id="R_rxn14301_c0" reversible="true" name="L_arginine_taurine_amidinotransferase_c0" fbc:upperFluxBound="cobra_default_ub" fbc:lowerFluxBound="cobra_default_lb">
        <listOfReactants>
          <speciesReference constant="true" species="M_cpd00051_c0" stoichiometry="1"/>
          <speciesReference constant="true" species="M_cpd00210_c0" stoichiometry="1"/>
        </listOfReactants>
        <listOfProducts>
          <speciesReference constant="true" species="M_cpd00064_c0" stoichiometry="1"/>
          <speciesReference constant="true" species="M_cpd01345_c0" stoichiometry="1"/>
        </listOfProducts>
        <fbc:geneProductAssociation>
          <fbc:geneProductRef fbc:geneProduct="G_WMEL560"/>
        </fbc:geneProductAssociation>
      </reaction>
      <reaction fast="false" id="R_rxn08546_c0" reversible="false" name="glycerol_3_phosphate_acyltransferase_C12_0_c0" fbc:upperFluxBound="cobra_default_ub" fbc:lowerFluxBound="cobra_0_bound">
        <listOfReactants>
          <speciesReference constant="true" species="M_cpd00080_c0" stoichiometry="1"/>
          <speciesReference constant="true" species="M_cpd11468_c0" stoichiometry="1"/>
        </listOfReactants>
        <listOfProducts>
          <speciesReference constant="true" species="M_cpd11493_c0" stoichiometry="1"/>
          <speciesReference constant="true" species="M_cpd15325_c0" stoichiometry="1"/>
        </listOfProducts>
        <fbc:geneProductAssociation>
          <fbc:and>
            <fbc:geneProductRef fbc:geneProduct="G_WMEL776"/>
            <fbc:geneProductRef fbc:geneProduct="G_WMEL808"/>
          </fbc:and>
        </fbc:geneProductAssociation>
      </reaction>
      <reaction fast="false" id="R_rxn05389_c0" reversible="true" name="7_methyl_3_oxo_octanoyl_ACP_NADP_oxidoreductase_c0" fbc:upperFluxBound="cobra_default_ub" fbc:lowerFluxBound="cobra_default_lb">
        <listOfReactants>
          <speciesReference constant="true" species="M_cpd00005_c0" stoichiometry="1"/>
          <speciesReference constant="true" species="M_cpd00067_c0" stoichiometry="1"/>
          <speciesReference constant="true" species="M_cpd11525_c0" stoichiometry="1"/>
        </listOfReactants>
        <listOfProducts>
          <speciesReference constant="true" species="M_cpd00006_c0" stoichiometry="1"/>
          <speciesReference constant="true" species="M_cpd11526_c0" stoichiometry="1"/>
        </listOfProducts>
        <fbc:geneProductAssociation>
          <fbc:geneProductRef fbc:geneProduct="G_WMEL606"/>
        </fbc:geneProductAssociation>
      </reaction>
      <reaction fast="false" id="R_rxn04737_c0" reversible="true" name="R06928_c0" fbc:upperFluxBound="cobra_default_ub" fbc:lowerFluxBound="cobra_default_lb">
        <listOfReactants>
          <speciesReference constant="true" species="M_cpd00001_c0" stoichiometry="1"/>
          <speciesReference constant="true" species="M_cpd00003_c0" stoichiometry="1"/>
          <speciesReference constant="true" species="M_cpd09802_c0" stoichiometry="1"/>
        </listOfReactants>
        <listOfProducts>
          <speciesReference constant="true" species="M_cpd00004_c0" stoichiometry="1"/>
          <speciesReference constant="true" species="M_cpd00067_c0" stoichiometry="2"/>
          <speciesReference constant="true" species="M_cpd09804_c0" stoichiometry="1"/>
        </listOfProducts>
        <fbc:geneProductAssociation>
          <fbc:geneProductRef fbc:geneProduct="G_WMEL761"/>
        </fbc:geneProductAssociation>
      </reaction>
      <reaction fast="false" id="R_rxn03921_c0" reversible="true" name="R05649_c0" fbc:upperFluxBound="cobra_default_ub" fbc:lowerFluxBound="cobra_default_lb">
        <listOfReactants>
          <speciesReference constant="true" species="M_cpd00001_c0" stoichiometry="1"/>
          <speciesReference constant="true" species="M_cpd00003_c0" stoichiometry="1"/>
          <speciesReference constant="true" species="M_cpd08279_c0" stoichiometry="1"/>
        </listOfReactants>
        <listOfProducts>
          <speciesReference constant="true" species="M_cpd00004_c0" stoichiometry="1"/>
          <speciesReference constant="true" species="M_cpd00067_c0" stoichiometry="2"/>
          <speciesReference constant="true" species="M_cpd02045_c0" stoichiometry="1"/>
        </listOfProducts>
        <fbc:geneProductAssociation>
          <fbc:geneProductRef fbc:geneProduct="G_WMEL761"/>
        </fbc:geneProductAssociation>
      </reaction>
      <reaction fast="false" id="R_rxn02916_c0" reversible="false" name="R04175_c0" fbc:upperFluxBound="cobra_default_ub" fbc:lowerFluxBound="cobra_0_bound">
        <listOfReactants>
          <speciesReference constant="true" species="M_cpd02074_c0" stoichiometry="1"/>
        </listOfReactants>
        <listOfProducts>
          <speciesReference constant="true" species="M_cpd00001_c0" stoichiometry="1"/>
          <speciesReference constant="true" species="M_cpd00067_c0" stoichiometry="1"/>
          <speciesReference constant="true" species="M_cpd00922_c0" stoichiometry="1"/>
        </listOfProducts>
        <fbc:geneProductAssociation>
          <fbc:geneProductRef fbc:geneProduct="G_NOGENE"/>
        </fbc:geneProductAssociation>
      </reaction>
      <reaction fast="false" id="R_rxn03618_c0" reversible="true" name="formaldehyde_NAD_oxidoreductase_mycothiol_formylating_c0" fbc:upperFluxBound="cobra_default_ub" fbc:lowerFluxBound="cobra_default_lb">
        <listOfReactants>
          <speciesReference constant="true" species="M_cpd00003_c0" stoichiometry="1"/>
          <speciesReference constant="true" species="M_cpd00055_c0" stoichiometry="1"/>
          <speciesReference constant="true" species="M_cpd04105_c0" stoichiometry="1"/>
        </listOfReactants>
        <listOfProducts>
          <speciesReference constant="true" species="M_cpd00004_c0" stoichiometry="1"/>
          <speciesReference constant="true" species="M_cpd00067_c0" stoichiometry="1"/>
          <speciesReference constant="true" species="M_cpd04106_c0" stoichiometry="1"/>
        </listOfProducts>
        <fbc:geneProductAssociation>
          <fbc:geneProductRef fbc:geneProduct="G_WMEL761"/>
        </fbc:geneProductAssociation>
      </reaction>
      <reaction fast="false" id="R_rxn12639_c0" reversible="true" name="RXN0_6976c_c0" fbc:upperFluxBound="cobra_default_ub" fbc:lowerFluxBound="cobra_default_lb">
        <listOfReactants>
          <speciesReference constant="true" species="M_cpd00001_c0" stoichiometry="1"/>
          <speciesReference constant="true" species="M_cpd11587_c0" stoichiometry="1"/>
        </listOfReactants>
        <listOfProducts>
          <speciesReference constant="true" species="M_cpd00035_c0" stoichiometry="1"/>
          <speciesReference constant="true" species="M_cpd00053_c0" stoichiometry="1"/>
        </listOfProducts>
        <fbc:geneProductAssociation>
          <fbc:or>
            <fbc:geneProductRef fbc:geneProduct="G_WMEL1062"/>
            <fbc:geneProductRef fbc:geneProduct="G_WMEL931"/>
          </fbc:or>
        </fbc:geneProductAssociation>
      </reaction>
      <reaction fast="false" id="R_rxn03397_c0" reversible="false" name="UDP_L_rhamnose_flavonol_3_O_D_glucoside_L_rhamnosyltransferase_c0" fbc:upperFluxBound="cobra_default_ub" fbc:lowerFluxBound="cobra_0_bound">
        <listOfReactants>
          <speciesReference constant="true" species="M_cpd00017_c0" stoichiometry="1"/>
          <speciesReference constant="true" species="M_cpd03447_c0" stoichiometry="1"/>
        </listOfReactants>
        <listOfProducts>
          <speciesReference constant="true" species="M_cpd00019_c0" stoichiometry="1"/>
          <speciesReference constant="true" species="M_cpd00067_c0" stoichiometry="1"/>
          <speciesReference constant="true" species="M_cpd03448_c0" stoichiometry="1"/>
        </listOfProducts>
        <fbc:geneProductAssociation>
          <fbc:geneProductRef fbc:geneProduct="G_WMEL482"/>
        </fbc:geneProductAssociation>
      </reaction>
      <reaction fast="false" id="R_rxn12643_c0" reversible="false" name="RXN0_6979c_c0" fbc:upperFluxBound="cobra_default_ub" fbc:lowerFluxBound="cobra_0_bound">
        <listOfReactants>
          <speciesReference constant="true" species="M_cpd00001_c0" stoichiometry="1"/>
          <speciesReference constant="true" species="M_cpd11583_c0" stoichiometry="1"/>
        </listOfReactants>
        <listOfProducts>
          <speciesReference constant="true" species="M_cpd00035_c0" stoichiometry="1"/>
          <speciesReference constant="true" species="M_cpd00107_c0" stoichiometry="1"/>
        </listOfProducts>
        <fbc:geneProductAssociation>
          <fbc:or>
            <fbc:geneProductRef fbc:geneProduct="G_WMEL1062"/>
            <fbc:geneProductRef fbc:geneProduct="G_WMEL931"/>
          </fbc:or>
        </fbc:geneProductAssociation>
      </reaction>
      <reaction fast="false" id="R_rxn03886_c0" reversible="true" name="D_sorbitol_6_phosphate_NAD_2_oxidoreductase_c0" fbc:upperFluxBound="cobra_default_ub" fbc:lowerFluxBound="cobra_default_lb">
        <listOfReactants>
          <speciesReference constant="true" species="M_cpd00003_c0" stoichiometry="1"/>
          <speciesReference constant="true" species="M_cpd00804_c0" stoichiometry="1"/>
        </listOfReactants>
        <listOfProducts>
          <speciesReference constant="true" species="M_cpd00004_c0" stoichiometry="1"/>
          <speciesReference constant="true" species="M_cpd00067_c0" stoichiometry="1"/>
          <speciesReference constant="true" species="M_cpd00072_c0" stoichiometry="1"/>
        </listOfProducts>
        <fbc:geneProductAssociation>
          <fbc:or>
            <fbc:geneProductRef fbc:geneProduct="G_WMEL946"/>
            <fbc:geneProductRef fbc:geneProduct="G_WMEL946"/>
          </fbc:or>
        </fbc:geneProductAssociation>
      </reaction>
      <reaction fast="false" id="R_rxn00786_c0" reversible="true" name="D_fructose_1_6_bisphosphate_D_glyceraldehyde_3_phosphate_lyase_glycerone_phosphate_forming_c0" fbc:upperFluxBound="cobra_default_ub" fbc:lowerFluxBound="cobra_default_lb">
        <listOfReactants>
          <speciesReference constant="true" species="M_cpd00290_c0" stoichiometry="1"/>
        </listOfReactants>
        <listOfProducts>
          <speciesReference constant="true" species="M_cpd00095_c0" stoichiometry="1"/>
          <speciesReference constant="true" species="M_cpd00102_c0" stoichiometry="1"/>
        </listOfProducts>
        <fbc:geneProductAssociation>
          <fbc:geneProductRef fbc:geneProduct="G_WMEL1025"/>
        </fbc:geneProductAssociation>
      </reaction>
      <reaction fast="false" id="R_rxn03012_c0" reversible="false" name="R04336_c0" fbc:upperFluxBound="cobra_default_ub" fbc:lowerFluxBound="cobra_0_bound">
        <listOfReactants>
          <speciesReference constant="true" species="M_cpd02414_c0" stoichiometry="1"/>
        </listOfReactants>
        <listOfProducts>
          <speciesReference constant="true" species="M_cpd00001_c0" stoichiometry="1"/>
          <speciesReference constant="true" species="M_cpd00067_c0" stoichiometry="1"/>
          <speciesReference constant="true" species="M_cpd02465_c0" stoichiometry="1"/>
        </listOfProducts>
        <fbc:geneProductAssociation>
          <fbc:geneProductRef fbc:geneProduct="G_NOGENE"/>
        </fbc:geneProductAssociation>
      </reaction>
      <reaction fast="false" id="R_rxn03908_c0" reversible="true" name="ATP_4_Cytidine_5_diphospho_2_C_methyl_D_erythritol_2_phosphotransferase_c0" fbc:upperFluxBound="cobra_default_ub" fbc:lowerFluxBound="cobra_default_lb">
        <listOfReactants>
          <speciesReference constant="true" species="M_cpd00002_c0" stoichiometry="1"/>
          <speciesReference constant="true" species="M_cpd08287_c0" stoichiometry="1"/>
        </listOfReactants>
        <listOfProducts>
          <speciesReference constant="true" species="M_cpd00008_c0" stoichiometry="1"/>
          <speciesReference constant="true" species="M_cpd00067_c0" stoichiometry="1"/>
          <speciesReference constant="true" species="M_cpd08288_c0" stoichiometry="1"/>
        </listOfProducts>
        <fbc:geneProductAssociation>
          <fbc:geneProductRef fbc:geneProduct="G_WMEL276"/>
        </fbc:geneProductAssociation>
      </reaction>
      <reaction fast="false" id="R_rxn09197_c0" reversible="true" name="Phosphatidylserine_decarboxylase_n_C12_0_c0" fbc:upperFluxBound="cobra_default_ub" fbc:lowerFluxBound="cobra_default_lb">
        <listOfReactants>
          <speciesReference constant="true" species="M_cpd00067_c0" stoichiometry="2"/>
          <speciesReference constant="true" species="M_cpd15552_c0" stoichiometry="1"/>
        </listOfReactants>
        <listOfProducts>
          <speciesReference constant="true" species="M_cpd00011_c0" stoichiometry="1"/>
          <speciesReference constant="true" species="M_cpd15528_c0" stoichiometry="1"/>
        </listOfProducts>
        <fbc:geneProductAssociation>
          <fbc:geneProductRef fbc:geneProduct="G_WMEL122"/>
        </fbc:geneProductAssociation>
      </reaction>
      <reaction fast="false" id="R_rxn01100_c0" reversible="true" name="ATP_3_phospho_D_glycerate_1_phosphotransferase_c0" fbc:upperFluxBound="cobra_default_ub" fbc:lowerFluxBound="cobra_default_lb">
        <listOfReactants>
          <speciesReference constant="true" species="M_cpd00002_c0" stoichiometry="1"/>
          <speciesReference constant="true" species="M_cpd00169_c0" stoichiometry="1"/>
        </listOfReactants>
        <listOfProducts>
          <speciesReference constant="true" species="M_cpd00008_c0" stoichiometry="1"/>
          <speciesReference constant="true" species="M_cpd00203_c0" stoichiometry="1"/>
        </listOfProducts>
        <fbc:geneProductAssociation>
          <fbc:geneProductRef fbc:geneProduct="G_WMEL861"/>
        </fbc:geneProductAssociation>
      </reaction>
      <reaction fast="false" id="R_rxn00838_c0" reversible="false" name="IMP_L_aspartate_ligase_GDP_forming_c0" fbc:upperFluxBound="cobra_default_ub" fbc:lowerFluxBound="cobra_0_bound">
        <listOfReactants>
          <speciesReference constant="true" species="M_cpd00038_c0" stoichiometry="1"/>
          <speciesReference constant="true" species="M_cpd00041_c0" stoichiometry="1"/>
          <speciesReference constant="true" species="M_cpd00114_c0" stoichiometry="1"/>
        </listOfReactants>
        <listOfProducts>
          <speciesReference constant="true" species="M_cpd00009_c0" stoichiometry="1"/>
          <speciesReference constant="true" species="M_cpd00031_c0" stoichiometry="1"/>
          <speciesReference constant="true" species="M_cpd00067_c0" stoichiometry="2"/>
          <speciesReference constant="true" species="M_cpd02375_c0" stoichiometry="1"/>
        </listOfProducts>
        <fbc:geneProductAssociation>
          <fbc:geneProductRef fbc:geneProduct="G_WMEL457"/>
        </fbc:geneProductAssociation>
      </reaction>
      <reaction fast="false" id="R_rxn08707_c0" reversible="true" name="protoheme_IX_farnesyltransferase_c0" fbc:upperFluxBound="cobra_default_ub" fbc:lowerFluxBound="cobra_default_lb">
        <listOfReactants>
          <speciesReference constant="true" species="M_cpd00001_c0" stoichiometry="1"/>
          <speciesReference constant="true" species="M_cpd00028_c0" stoichiometry="1"/>
          <speciesReference constant="true" species="M_cpd00350_c0" stoichiometry="1"/>
        </listOfReactants>
        <listOfProducts>
          <speciesReference constant="true" species="M_cpd00012_c0" stoichiometry="1"/>
          <speciesReference constant="true" species="M_cpd00067_c0" stoichiometry="1"/>
          <speciesReference constant="true" species="M_cpd11313_c0" stoichiometry="1"/>
        </listOfProducts>
        <fbc:geneProductAssociation>
          <fbc:geneProductRef fbc:geneProduct="G_WMEL441"/>
        </fbc:geneProductAssociation>
      </reaction>
      <reaction fast="false" id="R_rxn02283_c0" reversible="true" name="5_Formyltetrahydrofolate_L_glutamate_N_formiminotransferase_c0" fbc:upperFluxBound="cobra_default_ub" fbc:lowerFluxBound="cobra_default_lb">
        <listOfReactants>
          <speciesReference constant="true" species="M_cpd00023_c0" stoichiometry="1"/>
          <speciesReference constant="true" species="M_cpd02197_c0" stoichiometry="1"/>
        </listOfReactants>
        <listOfProducts>
          <speciesReference constant="true" species="M_cpd00067_c0" stoichiometry="1"/>
          <speciesReference constant="true" species="M_cpd00087_c0" stoichiometry="1"/>
          <speciesReference constant="true" species="M_cpd00770_c0" stoichiometry="1"/>
        </listOfProducts>
        <fbc:geneProductAssociation>
          <fbc:geneProductRef fbc:geneProduct="G_WMEL726"/>
        </fbc:geneProductAssociation>
      </reaction>
      <reaction fast="false" id="R_rxn05396_c0" reversible="false" name="9_methyl_decanoyl_ACP_malonyl_acyl_carrier_protein_C_acyltransferase_decarboxylating_c0" fbc:upperFluxBound="cobra_default_ub" fbc:lowerFluxBound="cobra_0_bound">
        <listOfReactants>
          <speciesReference constant="true" species="M_cpd11492_c0" stoichiometry="1"/>
          <speciesReference constant="true" species="M_cpd11532_c0" stoichiometry="1"/>
        </listOfReactants>
        <listOfProducts>
          <speciesReference constant="true" species="M_cpd00011_c0" stoichiometry="1"/>
          <speciesReference constant="true" species="M_cpd11493_c0" stoichiometry="1"/>
          <speciesReference constant="true" species="M_cpd11533_c0" stoichiometry="1"/>
        </listOfProducts>
        <fbc:geneProductAssociation>
          <fbc:and>
            <fbc:geneProductRef fbc:geneProduct="G_WMEL775"/>
            <fbc:geneProductRef fbc:geneProduct="G_WMEL869"/>
          </fbc:and>
        </fbc:geneProductAssociation>
      </reaction>
      <reaction fast="false" id="R_rxn02004_c0" reversible="false" name="Trehalose_6_phosphate_phosphohydrolase_c0" fbc:upperFluxBound="cobra_default_ub" fbc:lowerFluxBound="cobra_0_bound">
        <listOfReactants>
          <speciesReference constant="true" species="M_cpd00001_c0" stoichiometry="1"/>
          <speciesReference constant="true" species="M_cpd00523_c0" stoichiometry="1"/>
        </listOfReactants>
        <listOfProducts>
          <speciesReference constant="true" species="M_cpd00009_c0" stoichiometry="1"/>
          <speciesReference constant="true" species="M_cpd00794_c0" stoichiometry="1"/>
        </listOfProducts>
        <fbc:geneProductAssociation>
          <fbc:geneProductRef fbc:geneProduct="G_WMEL947"/>
        </fbc:geneProductAssociation>
      </reaction>
      <reaction fast="false" id="R_rxn12634_c0" reversible="true" name="methionyl_aminopeptidase_c0" fbc:upperFluxBound="cobra_default_ub" fbc:lowerFluxBound="cobra_default_lb">
        <listOfReactants>
          <speciesReference constant="true" species="M_cpd00001_c0" stoichiometry="1"/>
          <speciesReference constant="true" species="M_cpd11592_c0" stoichiometry="1"/>
        </listOfReactants>
        <listOfProducts>
          <speciesReference constant="true" species="M_cpd00023_c0" stoichiometry="1"/>
          <speciesReference constant="true" species="M_cpd00033_c0" stoichiometry="1"/>
        </listOfProducts>
        <fbc:geneProductAssociation>
          <fbc:or>
            <fbc:geneProductRef fbc:geneProduct="G_WMEL1062"/>
            <fbc:geneProductRef fbc:geneProduct="G_WMEL931"/>
          </fbc:or>
        </fbc:geneProductAssociation>
      </reaction>
      <reaction fast="false" id="R_rxn00883_c0" reversible="false" name="1D_myo_Inositol_3_phosphate_phosphohydrolase_c0" fbc:upperFluxBound="cobra_default_ub" fbc:lowerFluxBound="cobra_0_bound">
        <listOfReactants>
          <speciesReference constant="true" species="M_cpd00001_c0" stoichiometry="1"/>
          <speciesReference constant="true" species="M_cpd02484_c0" stoichiometry="1"/>
        </listOfReactants>
        <listOfProducts>
          <speciesReference constant="true" species="M_cpd00009_c0" stoichiometry="1"/>
          <speciesReference constant="true" species="M_cpd00121_c0" stoichiometry="1"/>
        </listOfProducts>
        <fbc:geneProductAssociation>
          <fbc:geneProductRef fbc:geneProduct="G_WMEL907"/>
        </fbc:geneProductAssociation>
      </reaction>
      <reaction fast="false" id="R_rxn04727_c0" reversible="true" name="R06918_c0" fbc:upperFluxBound="cobra_default_ub" fbc:lowerFluxBound="cobra_default_lb">
        <listOfReactants>
          <speciesReference constant="true" species="M_cpd00001_c0" stoichiometry="1"/>
          <speciesReference constant="true" species="M_cpd00003_c0" stoichiometry="1"/>
          <speciesReference constant="true" species="M_cpd09793_c0" stoichiometry="1"/>
        </listOfReactants>
        <listOfProducts>
          <speciesReference constant="true" species="M_cpd00004_c0" stoichiometry="1"/>
          <speciesReference constant="true" species="M_cpd00067_c0" stoichiometry="2"/>
          <speciesReference constant="true" species="M_cpd09794_c0" stoichiometry="1"/>
        </listOfProducts>
        <fbc:geneProductAssociation>
          <fbc:geneProductRef fbc:geneProduct="G_WMEL761"/>
        </fbc:geneProductAssociation>
      </reaction>
      <reaction fast="false" id="R_rxn00776_c0" reversible="false" name="uracil_hydro_lyase_adding_D_ribose_5_phosphatepseudouridine_5_phosphate_forming_c0" fbc:upperFluxBound="cobra_default_ub" fbc:lowerFluxBound="cobra_0_bound">
        <listOfReactants>
          <speciesReference constant="true" species="M_cpd00092_c0" stoichiometry="1"/>
          <speciesReference constant="true" species="M_cpd00101_c0" stoichiometry="1"/>
        </listOfReactants>
        <listOfProducts>
          <speciesReference constant="true" species="M_cpd00001_c0" stoichiometry="1"/>
          <speciesReference constant="true" species="M_cpd00859_c0" stoichiometry="1"/>
        </listOfProducts>
        <fbc:geneProductAssociation>
          <fbc:or>
            <fbc:and>
              <fbc:geneProductRef fbc:geneProduct="G_WMEL823"/>
              <fbc:geneProductRef fbc:geneProduct="G_WMEL740"/>
            </fbc:and>
            <fbc:and>
              <fbc:geneProductRef fbc:geneProduct="G_WMEL1020"/>
              <fbc:geneProductRef fbc:geneProduct="G_Unknown"/>
              <fbc:geneProductRef fbc:geneProduct="G_Unknown"/>
              <fbc:geneProductRef fbc:geneProduct="G_WMEL492"/>
              <fbc:geneProductRef fbc:geneProduct="G_Unknown"/>
              <fbc:geneProductRef fbc:geneProduct="G_Unknown"/>
            </fbc:and>
          </fbc:or>
        </fbc:geneProductAssociation>
      </reaction>
      <reaction fast="false" id="R_rxn01211_c0" reversible="true" name="5_10_Methenyltetrahydrofolate_5_hydrolase_decyclizing_c0" fbc:upperFluxBound="cobra_default_ub" fbc:lowerFluxBound="cobra_default_lb">
        <listOfReactants>
          <speciesReference constant="true" species="M_cpd00001_c0" stoichiometry="1"/>
          <speciesReference constant="true" species="M_cpd00347_c0" stoichiometry="1"/>
        </listOfReactants>
        <listOfProducts>
          <speciesReference constant="true" species="M_cpd00067_c0" stoichiometry="1"/>
          <speciesReference constant="true" species="M_cpd00201_c0" stoichiometry="1"/>
        </listOfProducts>
        <fbc:geneProductAssociation>
          <fbc:and>
            <fbc:geneProductRef fbc:geneProduct="G_WMEL220"/>
            <fbc:geneProductRef fbc:geneProduct="G_WMEL220"/>
          </fbc:and>
        </fbc:geneProductAssociation>
      </reaction>
      <reaction fast="false" id="R_rxn00527_c0" reversible="true" name="L_tyrosine_2_oxoglutarate_aminotransferase_c0" fbc:upperFluxBound="cobra_default_ub" fbc:lowerFluxBound="cobra_default_lb">
        <listOfReactants>
          <speciesReference constant="true" species="M_cpd00024_c0" stoichiometry="1"/>
          <speciesReference constant="true" species="M_cpd00069_c0" stoichiometry="1"/>
        </listOfReactants>
        <listOfProducts>
          <speciesReference constant="true" species="M_cpd00023_c0" stoichiometry="1"/>
          <speciesReference constant="true" species="M_cpd00868_c0" stoichiometry="1"/>
        </listOfProducts>
        <fbc:geneProductAssociation>
          <fbc:geneProductRef fbc:geneProduct="G_WMEL802"/>
        </fbc:geneProductAssociation>
      </reaction>
      <reaction fast="false" id="R_rxn12224_c0" reversible="false" name="2_octaprenyl_6_methoxyphenol_hydroxylase_c0" fbc:upperFluxBound="cobra_default_ub" fbc:lowerFluxBound="cobra_0_bound">
        <listOfReactants>
          <speciesReference constant="true" species="M_cpd00007_c0" stoichiometry="1"/>
          <speciesReference constant="true" species="M_cpd03446_c0" stoichiometry="1"/>
        </listOfReactants>
        <listOfProducts>
          <speciesReference constant="true" species="M_cpd00001_c0" stoichiometry="1"/>
          <speciesReference constant="true" species="M_cpd03447_c0" stoichiometry="1"/>
        </listOfProducts>
        <fbc:geneProductAssociation>
          <fbc:geneProductRef fbc:geneProduct="G_WMEL385"/>
        </fbc:geneProductAssociation>
      </reaction>
      <reaction fast="false" id="R_rxn05322_c0" reversible="false" name="Butyryl_acyl_carrier_protein_malonyl_CoA_C_acyltransferasedecarboxylating__oxoacyl__and_enoyl_reducing_c0" fbc:upperFluxBound="cobra_default_ub" fbc:lowerFluxBound="cobra_0_bound">
        <listOfReactants>
          <speciesReference constant="true" species="M_cpd00004_c0" stoichiometry="1"/>
          <speciesReference constant="true" species="M_cpd00067_c0" stoichiometry="2"/>
          <speciesReference constant="true" species="M_cpd11465_c0" stoichiometry="1"/>
        </listOfReactants>
        <listOfProducts>
          <speciesReference constant="true" species="M_cpd00003_c0" stoichiometry="1"/>
          <speciesReference constant="true" species="M_cpd11464_c0" stoichiometry="1"/>
        </listOfProducts>
        <fbc:geneProductAssociation>
          <fbc:geneProductRef fbc:geneProduct="G_WMEL94"/>
        </fbc:geneProductAssociation>
      </reaction>
      <reaction fast="false" id="R_rxn00792_c0" reversible="false" name="biotin_CoA_ligase_AMP_forming_c0" fbc:upperFluxBound="cobra_default_ub" fbc:lowerFluxBound="cobra_0_bound">
        <listOfReactants>
          <speciesReference constant="true" species="M_cpd00012_c0" stoichiometry="1"/>
          <speciesReference constant="true" species="M_cpd03517_c0" stoichiometry="1"/>
        </listOfReactants>
        <listOfProducts>
          <speciesReference constant="true" species="M_cpd00002_c0" stoichiometry="1"/>
          <speciesReference constant="true" species="M_cpd00104_c0" stoichiometry="1"/>
        </listOfProducts>
        <fbc:geneProductAssociation>
          <fbc:geneProductRef fbc:geneProduct="G_WMEL236"/>
        </fbc:geneProductAssociation>
      </reaction>
      <reaction fast="false" id="R_rxn13782_c0" reversible="false" name="Protein_biosynthesis_c0" fbc:upperFluxBound="cobra_default_ub" fbc:lowerFluxBound="cobra_0_bound">
        <listOfProducts>
          <speciesReference constant="true" species="M_cpd17041_c0" stoichiometry="1"/>
        </listOfProducts>
        <fbc:geneProductAssociation>
          <fbc:and>
            <fbc:geneProductRef fbc:geneProduct="G_WMEL554"/>
            <fbc:geneProductRef fbc:geneProduct="G_WMEL131"/>
            <fbc:geneProductRef fbc:geneProduct="G_WMEL307"/>
            <fbc:geneProductRef fbc:geneProduct="G_WMEL120"/>
            <fbc:geneProductRef fbc:geneProduct="G_WMEL899"/>
            <fbc:geneProductRef fbc:geneProduct="G_WMEL215"/>
            <fbc:geneProductRef fbc:geneProduct="G_WMEL221"/>
            <fbc:geneProductRef fbc:geneProduct="G_WMEL57"/>
            <fbc:geneProductRef fbc:geneProduct="G_WMEL8"/>
            <fbc:geneProductRef fbc:geneProduct="G_Unknown"/>
            <fbc:geneProductRef fbc:geneProduct="G_WMEL117"/>
            <fbc:geneProductRef fbc:geneProduct="G_WMEL777"/>
            <fbc:geneProductRef fbc:geneProduct="G_WMEL32"/>
            <fbc:geneProductRef fbc:geneProduct="G_WMEL620"/>
            <fbc:geneProductRef fbc:geneProduct="G_WMEL331"/>
            <fbc:geneProductRef fbc:geneProduct="G_WMEL310"/>
            <fbc:geneProductRef fbc:geneProduct="G_WMEL4"/>
            <fbc:geneProductRef fbc:geneProduct="G_WMEL33"/>
            <fbc:geneProductRef fbc:geneProduct="G_WMEL543"/>
            <fbc:geneProductRef fbc:geneProduct="G_WMEL480"/>
            <fbc:geneProductRef fbc:geneProduct="G_WMEL290"/>
            <fbc:geneProductRef fbc:geneProduct="G_WMEL255"/>
            <fbc:geneProductRef fbc:geneProduct="G_WMEL627"/>
            <fbc:geneProductRef fbc:geneProduct="G_WMEL362"/>
            <fbc:geneProductRef fbc:geneProduct="G_WMEL693"/>
            <fbc:geneProductRef fbc:geneProduct="G_Unknown"/>
            <fbc:geneProductRef fbc:geneProduct="G_WMEL614"/>
            <fbc:geneProductRef fbc:geneProduct="G_WMEL619"/>
            <fbc:geneProductRef fbc:geneProduct="G_Unknown"/>
            <fbc:geneProductRef fbc:geneProduct="G_WMEL119"/>
            <fbc:geneProductRef fbc:geneProduct="G_WMEL143"/>
            <fbc:geneProductRef fbc:geneProduct="G_WMEL49"/>
            <fbc:geneProductRef fbc:geneProduct="G_WMEL772"/>
            <fbc:geneProductRef fbc:geneProduct="G_WMEL495"/>
            <fbc:geneProductRef fbc:geneProduct="G_WMEL463"/>
            <fbc:geneProductRef fbc:geneProduct="G_WMEL622"/>
            <fbc:geneProductRef fbc:geneProduct="G_Unknown"/>
            <fbc:geneProductRef fbc:geneProduct="G_WMEL523"/>
            <fbc:geneProductRef fbc:geneProduct="G_WMEL50"/>
            <fbc:geneProductRef fbc:geneProduct="G_WMEL141"/>
            <fbc:geneProductRef fbc:geneProduct="G_WMEL726"/>
            <fbc:geneProductRef fbc:geneProduct="G_Unknown"/>
            <fbc:geneProductRef fbc:geneProduct="G_WMEL367"/>
            <fbc:geneProductRef fbc:geneProduct="G_WMEL9"/>
            <fbc:geneProductRef fbc:geneProduct="G_WMEL1023"/>
            <fbc:geneProductRef fbc:geneProduct="G_WMEL505"/>
            <fbc:geneProductRef fbc:geneProduct="G_WMEL625"/>
            <fbc:geneProductRef fbc:geneProduct="G_WMEL142"/>
            <fbc:geneProductRef fbc:geneProduct="G_WMEL56"/>
            <fbc:geneProductRef fbc:geneProduct="G_WMEL3"/>
            <fbc:geneProductRef fbc:geneProduct="G_WMEL626"/>
            <fbc:geneProductRef fbc:geneProduct="G_WMEL21"/>
            <fbc:geneProductRef fbc:geneProduct="G_WMEL617"/>
            <fbc:geneProductRef fbc:geneProduct="G_WMEL24"/>
            <fbc:geneProductRef fbc:geneProduct="G_WMEL621"/>
            <fbc:geneProductRef fbc:geneProduct="G_WMEL10"/>
            <fbc:geneProductRef fbc:geneProduct="G_WMEL491"/>
            <fbc:geneProductRef fbc:geneProduct="G_WMEL725"/>
            <fbc:geneProductRef fbc:geneProduct="G_WMEL152"/>
            <fbc:geneProductRef fbc:geneProduct="G_WMEL168"/>
            <fbc:geneProductRef fbc:geneProduct="G_WMEL305"/>
            <fbc:geneProductRef fbc:geneProduct="G_WMEL55"/>
            <fbc:geneProductRef fbc:geneProduct="G_WMEL741"/>
            <fbc:geneProductRef fbc:geneProduct="G_WMEL497"/>
            <fbc:geneProductRef fbc:geneProduct="G_WMEL623"/>
            <fbc:geneProductRef fbc:geneProduct="G_WMEL149"/>
            <fbc:geneProductRef fbc:geneProduct="G_WMEL624"/>
            <fbc:geneProductRef fbc:geneProduct="G_WMEL151"/>
            <fbc:geneProductRef fbc:geneProduct="G_WMEL371"/>
            <fbc:geneProductRef fbc:geneProduct="G_WMEL618"/>
            <fbc:geneProductRef fbc:geneProduct="G_WMEL333"/>
            <fbc:geneProductRef fbc:geneProduct="G_WMEL723"/>
            <fbc:geneProductRef fbc:geneProduct="G_WMEL360"/>
            <fbc:geneProductRef fbc:geneProduct="G_WMEL826"/>
            <fbc:geneProductRef fbc:geneProduct="G_WMEL613"/>
            <fbc:geneProductRef fbc:geneProduct="G_WMEL487"/>
            <fbc:geneProductRef fbc:geneProduct="G_WMEL882"/>
          </fbc:and>
        </fbc:geneProductAssociation>
      </reaction>
      <reaction fast="false" id="R_rxn04270_c0" reversible="true" name="cis_2_Methyl_5_isopropylhexa_2_5_dienal_dehydrogenase_c0" fbc:upperFluxBound="cobra_default_ub" fbc:lowerFluxBound="cobra_default_lb">
        <listOfReactants>
          <speciesReference constant="true" species="M_cpd00001_c0" stoichiometry="1"/>
          <speciesReference constant="true" species="M_cpd00003_c0" stoichiometry="1"/>
          <speciesReference constant="true" species="M_cpd02708_c0" stoichiometry="1"/>
        </listOfReactants>
        <listOfProducts>
          <speciesReference constant="true" species="M_cpd00004_c0" stoichiometry="1"/>
          <speciesReference constant="true" species="M_cpd00067_c0" stoichiometry="2"/>
          <speciesReference constant="true" species="M_cpd08741_c0" stoichiometry="1"/>
        </listOfProducts>
        <fbc:geneProductAssociation>
          <fbc:geneProductRef fbc:geneProduct="G_WMEL761"/>
        </fbc:geneProductAssociation>
      </reaction>
      <reaction fast="false" id="R_rxn05430_c0" reversible="true" name="14_methyl_3_oxo_pentadecanoyl_ACP_NADP_oxidoreductase_c0" fbc:upperFluxBound="cobra_default_ub" fbc:lowerFluxBound="cobra_default_lb">
        <listOfReactants>
          <speciesReference constant="true" species="M_cpd00005_c0" stoichiometry="1"/>
          <speciesReference constant="true" species="M_cpd00067_c0" stoichiometry="1"/>
          <speciesReference constant="true" species="M_cpd11566_c0" stoichiometry="1"/>
        </listOfReactants>
        <listOfProducts>
          <speciesReference constant="true" species="M_cpd00006_c0" stoichiometry="1"/>
          <speciesReference constant="true" species="M_cpd11567_c0" stoichiometry="1"/>
        </listOfProducts>
        <fbc:geneProductAssociation>
          <fbc:geneProductRef fbc:geneProduct="G_WMEL606"/>
        </fbc:geneProductAssociation>
      </reaction>
      <reaction fast="false" id="R_rxn01917_c0" reversible="true" name="ATP_N_acetyl_L_glutamate_5_phosphotransferase_c0" fbc:upperFluxBound="cobra_default_ub" fbc:lowerFluxBound="cobra_default_lb">
        <listOfReactants>
          <speciesReference constant="true" species="M_cpd00002_c0" stoichiometry="1"/>
          <speciesReference constant="true" species="M_cpd00477_c0" stoichiometry="1"/>
        </listOfReactants>
        <listOfProducts>
          <speciesReference constant="true" species="M_cpd00008_c0" stoichiometry="1"/>
          <speciesReference constant="true" species="M_cpd02552_c0" stoichiometry="1"/>
        </listOfProducts>
        <fbc:geneProductAssociation>
          <fbc:or>
            <fbc:geneProductRef fbc:geneProduct="G_WMEL412"/>
            <fbc:geneProductRef fbc:geneProduct="G_WMEL412"/>
          </fbc:or>
        </fbc:geneProductAssociation>
      </reaction>
      <reaction fast="false" id="R_rxn10236_c0" reversible="true" name="anteisopentadecanoyl_phosphatidylserine_decarboxylase_c0" fbc:upperFluxBound="cobra_default_ub" fbc:lowerFluxBound="cobra_default_lb">
        <listOfReactants>
          <speciesReference constant="true" species="M_cpd00067_c0" stoichiometry="2"/>
          <speciesReference constant="true" species="M_cpd15693_c0" stoichiometry="1"/>
        </listOfReactants>
        <listOfProducts>
          <speciesReference constant="true" species="M_cpd00011_c0" stoichiometry="1"/>
          <speciesReference constant="true" species="M_cpd15699_c0" stoichiometry="1"/>
        </listOfProducts>
        <fbc:geneProductAssociation>
          <fbc:geneProductRef fbc:geneProduct="G_WMEL122"/>
        </fbc:geneProductAssociation>
      </reaction>
      <reaction fast="false" id="R_rxn08527_c0" reversible="true" name="fumarate_reductase_c0" fbc:upperFluxBound="cobra_default_ub" fbc:lowerFluxBound="cobra_default_lb">
        <listOfReactants>
          <speciesReference constant="true" species="M_cpd00106_c0" stoichiometry="1"/>
          <speciesReference constant="true" species="M_cpd15499_c0" stoichiometry="1"/>
        </listOfReactants>
        <listOfProducts>
          <speciesReference constant="true" species="M_cpd00036_c0" stoichiometry="1"/>
          <speciesReference constant="true" species="M_cpd15500_c0" stoichiometry="1"/>
        </listOfProducts>
        <fbc:geneProductAssociation>
          <fbc:or>
            <fbc:geneProductRef fbc:geneProduct="G_WMEL506"/>
            <fbc:and>
              <fbc:geneProductRef fbc:geneProduct="G_WMEL506"/>
              <fbc:geneProductRef fbc:geneProduct="G_WMEL258"/>
            </fbc:and>
          </fbc:or>
        </fbc:geneProductAssociation>
      </reaction>
      <reaction fast="false" id="R_rxn01509_c0" reversible="true" name="ATP_dGMP_phosphotransferase_c0" fbc:upperFluxBound="cobra_default_ub" fbc:lowerFluxBound="cobra_default_lb">
        <listOfReactants>
          <speciesReference constant="true" species="M_cpd00002_c0" stoichiometry="1"/>
          <speciesReference constant="true" species="M_cpd00067_c0" stoichiometry="1"/>
          <speciesReference constant="true" species="M_cpd00296_c0" stoichiometry="1"/>
        </listOfReactants>
        <listOfProducts>
          <speciesReference constant="true" species="M_cpd00008_c0" stoichiometry="1"/>
          <speciesReference constant="true" species="M_cpd00295_c0" stoichiometry="1"/>
        </listOfProducts>
        <fbc:geneProductAssociation>
          <fbc:or>
            <fbc:geneProductRef fbc:geneProduct="G_WMEL975"/>
            <fbc:geneProductRef fbc:geneProduct="G_WMEL975"/>
          </fbc:or>
        </fbc:geneProductAssociation>
      </reaction>
      <reaction fast="false" id="R_rxn02011_c0" reversible="false" name="UDP_N_acetylmuramoyl_L_alanyl_D_glutamate_L_meso_2_6_diaminoheptanedioate_gamma_ligase_ADP_forming_c0" fbc:upperFluxBound="cobra_default_ub" fbc:lowerFluxBound="cobra_0_bound">
        <listOfReactants>
          <speciesReference constant="true" species="M_cpd00002_c0" stoichiometry="1"/>
          <speciesReference constant="true" species="M_cpd00516_c0" stoichiometry="1"/>
          <speciesReference constant="true" species="M_cpd00525_c0" stoichiometry="1"/>
        </listOfReactants>
        <listOfProducts>
          <speciesReference constant="true" species="M_cpd00008_c0" stoichiometry="1"/>
          <speciesReference constant="true" species="M_cpd00009_c0" stoichiometry="1"/>
          <speciesReference constant="true" species="M_cpd00067_c0" stoichiometry="1"/>
          <speciesReference constant="true" species="M_cpd02964_c0" stoichiometry="1"/>
        </listOfProducts>
        <fbc:geneProductAssociation>
          <fbc:or>
            <fbc:geneProductRef fbc:geneProduct="G_WMEL746"/>
            <fbc:geneProductRef fbc:geneProduct="G_WMEL818"/>
          </fbc:or>
        </fbc:geneProductAssociation>
      </reaction>
      <reaction fast="false" id="R_rxn08528_c0" reversible="true" name="fumarate_reductase_c0" fbc:upperFluxBound="cobra_default_ub" fbc:lowerFluxBound="cobra_default_lb">
        <listOfReactants>
          <speciesReference constant="true" species="M_cpd00106_c0" stoichiometry="1"/>
          <speciesReference constant="true" species="M_cpd15353_c0" stoichiometry="1"/>
        </listOfReactants>
        <listOfProducts>
          <speciesReference constant="true" species="M_cpd00036_c0" stoichiometry="1"/>
          <speciesReference constant="true" species="M_cpd15352_c0" stoichiometry="1"/>
        </listOfProducts>
        <fbc:geneProductAssociation>
          <fbc:or>
            <fbc:geneProductRef fbc:geneProduct="G_WMEL506"/>
            <fbc:and>
              <fbc:geneProductRef fbc:geneProduct="G_WMEL506"/>
              <fbc:geneProductRef fbc:geneProduct="G_WMEL258"/>
            </fbc:and>
          </fbc:or>
        </fbc:geneProductAssociation>
      </reaction>
      <reaction fast="false" id="R_rxn09205_c0" reversible="false" name="Phosphatidylserine_syntase_n_C12_0_c0" fbc:upperFluxBound="cobra_default_ub" fbc:lowerFluxBound="cobra_0_bound">
        <listOfReactants>
          <speciesReference constant="true" species="M_cpd00054_c0" stoichiometry="1"/>
          <speciesReference constant="true" species="M_cpd15417_c0" stoichiometry="1"/>
        </listOfReactants>
        <listOfProducts>
          <speciesReference constant="true" species="M_cpd00046_c0" stoichiometry="1"/>
          <speciesReference constant="true" species="M_cpd00067_c0" stoichiometry="2"/>
          <speciesReference constant="true" species="M_cpd15552_c0" stoichiometry="1"/>
        </listOfProducts>
        <fbc:geneProductAssociation>
          <fbc:geneProductRef fbc:geneProduct="G_WMEL811"/>
        </fbc:geneProductAssociation>
      </reaction>
      <reaction fast="false" id="R_rxn05364_c0" reversible="true" name="6_methyl_3_oxo_octanoyl_ACP_NADP_oxidoreductase_c0" fbc:upperFluxBound="cobra_default_ub" fbc:lowerFluxBound="cobra_default_lb">
        <listOfReactants>
          <speciesReference constant="true" species="M_cpd00005_c0" stoichiometry="1"/>
          <speciesReference constant="true" species="M_cpd00067_c0" stoichiometry="1"/>
          <speciesReference constant="true" species="M_cpd11500_c0" stoichiometry="1"/>
        </listOfReactants>
        <listOfProducts>
          <speciesReference constant="true" species="M_cpd00006_c0" stoichiometry="1"/>
          <speciesReference constant="true" species="M_cpd11501_c0" stoichiometry="1"/>
        </listOfProducts>
        <fbc:geneProductAssociation>
          <fbc:geneProductRef fbc:geneProduct="G_WMEL606"/>
        </fbc:geneProductAssociation>
      </reaction>
      <reaction fast="false" id="R_rxn09201_c0" reversible="true" name="Phosphatidylserine_decarboxylase_n_C16_1_c0" fbc:upperFluxBound="cobra_default_ub" fbc:lowerFluxBound="cobra_default_lb">
        <listOfReactants>
          <speciesReference constant="true" species="M_cpd00067_c0" stoichiometry="2"/>
          <speciesReference constant="true" species="M_cpd15556_c0" stoichiometry="1"/>
        </listOfReactants>
        <listOfProducts>
          <speciesReference constant="true" species="M_cpd00011_c0" stoichiometry="1"/>
          <speciesReference constant="true" species="M_cpd15532_c0" stoichiometry="1"/>
        </listOfProducts>
        <fbc:geneProductAssociation>
          <fbc:geneProductRef fbc:geneProduct="G_WMEL122"/>
        </fbc:geneProductAssociation>
      </reaction>
      <reaction fast="false" id="R_rxn02115_c0" reversible="true" name="R_Acetoin_racemase_c0" fbc:upperFluxBound="cobra_default_ub" fbc:lowerFluxBound="cobra_default_lb">
        <listOfReactants>
[truncated: 458,188 more chars]
