# Supplementary material for: A systems biology approach for studying Wolbachia metabolism reveals points of interaction with its host in the context of arboviral infection
Source: PLoS Negl Trop Dis. 2019 Aug 30;13(8):e0007678. doi: 10.1371/journal.pntd.0007678 (PMC6742412; doi:10.1371/journal.pntd.0007678)
Supplement: S2 File — Spreadsheet (xlsx format) listing all the included reactions and gene associations for the four Wolbachia genome-scale models. (XLSX) [file pntd.0007678.s002.xlsx]

## Sheet: wMel
Reaction ID	Reaction name	Reaction	GPR
rxn00351_c0	gamma L glutamyl L cysteine glycine ligase ADP forming	ATP + Glycine + gamma_Glutamylcysteine --> ADP + Phosphate + GSH + H	WMEL452
rxn03408_c0	UDP N acetyl D glucosamine undecaprenyl diphospho N acetylmuramoyl L alanyl gamma D glutamyl meso 2 6 diaminopimeloyl D alanyl D alanine 4 beta N acetylglucosaminlytransferase	UDP_N_acetylglucosamine + Undecaprenyl_diphospho_N_acetylmuramoyl_L_alanyl_D_glutamyl_meso_2_6_diaminopimeloyl_D_alanyl_D_alanine <=> UDP + Undecaprenyl_diphospho_N_acetylmuramoyl__N_acety...	WMEL134
rxn05440_c0	7 methyl trans oct 2 enoyl ACP NAD oxidoreductase A specific	NADH + H + 7_methyl_trans_oct_2_enoyl_ACP --> NAD + 7_methyl_octanoyl_ACP	WMEL94
rxn01673_c0	ATP dCDP phosphotransferase	ATP + dCDP <=> ADP + dCTP	WMEL198
rxn02342_c0	R03270	Lipoamide + 2_Hydroxyethyl_ThPP <=> TPP + S_Acetyldihydrolipoamide	WMEL62 and WMEL529
rxn00973_c0	citrate hydroxymutase	Citrate <=> Isocitrate	WMEL345 and Unknown
rxn03120_c0	UDP apiose apigenin 7 O beta D glucoside 2 O beta D apiofuranosyltransferase	UDP_apiose + Cosmetin <=> UDP + Apiin	WMEL250
rxn05457_c0	Acyl carrier protein acetyltransferase	CoA + Myristoyl_ACP <=> Myristoyl_CoA + ACP	WMEL728
rxn04271_c0	trans 2 Methyl 5 isopropylhexa 2 5 dienal dehydrogenase	H2O + NAD + trans_2_Methyl_5_isopropylhexa_2_5_dienal <=> NADH + 2.0 H + trans_2_Methyl_5_isopropylhexa_2_5_dienoic_acid	WMEL761
rxn13783_c0	DNA replication	--> DNA_replication	WMEL295 and WMEL348 and WMEL685 and WMEL1004 and WMEL847 and WMEL274 and WMEL875 and WMEL873 and WMEL683 and WMEL700 and WMEL251 and WMEL819 and WMEL765 and Unknown
rxn05392_c0	7 methyl octanoyl ACP malonyl acyl carrier protein C acyltransferase decarboxylating	Malonyl_acyl_carrierprotein_ + 7_methyl_octanoyl_ACP --> CO2 + ACP + 9_methyl_3_oxo_decanoyl_ACP	WMEL775 and WMEL869
rxn12008_c0	R05611	Isopentenyldiphosphate + all_trans_Heptaprenyl_diphosphate --> PPi + H + Farnesylfarnesylgeraniol	WMEL691
rxn04070_c0	pyridoxine 5 phosphate synthase	1_deoxy_D_xylulose5_phosphate + 3_Amino_2_oxopropyl_phosphate --> 2.0 H2O + Phosphate + H + Pyridoxine_phosphate	WMEL58
rxn10231_c0	isohexadecanoyl CDPdiacylglycerol serine O phosphatidyltransferase	L_Serine + CDP_1_2_diisohexadecanoylglycerol --> CMP + 2.0 H + Diisohexadecanoylphosphatidylserine	WMEL811
rxn10270_c0	isohexadecanoyl Phosphatidylglycerophosphate phosphohydrolase	H2O + Diisohexadecanoylphosphatidylglycerophosphate --> Phosphate + H + Diisohexadecanoylphosphatidylglycerol	WMEL658
rxn12637_c0	RXN0 6987c	H2O + gly_asp_L <=> Glycine + L_Aspartate	WMEL1062 or WMEL931
rxn00258_c0	Malonyl CoA pyruvate carboxytransferase	Pyruvate + Malonyl_CoA <=> Acetyl_CoA + Oxaloacetate	WMEL95
rxn00800_c0	N6 1 2 dicarboxyethylAMP AMP lyase fumarate forming	Adenylosuccinate <=> AMP + Fumarate	WMEL686 or WMEL686
rxn00211_c0	UDP glucose NAD 6 oxidoreductase	H2O + 2.0 NAD + UDP_glucose <=> 2.0 NADH + 3.0 H + UDPglucuronate	WMEL79
rxn01210_c0	10 Formyltetrahydrofolate L glutamate ligase ADP forming	ATP + L_Glutamate + 10_Formyltetrahydrofolate --> ADP + Phosphate + H + 10_Formyl_THF_L_glutamate	WMEL814 and WMEL814
rxn00730_c0	Malonyl CoA anthranilate N malonyltransferase	Malonyl_CoA + Anthranilate <=> CoA + N_Malonylanthranilate	WMEL647
rxn05367_c0	6 methyl octanoyl ACP malonyl acyl carrier protein C acyltransferase decarboxylating	Malonyl_acyl_carrierprotein_ + 6_methyl_octanoyl_ACP --> CO2 + ACP + 8_methyl_3_oxo_decanoyl_ACP	WMEL869 and WMEL775
rxn03384_c0	Uroporphyrinogen I carboxy lyase	4.0 H + UroporphyrinogenI <=> 4.0 CO2 + CoproporphyrinogenI	WMEL178
rxn04996_c0	dimethyallyl diphosphate NADP oxidoreductase	NADPH + H + 1_Hydroxy_2_methyl_2_butenyl_4_diphosphate --> H2O + NADP + DMAPP	WMEL904
rxn05404_c0	13 methyl tetra decanoyl ACP malonyl acyl carrier protein C acyltransferase decarboxylating	Malonyl_acyl_carrierprotein_ + 13_methyl_tetra_decanoyl_ACP --> CO2 + ACP + 15_methyl_3_oxo_hexa_decanoyl_ACP	WMEL775 and WMEL869
rxn02796_c0	chenodeoxycholoyltaurine amidohydrolase	H2O + Taurochenodeoxycholate <=> Taurine + Chenodiol	WMEL825
rxn10262_c0	isopentadecanoyl CDPdiacylglycerol sn glycerol 3 phosphate 3 phosphatidyltransferase	Glycerol_3_phosphate + CDP_1_2_diisopentadecanoylglycerol <=> CMP + Diisopentadecanoylphosphatidylglycerophosphate	WMEL537
rxn10126_c0	succinate dehyrdogenase	FADH2 + Ubiquinone_8 --> FAD + H + Ubiquinol_8	WMEL258 and WMEL506
rxn10209_c0	anteisopentadecanoyl glycerol 3 phosphate O acyltransferase	Glycerol_3_phosphate + fa4coa --> CoA + 1_anteisopentadecanoyl_sn_glycerol_3_phosphate	WMEL808 and WMEL776
rxn08084_c0	1 tetradecanoyl sn glycerol 3 phosphate O acyltransferase n C14 0	H + Myristoyl_ACP + 1_tetradecanoyl_sn_glycerol_3_phosphate --> ACP + 1_2_ditetradecanoyl_sn_glycerol_3_phosphate	WMEL855
rxn10225_c0	isohexadecanoyl phosphatidate cytidylyltransferase	CTP + 1_2_diisohexadecanoyl_sn_glycerol_3_phosphate <=> PPi + H + CDP_1_2_diisohexadecanoylglycerol	WMEL212
rxn03463_c0	R05113	CMP_N_acetylneuraminate + GT1a <=> CMP + H + GQ1	WMEL868 or WMEL691
rxn01486_c0	trans trans Farnesyl diphosphate isopentenyl diphosphate farnesyltranstransferase	Isopentenyldiphosphate + Farnesyldiphosphate --> PPi + H + Geranylgeranyl_diphosphate	WMEL691
rxn05444_c0	15 methyl trans hexa dec 2 enoyl ACP NAD oxidoreductase A specific	NADH + H + 15_methyl_trans_hexa_dec_2_enoyl_ACP --> NAD + 15_methyl_hexa_decanoyl_ACP	WMEL94
rxn10205_c0	isoheptadecanoyl glycerol 3 phosphate O acyltransferase	Glycerol_3_phosphate + fa11coa --> CoA + 1_isoheptadecanoyl_sn_glycerol_3_phosphate	WMEL776 and WMEL808
rxn05040_c0	D ribulose 5 phosphate formate lyase L 3 4 dihydroxybutan 2 one 4 phosphate forming	D_Ribulose5_phosphate --> Formate + H + 3_4_dihydroxy_2_butanone4_phosphate	( WMEL291 or WMEL608 ) and WMEL291
rxn05400_c0	11 methyl dodecanoyl ACP malonyl acyl carrier protein C acyltransferase decarboxylating	Malonyl_acyl_carrierprotein_ + 11_methyl_dodecanoyl_ACP --> CO2 + ACP + 13_methyl_3_oxo_tetra_decanoyl_ACP	WMEL869 and WMEL775
rxn02090_c0	Creatinine iminohydrolase	H2O + H + Creatinine <=> NH3 + N_Methylhydantoin	WMEL291
rxn10228_c0	isotetradecanoyl CDPdiacylglycerol serine O phosphatidyltransferase	L_Serine + CDP_1_2_diisotetradecanoylglycerol --> CMP + 2.0 H + Diisotetradecanoylphosphatidylserine	WMEL811
rxn05814_c0	ATP nucleoside phosphate phosphotransferase	ATP + Nucleoside_phosphate <=> ADP + NDP	WMEL975
rxn00539_c0	ethanolamine ammonia lyase acetaldehyde forming	Aminoethanol --> NH3 + Acetaldehyde	WMEL686
rxn00678_c0	S 2 Methyl 3 oxopropanoyl CoA pyruvate carboxyltransferase	Pyruvate + D_methylmalonyl_CoA <=> Oxaloacetate + Propionyl_CoA	WMEL95
rxn00001_c0	diphosphate phosphohydrolase	H2O + PPi --> 2.0 Phosphate + H	WMEL185
rxn01331_c0	D erythrose 4 phosphate NAD oxidoreductase	H2O + NAD + D_Erythrose4_phosphate --> NADH + 2.0 H + 4_Phosphoerythronate	WMEL515
rxn00710_c0	orotidine 5 phosphate carboxy lyase UMP forming	H + Orotidylic_acid --> CO2 + UMP	WMEL289
rxn08296_c0	diacylglycerol kinase n C14 1	ATP + 1_2_Diacyl_sn_glycerol_ditetradec_7_enoyl <=> ADP + 1_2_ditetradec_7_enoyl_sn_glycerol_3_phosphate	WMEL132
rxn10254_c0	anteisoheptadecanoyl Diacylglycerol kinase	ATP + 1_2_Dianteisoheptadecanoyl_sn_glycerol <=> ADP + 1_2_dianteisoheptadecanoyl_sn_glycerol_3_phosphate	WMEL132
rxn05459_c0	stearyl ACP acyl carrier protein transferase	CoA + H + Octodecanoyl_ACP <=> strcoa + ACP	WMEL728
rxn05453_c0	13 methyl tetra decanoyl ACP acyl carrier protein transferase	CoA + 2.0 H + 13_methyl_tetra_decanoyl_ACP <=> fa3coa + ACP	WMEL728
rxn01682_c0	1S 2R 1 C indol 3 ylglycerol 3 phosphate D glyceraldehyde 3 phosphate lyase	Indoleglycerol_phosphate <=> Glyceraldehyde3_phosphate + indol	WMEL372
rxn06493_c0	dihydrolipoylprotein NAD oxidoreductase	NAD + Dihydrolipolprotein <=> NADH + H + Lipoylprotein	WMEL453
rxn10214_c0	isoheptadecanoyl 1 acylglycerol 3 phosphate O acyltransferase	fa11coa + 1_isoheptadecanoyl_sn_glycerol_3_phosphate --> CoA + H + 1_2_diisoheptadecanoyl_sn_glycerol_3_phosphate	WMEL855
rxn12846_c0	Gly Phe aminopeptidase	H2O + Gly_Phe <=> Glycine + L_Phenylalanine	WMEL1062 or WMEL931
rxn00337_c0	ATP L aspartate 4 phosphotransferase	ATP + L_Aspartate <=> ADP + 4_Phospho_L_aspartate	WMEL764 or WMEL412
rxn08308_c0	CDP diacylglycerol synthetase n C14 1	CTP + 1_2_ditetradec_7_enoyl_sn_glycerol_3_phosphate <=> PPi + H + CDP_1_2_ditetradec_7_enoylglycerol	WMEL212
rxn00208_c0	Pyridoxamine 5 phosphate oxygen oxidoreductase deaminating	H2O + O2 + Pyridoxamine_phosphate --> NH3 + Pyridoxal_phosphate + H2O2	WMEL937
rxn05434_c0	6 methyl trans oct 2 enoyl ACP NAD oxidoreductase A specific	NADH + H + 6_methyl_trans_oct_2_enoyl_ACP --> NAD + 6_methyl_octanoyl_ACP	WMEL94
rxn05346_c0	butyryl acyl carrier protein malonyl acyl carrier protein C acyltransferase decarboxylating	Butyryl_ACP + Malonyl_acyl_carrierprotein_ --> CO2 + 3_Oxohexanoyl_acp + ACP	WMEL869 and WMEL775
rxn09206_c0	Phosphatidylserine syntase n C14 0	L_Serine + CDP_1_2_ditetradecanoylglycerol --> CMP + 2.0 H + phosphatidylserine_ditetradecanoyl	WMEL811
rxn02376_c0	R03316	Lipoamide + 3_Carboxy_1_hydroxypropyl_ThPP <=> TPP + S_Succinyldihydrolipoamide	WMEL918
rxn09209_c0	Phosphatidylserine syntase n C16 1	L_Serine + CDP_1_2_dihexadec_9_enoylglycerol --> CMP + 2.0 H + phosphatidylserine_dihexadec_9_enoyl	WMEL811
rxn06672_c0	biotin carboxyl carrier protein carbon dioxide ligase ADP forming	ATP + H2CO3 + Holo_carboxylase <=> ADP + Phosphate + H + Carboxybiotin_carboxyl_carrier_protein	WMEL236 and WMEL503 and WMEL503
rxn01974_c0	LL 2 6 Diaminoheptanedioate 2 epimerase	LL_2_6_Diaminopimelate <=> meso_2_6_Diaminopimelate	WMEL879
rxn12641_c0	RXN0 6977c	H2O + L_alanylglycine <=> Glycine + L_Alanine	WMEL1062 or WMEL931
rxn00762_c0	glycerol NAD 2 oxidoreductase	NAD + Glycerol <=> NADH + H + Glycerone	WMEL687 or WMEL687
rxn01635_c0	1 Pyrroline 4 hydroxy 2 carboxylate aminohydrolase decyclizing	NH3 + 2_5_Dioxopentanoate --> H2O + H + 1_Pyrroline_4_hydroxy_2_carboxylate	WMEL644
rxn00060_c0	porphobilinogen 4 2 carboxyethyl 3 carboxymethylpyrrol 2 ylmethyltransferase hydrolysing	H2O + 4.0 Porphobilinogen --> 4.0 NH3 + Hydroxymethylbilane	WMEL558
rxn05350_c0	hexanoyl acyl carrier protein malonyl acyl carrier protein C acyltransferase decarboxylating	H + Hexanoyl_ACP + Malonyl_acyl_carrierprotein_ --> CO2 + 3_oxooctanoyl_acp + ACP	WMEL869 and WMEL775
rxn09198_c0	Phosphatidylserine decarboxylase n C14 0	2.0 H + phosphatidylserine_ditetradecanoyl <=> CO2 + phosphatidylethanolamine_ditetradecanoyl	WMEL122
rxn00780_c0	ATP D glyceraldehyde 3 phosphotransferase	ATP + D_Glyceraldehyde <=> ADP + H + Glyceraldehyde3_phosphate	WMEL646 or WMEL867
rxn01102_c0	ATP R glycerate 3 phosphotransferase	ATP + Glycerate <=> ADP + H + 3_Phosphoglycerate	WMEL646 or WMEL867
rxn05358_c0	2 methylbutanoyl CoA acyl carrier protein transferase	2_Methylbutyryl_CoA + ACP <=> CoA + H + 2_methylbutyryl_ACP	WMEL728
rxn00100_c0	ATP dephospho CoA 3 phosphotransferase	ATP + Dephospho_CoA --> ADP + CoA + H	WMEL93
rxn02374_c0	R03314	L_Glutamate5_semialdehyde --> H2O + H + 1_Pyrroline_5_carboxylate
rxn05437_c0	12 methyl trans tetra dec 2 enoyl ACP NAD oxidoreductase A specific	NADH + H + 12_methyl_trans_tetra_dec_2_enoyl_ACP --> NAD + 12_methyl_tetra_decanoyl_ACP	WMEL94
rxn00781_c0	D glyceraldehyde 3 phosphate NAD oxidoreductase phosphorylating	NAD + Phosphate + Glyceraldehyde3_phosphate <=> NADH + H + 1_3_Bisphospho_D_glycerate	WMEL515
rxn05319_c0	TRANS RXNBWI 115401cemaizeexpOH	H2O --> H2O_e0
rxn00881_c0	1D myo Inositol 1 phosphate phosphohydrolase	H2O + Inositol_1_phosphate --> Phosphate + L_Inositol	WMEL907
rxn05298_c0	Naglutamate symport	L_Glutamate_e0 + Na_e0 <=> L_Glutamate + Na	WMEL407
rxn05408_c0	2 methylpropionyl CoA acyl carrier protein transferase	Isobutyryl_CoA + ACP <=> CoA + H + isobutyryl_ACP	WMEL728
rxn08336_c0	dihydroorotic acid menaquinone 8	S_Dihydroorotate + Menaquinone_8 --> Orotate + Menaquinol_8	WMEL184
rxn05293_c0	2C methyl D erythritol 2 4 cyclodiphosphate dehydratase	NADH + H + 2_C_methyl_D_erythritol2_4_cyclodiphosphate --> H2O + NAD + 1_Hydroxy_2_methyl_2_butenyl_4_diphosphate	WMEL353
rxn05401_c0	13 methyl 3 oxo tetra decanoyl ACP NADP oxidoreductase	NADPH + H + 13_methyl_3_oxo_tetra_decanoyl_ACP <=> NADP + 13_methyl_3_hydroxy_tetra_decanoyl_ACP	WMEL606
rxn02264_c0	Hydroxymethylbilane hydro lyasecyclizing	Hydroxymethylbilane <=> H2O + UroporphyrinogenIII	WMEL786
rxn03185_c0	R04661	CMP_N_acetylneuraminate + GD1a <=> CMP + H + GT1b	WMEL868 or WMEL691
rxn09202_c0	Phosphatidylserine decarboxylase n C18 0	2.0 H + phosphatidylserine_dioctadecanoyl <=> CO2 + phosphatidylethanolamine_dioctadecanoyl	WMEL122
rxn02687_c0	R03790	NAD + R_Mandelate <=> NADH + H + Benzoylformate	WMEL761
rxn03903_c0	UDPMurAcoyl L Ala D gamma Glu L Lys D Ala D Ala undecaprenyl phosphate phospho N acetylmuramoyl pentapeptide transferase	Undecaprenylphosphate + UDPMurAcoyl_L_Ala_D_gamma_Glu_L_Lys_D_Ala_D_Ala <=> UMP + MurAcoyl_L_Ala_D_gamma_Glu_L_Lys_D_Ala_D_Ala_diphospho__undecaprenol	WMEL839
rxn00097_c0	ATP AMP phosphotransferase	ATP + AMP + H <=> 2.0 ADP	WMEL615
rxn07670_c0	hydroxycinnamoyl CoA anthocyanidin 3 5 diglucoside 5 O glucoside 6 O hydroxycinnamoyltransferase	4_Coumaroyl_CoA + Pelargonin <=> CoA + Pelargonidin_3_O_beta_D_glucoside_5_O_6_coumaroyl_beta_D_glucoside	WMEL361 or WMEL203
rxn05324_c0	Dodecanoyl acyl carrier protein malonyl CoA C acyltransferasedecarboxylating oxoacyl and enoyl reducing	NADH + 2.0 H + 2E_Dodecenoyl_acp --> NAD + Dodecanoyl_ACP	WMEL94
rxn00655_c0	N D 1 carboxyethyl beta alanine NAD oxidoreductase beta alanine forming	H2O + NAD + beta_Alanopine <=> NADH + Pyruvate + H + beta_Alanine	WMEL734
rxn00692_c0	5 10 Methylenetetrahydrofolate glycine hydroxymethyltransferase	H2O + Glycine + 5_10_Methylenetetrahydrofolate <=> L_Serine + Tetrahydrofolate	WMEL804
rxn10230_c0	anteisopentadecanoyl CDPdiacylglycerol serine O phosphatidyltransferase	L_Serine + CDP_1_2_dianteisopentadecanoylglycerol --> CMP + 2.0 H + Dianteisopentadecanoylphosphatidylserine	WMEL811
rxn05413_c0	4 methyl pentanoyl ACP malonyl acyl carrier protein C acyltransferase decarboxylating	Malonyl_acyl_carrierprotein_ + 4_methyl_pentanoyl_ACP --> CO2 + ACP + 6_methyl_3_oxo_heptanoyl_ACP	WMEL775 and WMEL869
rxn08521_c0	reduced riboflavin NAD oxidoreductase	NADH + 2.0 H + Riboflavin <=> NAD + Reduced_riboflavin	WMEL220
rxn03958_c0	1 Deoxy D xylulose 5 phosphate isomeroreductase	NADP + 2_C_methyl_D_erythritol4_phosphate <=> NADPH + H + 1_deoxy_D_xylulose5_phosphate	WMEL780
rxn05578_c0	TRANS RXNBWI 115531ce	H_e0 + Glycerol_3_phosphate_e0 <=> H + Glycerol_3_phosphate	WMEL78
rxn01362_c0	Orotidine 5 phosphate diphosphate phospho alpha D ribosyl transferase	PRPP + Orotate --> PPi + H + Orotidylic_acid	WMEL406 or WMEL237
rxn00549_c0	D Fructose 1 6 bisphosphate 1 phosphohydrolase	H2O + D_fructose_1_6_bisphosphate --> Phosphate + D_fructose_6_phosphate	WMEL984
rxn02938_c0	1 5 phospho D ribosyl 5 amino 4 imidazolecarboxylate carboxy lyase	H + 5_Phosphoribosyl_4_carboxy_5_aminoimidazole --> CO2 + AIR	( WMEL916 and WMEL851 ) or WMEL851 or WMEL916
rxn07875_c0	R08086	H2O + NAD + Geranial <=> NADH + 2.0 H + Geranic_acid	WMEL761
rxn05418_c0	8 methyl 3 oxo nonanoyl ACP NADP oxidoreductase	NADPH + H + 8_methyl_3_oxo_nonanoyl_ACP <=> NADP + 8_methyl_3_hydroxy_nonanoyl_ACP	WMEL606
rxn10060_c0	NAD kinase dTTP	NAD + TTP <=> NADP + H + dTDP	WMEL729
rxn12638_c0	methionyl aminopeptidase	H2O + gly_pro_L --> Glycine + L_Proline	WMEL1062 or WMEL931
rxn05127_c0	R07418	H2O + NADP + gamma_glutamyl_gamma_butyraldehyde --> NADPH + 2.0 H + gamma_Glutamyl_GABA	WMEL761
rxn09105_c0	phosphatidylglycerol phosphate phosphatase periplasm n C16 1	H2O + Phosphatidylglycerophosphate_dihexadec_9_enoyl --> Phosphate + H + Phosphatidylglycerol_dihexadec_9_enoyl	WMEL658
rxn00612_c0	sn Glycerol 3 phosphate NADP 2 oxidoreductase	NADP + Glycerol_3_phosphate <=> NADPH + H + Glycerone_phosphate	WMEL659 or WMEL659
rxn05461_c0	3 Hydroxyoctodecanoyl ACP NADP oxidoreductase	NADPH + H + 3_Oxooctodecanoyl_ACP <=> NADP + 3_Hydroxyoctodecanoyl_ACP	WMEL606
rxn08083_c0	1 tetradecanoyl sn glycerol 3 phosphate O acyltransferase n C12 0	H + Dodecanoyl_ACP + 1_dodecanoyl_sn_glycerol_3_phosphate --> ACP + 1_2_didodecanoyl_sn_glycerol_3_phosphate	WMEL855
rxn10222_c0	isotetradecanoyl phosphatidate cytidylyltransferase	CTP + 1_2_diisotetradecanoyl_sn_glycerol_3_phosphate <=> PPi + H + CDP_1_2_diisotetradecanoylglycerol	WMEL212
rxn10263_c0	anteisopentadecanoyl CDPdiacylglycerol sn glycerol 3 phosphate 3 phosphatidyltransferase	Glycerol_3_phosphate + CDP_1_2_dianteisopentadecanoylglycerol <=> CMP + Dianteisopentadecanoylphosphatidylglycerophosphate	WMEL537
rxn00300_c0	GTP 7 8 8 9 dihydrolase diphosphate forming	3.0 H2O + GTP --> PPi + Formate + 3.0 H + 2_5_Diamino_6_5_phosphoribosylamino_4_pyrimidineone	WMEL291
rxn05417_c0	6 methyl heptanoyl ACP malonyl acyl carrier protein C acyltransferase decarboxylating	Malonyl_acyl_carrierprotein_ + 6_methyl_heptanoyl_ACP --> CO2 + ACP + 8_methyl_3_oxo_nonanoyl_ACP	WMEL869 and WMEL775
rxn08551_c0	glycerol 3 phosphate acyltransferase C18 0	H + Glycerol_3_phosphate + Octadecanoyl_ACP --> ACP + 1_octadecanoyl_sn_glycerol_3_phosphate	WMEL808 and WMEL776
rxn10256_c0	isopentadecanoyl Diacylglycerol kinase	ATP + 1_2_Diisopentadecanoyl_sn_glycerol <=> ADP + 1_2_diisopentadecanoyl_sn_glycerol_3_phosphate	WMEL132
rxn09111_c0	Phosphatidylglycerol synthase n C16 0	Glycerol_3_phosphate + CDP_1_2_dihexadecanoylglycerol <=> CMP + Phosphatidylglycerophosphate_dihexadecanoyl	WMEL537
rxn03848_c0	Biuret amidohydrolase	H2O + H + Biuret <=> CO2 + NH3 + Urea	WMEL376
rxn05348_c0	Decanoyl acyl carrier protein malonyl acyl carrier protein C acyltransferase decarboxylating	Decanoyl_ACP + Malonyl_acyl_carrierprotein_ --> CO2 + 3_oxododecanoyl_acp + ACP	WMEL869 and WMEL775
rxn05435_c0	8 methyl trans dec 2 enoyl ACP NAD oxidoreductase A specific	NADH + H + 8_methyl_trans_dec_2_enoyl_ACP --> NAD + 8_methyl_decanoyl_ACP	WMEL94
rxn11946_c0	R05614	S_Adenosyl_L_methionine + 2_Octaprenyl_3_methyl_5_hydroxy_6_methoxy_1_4_benzoquinone <=> S_Adenosyl_homocysteine + H + Ubiquinone_8	WMEL462
rxn00907_c0	5 10 methylenetetrahydrofolate NADP oxidoreductase	NADP + 5_10_Methylenetetrahydrofolate <=> NADPH + 5_10_Methenyltetrahydrofolate	WMEL220 and WMEL220
rxn05458_c0	Acyl carrier protein acetyltransferase	CoA + H + hexadecanoyl_acp <=> Palmitoyl_CoA + ACP	WMEL728
rxn10213_c0	stearoyl 1 acylglycerol 3 phosphate O acyltransferase	H + strcoa + 1_octadecanoyl_sn_glycerol_3_phosphate --> CoA + 1_2_dioctadecanoyl_sn_glycerol_3_phosphate	WMEL855
rxn05229_c0	NCAIR synthetase and NCAIR mutase	ATP + H2CO3 + AIR --> ADP + Phosphate + H + 5_Phosphoribosyl_4_carboxy_5_aminoimidazole	WMEL851 and WMEL916
rxn08300_c0	diacylglycerol kinase n C18 1	ATP + 1_2_Diacyl_sn_glycerol_dioctadec_11_enoyl <=> ADP + 1_2_dioctadec_11_enoyl_sn_glycerol_3_phosphate	WMEL132
rxn08297_c0	diacylglycerol kinase n C16 0	ATP + 1_2_Diacyl_sn_glycerol_dihexadecanoyl <=> ADP + 1_2_dihexadecanoyl_sn_glycerol_3_phosphate	WMEL132
rxn07721_c0	hydroxycinnamoyl CoA anthocyanidin 3 5 diglucoside 5 O glucoside 6 O hydroxycinnamoyltransferase	Caffeoyl_CoA + Cyanin <=> CoA + Cyanidin_3_glucoside_5_caffeoylglucoside	WMEL203 or WMEL361
rxn05450_c0	14 methyl trans pentadec 2 enoyl ACP NAD oxidoreductase A specific	NADH + H + 14_methyl_trans_pentadec_2_enoyl_ACP --> NAD + 14_methyl_pentadecanoyl_ACP	WMEL94
rxn12847_c0	Gly Try aminopeptidase	H2O + Gly_Tyr <=> Glycine + L_Tyrosine	WMEL1062 or WMEL931
rxn05410_c0	4 methyl 3 oxo pentanoyl ACP NADP oxidoreductase	NADPH + H + 4_methyl_3_oxo_pentanoyl_ACP <=> NADP + 4_methyl_3_hydroxy_pentanoyl_ACP	WMEL606
rxn05443_c0	13 methyl trans tetra dec 2 enoyl ACP NAD oxidoreductase A specific	NADH + H + 13_methyl_trans_tetra_dec_2_enoyl_ACP --> NAD + 13_methyl_tetra_decanoyl_ACP	WMEL94
rxn09114_c0	Phosphatidylglycerol synthase n C18 1	Glycerol_3_phosphate + CDP_1_2_dioctadec_11_enoylglycerol <=> CMP + Phosphatidylglycerophosphate_dioctadec_11_enoyl	WMEL537
rxn09188_c0	Proline dehydrogenase	FAD + L_Proline <=> FADH2 + 1_Pyrroline_5_carboxylate	WMEL344
rxn10208_c0	isopentadecanoyl glycerol 3 phosphate O acyltransferase	Glycerol_3_phosphate + fa3coa --> CoA + 1_isopentadecanoyl_sn_glycerol_3_phosphate	WMEL776 and WMEL808
rxn05345_c0	dodecanoyl acyl carrier protein malonyl acyl carrier protein C acyltransferase decarboxylating	Dodecanoyl_ACP + Malonyl_acyl_carrierprotein_ --> CO2 + 3_oxotetradecanoyl_acp + ACP	WMEL869 and WMEL775
rxn04068_c0	Glycocholate amidohydrolase	H2O + Glycocholate <=> Glycine + Cholate	WMEL825
rxn05422_c0	10 methyl 3 oxo undecanoyl ACP NADP oxidoreductase	NADPH + H + 10_methyl_3_oxo_undecanoyl_ACP <=> NADP + 10_methyl_3_hydroxy_undecanoyl_ACP	WMEL606
rxn03891_c0	R05612	Isopentenyldiphosphate + all_trans_Hexaprenyl_diphosphate --> PPi + H + all_trans_Heptaprenyl_diphosphate	WMEL691
rxn01465_c0	S dihydroorotate amidohydrolase	H2O + S_Dihydroorotate <=> H + N_Carbamoyl_L_aspartate	WMEL960
rxn10204_c0	acyl CoA sn glycerol 3 phosphate 1 O acyltransferase	Glycerol_3_phosphate + strcoa --> CoA + 1_octadecanoyl_sn_glycerol_3_phosphate	WMEL808 and WMEL776
rxn05145_c0	phosphate transporting ATPase	H2O + ATP + Phosphate_e0 <=> ADP + 2.0 Phosphate + H	WMEL473 and WMEL475 and WMEL1028 and WMEL798
rxn01872_c0	succinyl CoA enzyme N6 dihydrolipoyllysine S succinyltransferase	Succinyl_CoA + Dihydrolipoamide <=> CoA + S_Succinyldihydrolipoamide	WMEL559
rxn01643_c0	L Aspartate 4 semialdehyde NADP oxidoreductase phosphorylating	NADPH + H + 4_Phospho_L_aspartate --> NADP + Phosphate + L_Aspartate4_semialdehyde	WMEL761 or WMEL761
rxn04457_c0	R06605	5_Hydroxy_2_oxo_4_ureido_2_5_dihydro_1H_imidazole_5_carboxylate --> CO2 + R_Allantoin
rxn00248_c0	S malate NAD oxidoreductase	NAD + L_Malate <=> NADH + Oxaloacetate + H	WMEL116 or WMEL116
rxn05385_c0	5 methyl 3 oxo hexanoyl ACP NADP oxidoreductase	NADPH + H + 5_methyl_3_oxo_hexanoyl_ACP <=> NADP + 5_methyl_3_hydroxy_hexanoyl_ACP	WMEL606
rxn06937_c0	L glutamate tRNAGlu ligase AMP forming	ATP + L_Glutamate + tRNA_Glu --> PPi + AMP + H + L_Glutamyl_tRNA_Glu	WMEL505
rxn01637_c0	N2 Acetyl L ornithine 2 oxoglutarate aminotransferase	2_Oxoglutarate + N_Acetylornithine <=> L_Glutamate + 2_Acetamido_5_oxopentanoate	WMEL563 or WMEL908
rxn03095_c0	Taurodeoxycholate amidohydrolase	H2O + Taurodeoxycholate <=> Taurine + Deoxycholate	WMEL825
rxn00566_c0	L Cysteine hydrogen sulfide lyase deaminating pyruvate forming	H2O + L_Cysteine --> NH3 + Pyruvate + H + H2S	WMEL747
rxn03762_c0	R05465	L_Arginine + Glyceraldehyde3_phosphate <=> Phosphate + H + L_N2_2_Carboxyethylarginine	WMEL871
rxn00392_c0	ATP riboflavin 5 phosphotransferase	ATP + Riboflavin <=> ADP + FMN + H	WMEL263 and WMEL263
rxn00747_c0	D glyceraldehyde 3 phosphate aldose ketose isomerase	Glyceraldehyde3_phosphate <=> Glycerone_phosphate	WMEL340
rxn01334_c0	Sedoheptulose 1 7 bisphosphate D glyceraldehyde 3 phosphate lyase	Sedoheptulose_1_7_bisphosphate <=> Glycerone_phosphate + D_Erythrose4_phosphate	WMEL1025
rxn10113_c0	cytochrome oxidase bo3 ubiquinol 8 25 protons	0.5 O2 + 2.5 H + Ubiquinol_8 --> H2O + 2.5 H_e0 + Ubiquinone_8	WMEL874 and WMEL89 and Unknown
rxn00029_c0	5 aminolevulinate hydro lyase adding 5 aminolevulinate and cyclizing porphobilinogen forming	2.0 5_Aminolevulinate --> 2.0 H2O + H + Porphobilinogen	WMEL372
rxn06673_c0	Acetyl CoA carbon dioxide ligase ADP forming	Acetyl_CoA + Carboxybiotin_carboxyl_carrier_protein --> Malonyl_CoA + Holo_carboxylase	WMEL856 and WMEL856
rxn07734_c0	hydroxycinnamoyl CoA anthocyanidin 3 5 diglucoside 5 O glucoside 6 O hydroxycinnamoyltransferase	Caffeoyl_CoA + Delphin <=> CoA + Delphinidin_3_glucoside_5_caffoyl_glucoside	WMEL361 or WMEL203
rxn12646_c0	RXN0 6983c	H2O + Gly_Gln <=> Glycine + L_Glutamine	WMEL1062 or WMEL931
rxn05448_c0	10 methyl trans undec 2 enoyl ACP NAD oxidoreductase A specific	NADH + H + 10_methyl_trans_undec_2_enoyl_ACP --> NAD + 10_methyl_undecanoyl_ACP	WMEL94
rxn05446_c0	6 methyl trans hept 2 enoyl ACP NAD oxidoreductase A specific	NADH + H + 6_methyl_trans_hept_2_enoyl_ACP --> NAD + 6_methyl_heptanoyl_ACP	WMEL94
rxn02175_c0	ATP pantetheine 4 phosphate adenylyltransferase	ATP + Phosphopantetheine <=> PPi + Dephospho_CoA	WMEL6
rxn05150_c0	zinc transport via ABC system	H2O + ATP + Zn2_e0 --> ADP + Phosphate + Zn2 + H	WMEL753 and WMEL997
rxn02009_c0	UDP N acetylmuramoyl L alanyl D glutamate L lysine gamma ligase ADP forming	ATP + L_Lysine + UDP_N_acetylmuramoyl_L_alanyl_D_glutamate <=> ADP + Phosphate + H + UDP_N_acetylmuramoyl_L_alanyl_D_glutamyl_L_lysine	WMEL902
rxn09562_c0	Guanylate kinase	H + dATP + GMP <=> GDP + dADP	WMEL975
rxn05359_c0	4 methyl 3 oxo hexanoyl ACP malonyl acyl carrier protein C acyltransferase decarboxylating	Malonyl_acyl_carrierprotein_ + 2_methylbutyryl_ACP --> CO2 + ACP + 4_methyl_3_oxo_hexanoyl_ACP	WMEL775 and WMEL869
rxn00555_c0	L glutamine D fructose 6 phosphate isomerase deaminating	L_Glutamine + D_fructose_6_phosphate <=> L_Glutamate + D_Glucosamine_phosphate	WMEL555
rxn03080_c0	5 amino 6 D ribitylaminouracil butanedionetransferase	4__1_D_Ribitylamino_5_aminouracil + 3_4_dihydroxy_2_butanone4_phosphate <=> 2.0 H2O + Phosphate + H + 6_7_Dimethyl_8__1_D_ribityllumazine	WMEL34
rxn10237_c0	isohexadecanoyl phosphatidylserine decarboxylase	2.0 H + Diisohexadecanoylphosphatidylserine <=> CO2 + Diisohexadecanoylphosphatidylethanolamine	WMEL122
rxn12644_c0	methionyl aminopeptidase	H2O + ala_L_Thr_L <=> L_Alanine + L_Threonine	WMEL1062 or WMEL931
rxn04723_c0	R06914	H2O + NAD + 3_Methylsalicylaldehyde <=> NADH + 2.0 H + 3_Methylsalicylate	WMEL761
rxn13784_c0	RNA transcription	--> RNA_transcription	WMEL1050 and WMEL511 and WMEL612 and WMEL66 and WMEL800 and WMEL926 and WMEL1049 and WMEL1050
rxn05327_c0	Decanoyl acyl carrier protein malonyl CoA C acyltransferasedecarboxylating oxoacyl and enoyl reducing	NADH + 2.0 H + 2E_Decenoyl_acp --> NAD + Decanoyl_ACP	WMEL94
rxn00503_c0	S 1 pyrroline 5 carboxylate NAD oxidoreductase	2.0 H2O + NAD + 1_Pyrroline_5_carboxylate <=> NADH + L_Glutamate + H	WMEL344
rxn07261_c0	R07384	CMP + 2.0 H + Plasmenylethanolamine <=> CDPethanolamine + 1_Alkenyl_2_acylglycerol	WMEL839
rxn00790_c0	5 phosphoribosylamine diphosphate phospho alpha D ribosyltransferase glutamate amidating	H2O + L_Glutamine + PRPP --> PPi + L_Glutamate + H + 5_Phosphoribosylamine	WMEL237
rxn03910_c0	2 Phospho 4 cytidine 5 diphospho 2 C methyl D erythritol CMP lyase cyclizing	2_phospho_4__cytidine5_diphospho_2_C_methyl_D_erythritol <=> CMP + 2_C_methyl_D_erythritol2_4_cyclodiphosphate	WMEL852
rxn00237_c0	ATP GDP phosphotransferase	ATP + GDP <=> ADP + GTP	WMEL198
rxn07100_c0	CDPethanolamine 1 alkyl 2 acylglycerol ethanolaminephosphotransferase	CDPethanolamine + 1_Alkyl_2_acylglycerol <=> CMP + 2.0 H + 1_Alkyl_2_acylglycerophosphoethanolamine	WMEL839
rxn08086_c0	1 hexadecanoyl sn glycerol 3 phosphate O acyltransferase n C16 0	H + Palmitoyl_ACP + 1_hexadecanoyl_sn_glycerol_3_phosphate --> ACP + 1_2_dihexadecanoyl_sn_glycerol_3_phosphate	WMEL855
rxn08311_c0	CDP diacylglycerol synthetase n C18 0	CTP + 1_2_dioctadecanoyl_sn_glycerol_3_phosphate <=> PPi + H + CDP_1_2_dioctadecanoylglycerol	WMEL212
rxn10264_c0	isohexadecanoyl CDPdiacylglycerol sn glycerol 3 phosphate 3 phosphatidyltransferase	Glycerol_3_phosphate + CDP_1_2_diisohexadecanoylglycerol <=> CMP + Diisohexadecanoylphosphatidylglycerophosphate	WMEL537
rxn10227_c0	anteisoheptadecanoyl CDPdiacylglycerol serine O phosphatidyltransferase	L_Serine + CDP_1_2_dianteisoheptadecanoylglycerol --> CMP + 2.0 H + Dianteisoheptadecanoylphosphatidylserine	WMEL811
rxn05336_c0	3R 3 Hydroxypalmitoyl acyl carrier protein NADP oxidoreductase	NADP + R_3_hydroxypalmitoyl_acyl_carrierprotein_ <=> NADPH + 3_oxohexadecanoyl_acp	WMEL606
rxn09210_c0	Phosphatidylserine syntase n C18 0	L_Serine + CDP_1_2_dioctadecanoylglycerol --> CMP + 2.0 H + phosphatidylserine_dioctadecanoyl	WMEL811
rxn00285_c0	Succinate CoA ligase ADP forming	ATP + CoA + Succinate <=> ADP + Phosphate + Succinyl_CoA	WMEL881 and WMEL880
rxn05371_c0	8 methyl decanoyl ACP malonyl acyl carrier protein C acyltransferase decarboxylating	Malonyl_acyl_carrierprotein_ + 8_methyl_decanoyl_ACP --> CO2 + ACP + 10_methyl_3_oxo_dodecanoyl_ACP	WMEL775 and WMEL869
rxn00182_c0	L glutamate NAD oxidoreductase deaminating	H2O + NAD + L_Glutamate <=> NADH + NH3 + 2_Oxoglutarate + H	WMEL402
rxn00532_c0	3 oxopropanoate NADP oxidoreductase CoA malonylating	NADP + CoA + 3_Oxopropanoate <=> NADPH + H + Malonyl_CoA	WMEL761
rxn00126_c0	ATP L methionine S adenosyltransferase	H2O + ATP + L_Methionine --> Phosphate + PPi + S_Adenosyl_L_methionine + H	WMEL363
rxn12844_c0	Gly Cys aminopeptidase	H2O + Gly_Cys <=> Glycine + L_Cysteine	WMEL1062 or WMEL931
rxn10216_c0	isotetradecanoyl 1 acylglycerol 3 phosphate O acyltransferase	fa1coa + 1_isotetradecanoyl_sn_glycerol_3_phosphate --> CoA + H + 1_2_diisotetradecanoyl_sn_glycerol_3_phosphate	WMEL855
rxn00058_c0	Ferrocytochrome c oxygen oxidoreductase	O2 + 4.0 H + 4.0 Cytochrome_c2 <=> 2.0 H2O + 4.0 Cytochrome_c3	WMEL439 or WMEL440 or WMEL11
rxn05034_c0	solanesyl diphosphate 4 hydroxybenzoate nonaprenyltransferase	4_Hydroxybenzoate + Solanesyl_diphosphate <=> PPi + H + Nonaprenyl_4_hydroxybenzoate	WMEL924
rxn08306_c0	CDP diacylglycerol synthetase n C12 0	CTP + 1_2_didodecanoyl_sn_glycerol_3_phosphate <=> PPi + H + CDP_1_2_didodecanoylglycerol	WMEL212
rxn00206_c0	superoxide superoxide oxidoreductase	2.0 H + 2.0 O2_ --> O2 + H2O2	WMEL248
rxn01871_c0	acetyl CoA enzyme N6 dihydrolipoyllysine S acetyltransferase	Acetyl_CoA + Dihydrolipoamide <=> CoA + S_Acetyldihydrolipoamide	WMEL862
rxn05340_c0	3R 3 Hydroxydodecanoyl acyl carrier protein NADP oxidoreductase	NADP + D_3_Hydroxydodecanoyl_acp <=> NADPH + 3_oxododecanoyl_acp	WMEL606
rxn14301_c0	L arginine taurine amidinotransferase	L_Arginine + Taurine <=> Ornithine + Taurocyamine	WMEL560
rxn08546_c0	glycerol 3 phosphate acyltransferase C12 0	Glycerol_3_phosphate + Dodecanoyl_ACP --> ACP + 1_dodecanoyl_sn_glycerol_3_phosphate	WMEL776 and WMEL808
rxn05389_c0	7 methyl 3 oxo octanoyl ACP NADP oxidoreductase	NADPH + H + 7_methyl_3_oxo_octanoyl_ACP <=> NADP + 7_methyl_3_hydroxy_octanoyl_ACP	WMEL606
rxn04737_c0	R06928	H2O + NAD + 2_Naphthaldehyde <=> NADH + 2.0 H + 2_Naphthoic_acid	WMEL761
rxn03921_c0	R05649	H2O + NAD + 1_Hydroxy_2_naphthaldehyde <=> NADH + 2.0 H + 1_Hydroxy_2_naphthoate	WMEL761
rxn02916_c0	R04175	2_Oxo_6_aminocaproate --> H2O + H + delta1_Piperideine_2_carboxylate
rxn03618_c0	formaldehyde NAD oxidoreductase mycothiol formylating	NAD + Formaldehyde + Mycothiol <=> NADH + H + S_Formylmycothiol	WMEL761
rxn12639_c0	RXN0 6976c	H2O + Ala_Gln <=> L_Alanine + L_Glutamine	WMEL1062 or WMEL931
rxn03397_c0	UDP L rhamnose flavonol 3 O D glucoside L rhamnosyltransferase	S_Adenosyl_L_methionine + 2_Octaprenyl_6_methoxy_1_4_benzoquinone --> S_Adenosyl_homocysteine + H + 2_Octaprenyl_3_methyl_6_methoxy_1_4_benzoquinone	WMEL482
rxn12643_c0	RXN0 6979c	H2O + Ala_Leu --> L_Alanine + L_Leucine	WMEL1062 or WMEL931
rxn03886_c0	D sorbitol 6 phosphate NAD 2 oxidoreductase	NAD + Sorbitol_6_phosphate <=> NADH + H + D_fructose_6_phosphate	WMEL946 or WMEL946
rxn00786_c0	D fructose 1 6 bisphosphate D glyceraldehyde 3 phosphate lyase glycerone phosphate forming	D_fructose_1_6_bisphosphate <=> Glycerone_phosphate + Glyceraldehyde3_phosphate	WMEL1025
rxn03012_c0	R04336	L_2_Amino_6_oxopimelate --> H2O + H + tetrahydrodipicolinate
rxn03908_c0	ATP 4 Cytidine 5 diphospho 2 C methyl D erythritol 2 phosphotransferase	ATP + 4__cytidine5_diphospho_2_C_methyl_D_erythritol <=> ADP + H + 2_phospho_4__cytidine5_diphospho_2_C_methyl_D_erythritol	WMEL276
rxn09197_c0	Phosphatidylserine decarboxylase n C12 0	2.0 H + phosphatidylserine_didodecanoyl <=> CO2 + phosphatidylethanolamine_didodecanoyl	WMEL122
rxn01100_c0	ATP 3 phospho D glycerate 1 phosphotransferase	ATP + 3_Phosphoglycerate <=> ADP + 1_3_Bisphospho_D_glycerate	WMEL861
rxn00838_c0	IMP L aspartate ligase GDP forming	GTP + L_Aspartate + IMP --> Phosphate + GDP + 2.0 H + Adenylosuccinate	WMEL457
rxn08707_c0	protoheme IX farnesyltransferase	H2O + Heme + Farnesyldiphosphate <=> PPi + H + hemeO	WMEL441
rxn02283_c0	5 Formyltetrahydrofolate L glutamate N formiminotransferase	L_Glutamate + 5_Formyltetrahydrofolate <=> H + Tetrahydrofolate + N_Formyl_L_glutamate	WMEL726
rxn05396_c0	9 methyl decanoyl ACP malonyl acyl carrier protein C acyltransferase decarboxylating	Malonyl_acyl_carrierprotein_ + 9_methyl_decanoyl_ACP --> CO2 + ACP + 11_methyl_3_oxo_dodecanoyl_ACP	WMEL775 and WMEL869
rxn02004_c0	Trehalose 6 phosphate phosphohydrolase	H2O + Trehalose_6_phosphate --> Phosphate + TRHL	WMEL947
rxn12634_c0	methionyl aminopeptidase	H2O + gly_glu_L <=> L_Glutamate + Glycine	WMEL1062 or WMEL931
rxn00883_c0	1D myo Inositol 3 phosphate phosphohydrolase	H2O + Inositol_3_phosphate --> Phosphate + L_Inositol	WMEL907
rxn04727_c0	R06918	H2O + NAD + 1_Naphthaldehyde <=> NADH + 2.0 H + 1_Naphthoic_acid	WMEL761
rxn00776_c0	uracil hydro lyase adding D ribose 5 phosphatepseudouridine 5 phosphate forming	Uracil + ribose_5_phosphate --> H2O + Pseudouridine_5_phosphate	( WMEL823 and WMEL740 ) or ( WMEL1020 and WMEL492 and Unknown )
rxn01211_c0	5 10 Methenyltetrahydrofolate 5 hydrolase decyclizing	H2O + 5_10_Methenyltetrahydrofolate <=> H + 10_Formyltetrahydrofolate	WMEL220 and WMEL220
rxn00527_c0	L tyrosine 2 oxoglutarate aminotransferase	2_Oxoglutarate + L_Tyrosine <=> L_Glutamate + p_hydroxyphenylpyruvate	WMEL802
rxn12224_c0	2 octaprenyl 6 methoxyphenol hydroxylase	O2 + 2_Octaprenyl_6_methoxyphenol --> H2O + 2_Octaprenyl_6_methoxy_1_4_benzoquinone	WMEL385
rxn05322_c0	Butyryl acyl carrier protein malonyl CoA C acyltransferasedecarboxylating oxoacyl and enoyl reducing	NADH + 2.0 H + But_2_enoyl_acyl_carrier_protein --> NAD + Butyryl_ACP	WMEL94
rxn00792_c0	biotin CoA ligase AMP forming	PPi + Biotinyl_5_AMP --> ATP + BIOT	WMEL236
rxn13782_c0	Protein biosynthesis	--> Protein_biosynthesis	WMEL554 and WMEL131 and WMEL307 and WMEL120 and WMEL899 and WMEL215 and WMEL221 and WMEL57 and WMEL8 and WMEL117 and WMEL777 and WMEL32 and WMEL620 and WMEL331 and WMEL310 and WMEL4 and WMEL33 and WMEL543 and WMEL480 and WMEL290 and WMEL255 and WMEL627 and WMEL362 and WMEL693 and WMEL614 and WMEL619 and WMEL119 and WMEL143 and WMEL49 and WMEL772 and WMEL495 and WMEL463 and WMEL622 and WMEL523 and…
rxn04270_c0	cis 2 Methyl 5 isopropylhexa 2 5 dienal dehydrogenase	H2O + NAD + cis_2_Methyl_5_isopropylhexa_2_5_dienal <=> NADH + 2.0 H + cis_2_Methyl_5_isopropylhexa_2_5_dienoic_acid	WMEL761
rxn05430_c0	14 methyl 3 oxo pentadecanoyl ACP NADP oxidoreductase	NADPH + H + 14_methyl_3_oxo_pentadecanoyl_ACP <=> NADP + 14_methyl_3_hydroxy_pentadecanoyl_ACP	WMEL606
rxn01917_c0	ATP N acetyl L glutamate 5 phosphotransferase	ATP + N_Acetyl_L_glutamate <=> ADP + n_acetylglutamyl_phosphate	WMEL412 or WMEL412
rxn10236_c0	anteisopentadecanoyl phosphatidylserine decarboxylase	2.0 H + Dianteisopentadecanoylphosphatidylserine <=> CO2 + Dianteisopentadecanoylphosphatidylethanolamine	WMEL122
rxn08527_c0	fumarate reductase	Fumarate + Menaquinol_8 <=> Succinate + Menaquinone_8	WMEL506 or ( WMEL506 and WMEL258 )
rxn01509_c0	ATP dGMP phosphotransferase	ATP + H + dGMP <=> ADP + dGDP	WMEL975 or WMEL975
rxn02011_c0	UDP N acetylmuramoyl L alanyl D glutamate L meso 2 6 diaminoheptanedioate gamma ligase ADP forming	ATP + meso_2_6_Diaminopimelate + UDP_N_acetylmuramoyl_L_alanyl_D_glutamate --> ADP + Phosphate + H + UDP_N_acetylmuramoyl_L_alanyl_D_gamma_glutamyl_meso_2_6_diaminopimelate	WMEL746 or WMEL818
rxn08528_c0	fumarate reductase	Fumarate + 2_Demethylmenaquinol_8 <=> Succinate + 2_Demethylmenaquinone_8	WMEL506 or ( WMEL506 and WMEL258 )
rxn09205_c0	Phosphatidylserine syntase n C12 0	L_Serine + CDP_1_2_didodecanoylglycerol --> CMP + 2.0 H + phosphatidylserine_didodecanoyl	WMEL811
rxn05364_c0	6 methyl 3 oxo octanoyl ACP NADP oxidoreductase	NADPH + H + 6_methyl_3_oxo_octanoyl_ACP <=> NADP + 6_methyl_3_hydroxy_octanoyl_ACP	WMEL606
rxn09201_c0	Phosphatidylserine decarboxylase n C16 1	2.0 H + phosphatidylserine_dihexadec_9_enoyl <=> CO2 + phosphatidylethanolamine_dihexadec_9enoyl	WMEL122
rxn02115_c0	R Acetoin racemase	ACTN <=> S_Acetoin	WMEL645
rxn10122_c0	NADH dehydrogenase ubiquinone 8 35 protons	NADH + 4.5 H + Ubiquinone_8 <=> NAD + 3.5 H_e0 + Ubiquinol_8	WMEL28 and WMEL769 and WMEL29 and WMEL373 and WMEL767 and WMEL30 and WMEL1003 and WMEL662 and WMEL768 and WMEL770 and ( WMEL1032 or WMEL1001 ) and WMEL771 and WMEL564 and WMEL374
rxn08352_c0	R08210	NADH + H + 1_Hydroxy_2_methyl_2_butenyl_4_diphosphate --> H2O + NAD + DMAPP	WMEL904
rxn09106_c0	phosphatidylglycerol phosphate phosphatase periplasm n C18 0	H2O + Phosphatidylglycerophosphate_dioctadecanoyl --> Phosphate + H + Phosphatidylglycerol_dioctadecanoyl	WMEL658
rxn00187_c0	L Glutamate ammonia ligase ADP forming	ATP + NH3 + L_Glutamate --> ADP + Phosphate + L_Glutamine + H	WMEL929
rxn09103_c0	phosphatidylglycerol phosphate phosphatase periplasm n C14 1	H2O + Phosphatidylglycerophosphate_ditetradec_7_enoyl --> Phosphate + H + Phosphatidylglycerol_ditetradec_7_enoyl	WMEL658
rxn05338_c0	3R 3 Hydroxydecanoyl acyl carrier protein NADP oxidoreductase	NADP + R_3_Hydroxydecanoyl_acyl_carrier_protein <=> NADPH + H + 3_oxodecanoyl_acp	WMEL606
rxn08085_c0	1 tetradec 7 enoyl sn glycerol 3 phosphate O acyltransferase n C14 1	H + Tetradecenoyl_ACP + 1_tetradec_7_enoyl_sn_glycerol_3_phosphate --> ACP + 1_2_ditetradec_7_enoyl_sn_glycerol_3_phosphate	WMEL855
rxn05429_c0	12 methyl tridecanoyl ACP malonyl acyl carrier protein C acyltransferase decarboxylating	Malonyl_acyl_carrierprotein_ + 12_methyl_tridecanoyl_ACP --> CO2 + ACP + 14_methyl_3_oxo_pentadecanoyl_ACP	WMEL775 and WMEL869
rxn10265_c0	isoheptadecanoyl Phosphatidylglycerophosphate phosphohydrolase	H2O + Diisoheptadecanoylphosphatidylglycerophosphate --> Phosphate + H + Diisoheptadecanoylphosphatidylglycerol	WMEL658
rxn08310_c0	CDP diacylglycerol synthetase n C16 1	CTP + 1_2_dihexadec_9_enoyl_sn_glycerol_3_phosphate <=> PPi + H + CDP_1_2_dihexadec_9_enoylglycerol	WMEL212
rxn10224_c0	anteisopentadecanoyl phosphatidate cytidylyltransferase	CTP + 1_2_dianteisopentadecanoyl_sn_glycerol_3_phosphate <=> PPi + H + CDP_1_2_dianteisopentadecanoylglycerol	WMEL212
rxn05337_c0	3R 3 Hydroxyhexanoyl acyl carrier protein NADP oxidoreductase	NADP + D_3_Hydroxyhexanoyl_acp <=> NADPH + 3_Oxohexanoyl_acp	WMEL606
rxn01653_c0	5 Formyltetrahydrofolate cyclo ligase ADP forming	ATP + 5_Formyltetrahydrofolate --> ADP + Phosphate + 5_10_Methenyltetrahydrofolate	WMEL902
rxn00474_c0	L serine hydro lyase adding indole L tryptophan forming	L_Serine + indol --> H2O + L_Tryptophan	WMEL372
rxn03147_c0	1 5 Phosphoribosyl 5 amino 4 carboxyimidazole L aspartate ligase ADP forming	ATP + L_Aspartate + 5_Phosphoribosyl_4_carboxy_5_aminoimidazole --> ADP + Phosphate + H + SAICAR	WMEL165 or WMEL801
rxn03843_c0	Farnesyl diphosphate Isopentenyl diphosphate farnesyl cistransferase	Isopentenyldiphosphate + Farnesyldiphosphate --> PPi + H + trans_trans_cis_Geranylgeranyl_diphosphate	WMEL7
rxn05376_c0	12 methyl 3 oxo tetra decanoyl ACP NADP oxidoreductase	NADPH + H + 12_methyl_3_oxo_tetra_decanoyl_ACP <=> NADP + 12_methyl_3_hydroxy_tetra_decanoyl_ACP	WMEL606
rxn01116_c0	D Ribulose 5 phosphate 3 epimerase	D_Ribulose5_phosphate <=> D_Xylulose5_phosphate	WMEL645
rxn10258_c0	isohexadecanoyl Diacylglycerol kinase	ATP + 1_2_Diisohexadecanoyl_sn_glycerol <=> ADP + 1_2_diisohexadecanoyl_sn_glycerol_3_phosphate	WMEL132
rxn09113_c0	Phosphatidylglycerol synthase n C18 0	Glycerol_3_phosphate + CDP_1_2_dioctadecanoylglycerol <=> CMP + Phosphatidylglycerophosphate_dioctadecanoyl	WMEL537
rxn00908_c0	glycine synthase	NAD + Glycine + Tetrahydrofolate <=> NADH + CO2 + NH3 + 5_10_Methylenetetrahydrofolate	WMEL261
rxn08299_c0	diacylglycerol kinase n C18 0	ATP + 1_2_Diacyl_sn_glycerol_dioctadecanoyl <=> ADP + 1_2_dioctadecanoyl_sn_glycerol_3_phosphate	WMEL132
rxn10215_c0	anteisoheptadecanoyl 1 acylglycerol 3 phosphate O acyltransferase	fa12coa + 1_anteisoheptadecanoyl_sn_glycerol_3_phosphate --> CoA + H + 1_2_dianteisoheptadecanoyl_sn_glycerol_3_phosphate	WMEL855
rxn14090_c0	dimethylallyl diphosphate leachianone G 2 dimethylallyltransferase	DMAPP + Leachianone_G <=> PPi + H + Sophoraflavanone_G	WMEL260
rxn05452_c0	14 methyl hexa decanoyl ACP acyl carrier protein transferase	CoA + 2.0 H + 14_methyl_hexa_decanoyl_ACP <=> fa12coa + ACP	WMEL728
rxn05465_c0	Malonyl CoA acyl carrier protein S malonyltransferase	H + Malonyl_CoA + ACP <=> CoA + Malonyl_acyl_carrierprotein_	WMEL728
rxn12845_c0	Gly Leu aminopeptidase	H2O + Gly_Leu <=> Glycine + L_Leucine	WMEL1062 or WMEL931
rxn05380_c0	14 methyl 3 oxo hexa decanoyl ACP NADP oxidoreductase	NADPH + H + 14_methyl_3_oxo_hexa_decanoyl_ACP <=> NADP + 14_methyl_3_hydroxy_hexa_decanoyl_ACP	WMEL606
rxn05347_c0	Acyl acyl carrier protein malonyl acyl carrier protein C acyltransferase decarboxylating	Malonyl_acyl_carrierprotein_ + Acetyl_ACP --> CO2 + Acetoacetyl_ACP + ACP	WMEL775 and WMEL869
rxn00404_c0	L Arginine glycine amidinotransferase	Glycine + L_Arginine <=> Ornithine + Glycocyamine	WMEL560
rxn08547_c0	glycerol 3 phosphate acyltransferase C14 0	Glycerol_3_phosphate + Myristoyl_ACP --> ACP + 1_tetradecanoyl_sn_glycerol_3_phosphate	WMEL776 and WMEL808
rxn05388_c0	5 methyl hexanoyl ACP malonyl acyl carrier protein C acyltransferase decarboxylating	Malonyl_acyl_carrierprotein_ + 5_methyl_hexanoyl_ACP --> CO2 + ACP + 7_methyl_3_oxo_octanoyl_ACP	WMEL869 and WMEL775
rxn00113_c0	Carbon dioxide ammonia ligase ADP forming carbamate phosphorylating	H2O + 2.0 ATP + CO2 + NH3 <=> 2.0 ADP + Phosphate + 3.0 H + Carbamoylphosphate	WMEL526
rxn07579_c0	R07765	NADH + H + 2E_Octadecenoyl_acp <=> NAD + Stearoyl_acyl_carrier_protein	WMEL94
rxn06023_c0	CoA apo acyl carrier protein pantetheinephosphotransferase	CoA + apo_ACP <=> Adenosine_3_5_bisphosphate + ACP	WMEL697 or WMEL1036
rxn00611_c0	sn Glycerol 3 phosphate NAD 2 oxidoreductase	NAD + Glycerol_3_phosphate <=> NADH + H + Glycerone_phosphate	WMEL659 or WMEL659
rxn01678_c0	ATP dUDP phosphotransferase	ATP + dUDP <=> ADP + dUTP	WMEL198
rxn02286_c0	UDP N acetylmuramate L alanine ligase ADP forming	ATP + L_Alanine + UDP_MurNAc --> ADP + Phosphate + H + UDP_N_acetylmuramoyl_L_alanine	WMEL541
rxn00832_c0	IMP 1 2 hydrolase decyclizing	H2O + IMP <=> FAICAR	WMEL727 and WMEL727
rxn01106_c0	2 Phospho D glycerate 2 3 phosphomutase	2_Phospho_D_glycerate <=> 3_Phosphoglycerate	WMEL243
rxn12640_c0	methionyl aminopeptidase	H2O + ala_L_glu_L <=> L_Glutamate + L_Alanine	WMEL1062 or WMEL931
rxn08756_c0	isopentenyl diphosphate NAD oxidoreductase	NADH + H + 1_Hydroxy_2_methyl_2_butenyl_4_diphosphate --> H2O + NAD + Isopentenyldiphosphate	WMEL904
rxn00412_c0	UTP L glutamine amido ligase ADP forming	H2O + ATP + L_Glutamine + UTP --> ADP + Phosphate + L_Glutamate + CTP + 2.0 H	WMEL526
rxn02339_c0	4 Hydroxy L glutamate 2 oxoglutarate aminotransferase	2_Oxoglutarate + 4_Hydroxy_L_glutamate <=> L_Glutamate + 4_Hydroxy_2_oxoglutarate	WMEL802
rxn00650_c0	L cysteinylglycine dipeptidase	H2O + Cys_Gly <=> Glycine + L_Cysteine	WMEL1062 or WMEL931
rxn10094_c0	S adenosylmethione 2 demethylmenaquinone methyltransferase	S_Adenosyl_L_methionine + 2_Demethylmenaquinone_8 --> S_Adenosyl_homocysteine + H + Menaquinone_8	WMEL482
rxn01313_c0	5 6 7 8 tetrahydrobiopterin NAD oxidoreductase	NADH + H + Dihydrobiopterin <=> NAD + Tetrahydrobiopterin	WMEL878
rxn00515_c0	ATP IDP phosphotransferase	ATP + IDP <=> ADP + ITP	WMEL198
rxn05397_c0	11 methyl 3 oxo dodecanoyl ACP NADP oxidoreductase	NADPH + H + 11_methyl_3_oxo_dodecanoyl_ACP <=> NADP + 11_methyl_3_hydroxy_dodecanoyl_ACP	WMEL606
rxn03005_c0	R04326	2.0 H + Tetrahydrofolate + N_Formyl_GAR <=> H2O + 5_10_Methenyltetrahydrofolate + GAR	WMEL261
rxn05012_c0	carbamoyl phosphate N2 acetyl L ornithine carbamoyltransferase	Carbamoylphosphate + N_Acetylornithine --> Phosphate + H + N_Acetyl_L_citrulline	WMEL479
rxn01353_c0	ATP dGDP phosphotransferase	ATP + dGDP <=> ADP + dGTP	WMEL198
rxn10235_c0	isopentadecanoyl phosphatidylserine decarboxylase	2.0 H + Diisopentadecanoylphosphatidylserine <=> CO2 + Diisopentadecanoylphosphatidylethanolamine	WMEL122
rxn12633_c0	RXN0 6975c	H2O + ala_L_asp_L <=> L_Alanine + L_Aspartate	WMEL1062 or WMEL931
rxn00882_c0	1D myo Inositol 4 phosphate phosphohydrolase	H2O + Inositol_4_phosphate --> Phosphate + L_Inositol	WMEL907
rxn04139_c0	2 Octaprenyl 3 methyl 6 methoxy 1 4 benzoquinone NADPH2 oxygen oxidoreductase	NADPH + O2 + H + 2_Octaprenyl_3_methyl_6_methoxy_1_4_benzoquinone --> H2O + NADP + 2_Octaprenyl_3_methyl_5_hydroxy_6_methoxy_1_4_benzoquinone	WMEL12
rxn01639_c0	N Formimino L glutamate formiminohydrolase	L_Glutamate + Formamide --> H2O + N_Formimino_L_glutamate	WMEL727
rxn05409_c0	2 methylpropionyl ACP malonyl acyl carrier protein C acyltransferase decarboxylating	Malonyl_acyl_carrierprotein_ + isobutyryl_ACP --> CO2 + ACP + 4_methyl_3_oxo_pentanoyl_ACP	WMEL775 and WMEL869
rxn06570_c0	S Adenosyl L methionine calmodulin L lysine N6 methyltransferase	S_Adenosyl_L_methionine + Calmodulin_L_lysine <=> S_Adenosyl_homocysteine + H + Calmodulin_N6_methyl_L_lysine	WMEL462
rxn05405_c0	15 methyl 3 oxo hexa decanoyl ACP NADP oxidoreductase	NADPH + H + 15_methyl_3_oxo_hexa_decanoyl_ACP <=> NADP + 15_methyl_3_hydroxy_hexa_decanoyl_ACP	WMEL606
rxn10571_c0	Mg2 importing ATPase	H2O + ATP + Mg_e0 --> ADP + Phosphate + H + Mg
rxn05363_c0	4 methyl hexanoyl ACP malonyl acyl carrier protein C acyltransferase decarboxylating	Malonyl_acyl_carrierprotein_ + 4_methyl_hexanoyl_ACP --> CO2 + ACP + 6_methyl_3_oxo_octanoyl_ACP	WMEL775 and WMEL869
rxn00505_c0	Isocitrate NAD oxidoreductase decarboxylating	NAD + Isocitrate --> NADH + CO2 + 2_Oxoglutarate	WMEL688
rxn05325_c0	Octanoyl acyl carrier protein malonyl CoA C acyltransferasedecarboxylating oxoacyl and enoyl reducing	NADH + H + 2E_Octenoyl_acp --> NAD + Octanoyl_ACP	WMEL94
rxn03366_c0	R04917	H2O + NADP + 5_2_Formylethyl_4_6_dihydroxypicolinate <=> NADPH + 2.0 H + 5_2_Carboxyethyl_4_6_dihydroxypicolinate	WMEL761
rxn02421_c0	CTP N methylethanolamine phosphate cytidylyltransferase	CTP + N_Methylethanolamine_phosphate <=> PPi + CDP_N_methylethanolamine	WMEL852
rxn10042_c0	F1 ATPase	ADP + Phosphate + 4.0 H_e0 <=> H2O + ATP + 3.0 H	WMEL610 and WMEL63 and WMEL394 and WMEL167 and WMEL611
rxn02895_c0	5 Phospho D ribosylamine glycine ligase ADP forming	ATP + Glycine + 5_Phosphoribosylamine --> ADP + Phosphate + H + GAR	WMEL308
rxn08089_c0	1 octadec 7 enoyl sn glycerol 3 phosphate O acyltransferase n C18 1	H + Octadecenoyl_ACP + 1_octadec_11_enoyl_sn_glycerol_3_phosphate --> ACP + 1_2_dioctadec_11_enoyl_sn_glycerol_3_phosphate	WMEL855
rxn10269_c0	anteisopentadecanoyl Phosphatidylglycerophosphate phosphohydrolase	H2O + Dianteisopentadecanoylphosphatidylglycerophosphate --> Phosphate + H + Dianteisopentadecanoylphosphatidylglycerol	WMEL658
rxn05442_c0	11 methyl trans dodec 2 enoyl ACP NAD oxidoreductase A specific	NADH + H + 11_methyl_trans_dodec_2_enoyl_ACP --> NAD + 11_methyl_dodecanoyl_ACP	WMEL94
rxn10253_c0	isoheptadecanoyl Diacylglycerol kinase	ATP + 1_2_Diisoheptadecanoyl_sn_glycerol <=> ADP + 1_2_diisoheptadecanoyl_sn_glycerol_3_phosphate	WMEL132
rxn10207_c0	isotetradecanoyl glycerol 3 phosphate O acyltransferase	Glycerol_3_phosphate + fa1coa --> CoA + 1_isotetradecanoyl_sn_glycerol_3_phosphate	WMEL808 and WMEL776
rxn10221_c0	anteisoheptadecanoyl phosphatidate cytidylyltransferase	CTP + 1_2_dianteisoheptadecanoyl_sn_glycerol_3_phosphate <=> PPi + H + CDP_1_2_dianteisoheptadecanoylglycerol	WMEL212
rxn05451_c0	12 methyl tetra decanoyl ACP acyl carrier protein transferase	CoA + 2.0 H + 12_methyl_tetra_decanoyl_ACP <=> fa4coa + ACP	WMEL728
rxn10266_c0	anteisoheptadecanoyl Phosphatidylglycerophosphate phosphohydrolase	H2O + Dianteisoheptadecanoylphosphatidylglycerophosphate --> Phosphate + H + Dianteisoheptadecanoylphosphatidylglycerol	WMEL658
rxn02795_c0	Glycochenodeoxycholate amidohydrolase	H2O + Glycochenodeoxycholate <=> Glycine + Chenodiol	WMEL825
rxn10203_c0	myristoyl glycerol 3 phosphate O acyltransferase	Glycerol_3_phosphate + Myristoyl_CoA --> CoA + 1_tetradecanoyl_sn_glycerol_3_phosphate	WMEL776 and WMEL808
rxn00048_c0	6 7 Dimethyl 8 1 D ribityllumazine 6 7 dimethyl 8 1 D ribityllumazine 2 3 butanediyltransferase	H + 2.0 6_7_Dimethyl_8__1_D_ribityllumazine --> Riboflavin + 4__1_D_Ribitylamino_5_aminouracil	WMEL358
rxn07876_c0	R08087	H2O + NAD + R__Citronellal <=> NADH + 2.0 H + Citronellate	WMEL761
rxn05231_c0	2 Deoxyadenosine 5 diphosphate oxidized thioredoxin 2 oxidoreductase	ADP + trdrd --> H2O + dADP + trdox	WMEL83 or WMEL85
rxn09200_c0	Phosphatidylserine decarboxylase n C16 0	2.0 H + phosphatidylserine_dihexadecanoyl <=> CO2 + phosphatidylethanolamine_dihexadecanoyl	WMEL122
rxn09102_c0	phosphatidylglycerol phosphate phosphatase periplasm n C14 0	H2O + Phosphatidylglycerophosphate_ditetradecanoyl --> Phosphate + H + Phosphatidylglycerol_ditetradecanoyl	WMEL658
rxn08552_c0	glycerol 3 phosphate acyltransferase C18 1	2.0 H + Glycerol_3_phosphate + Octadecenoyl_ACP --> ACP + 1_octadec_11_enoyl_sn_glycerol_3_phosphate	WMEL776 and WMEL808
rxn02475_c0	2 5 Diamino 6 hydroxy 4 5 phosphoribosylamino pyrimidine 2 aminohydrolase	H2O + H + 2_5_Diamino_6_5_phosphoribosylamino_4_pyrimidineone --> NH3 + 5_Amino_6__5_phosphoribosylaminouracil	WMEL644 and WMEL644
rxn05339_c0	3R 3 Hydroxybutanoyl acyl carrier protein NADP oxidoreductase	NADP + R_3_Hydroxybutanoyl_acyl_carrier_protein <=> NADPH + Acetoacetyl_ACP	WMEL606
rxn05460_c0	3 Oxooctodecanoyl ACP malonyl acyl carrier protein C acyltransferase decarboxylating	hexadecanoyl_acp + Malonyl_acyl_carrierprotein_ --> CO2 + ACP + 3_Oxooctodecanoyl_ACP	WMEL869 and WMEL775
rxn01018_c0	carbamoyl phosphate L aspartate carbamoyltransferase	L_Aspartate + Carbamoylphosphate --> Phosphate + H + N_Carbamoyl_L_aspartate	WMEL95
rxn04132_c0	R06063	H2O + 5_Hydroxyisourate --> CO2 + H + R_Allantoin
rxn00714_c0	P1 P4 bis5 uridyl tetraphosphate uridylohydrolase	H2O + UppppU --> UTP + H + UMP	WMEL231
rxn10219_c0	isohexadecanoyl 1 acylglycerol 3 phosphate O acyltransferase	fa6coa + 1_isohexadecanoyl_sn_glycerol_3_phosphate --> CoA + H + 1_2_diisohexadecanoyl_sn_glycerol_3_phosphate	WMEL855
rxn03990_c0	nitric oxide NADPH2 oxygen oxidoreductase	NADH + 2.0 O2 + 2.0 NO <=> NAD + H + 2.0 Nitrate	WMEL381
rxn10210_c0	isohexadecanoyl glycerol 3 phosphate O acyltransferase	Glycerol_3_phosphate + fa6coa --> CoA + 1_isohexadecanoyl_sn_glycerol_3_phosphate	WMEL776 and WMEL808
rxn00440_c0	ATP thiamine diphosphotransferase	ATP + Thiamin <=> AMP + TPP + H	WMEL531
rxn02576_c0	ATP viomycin O phosphotransferase	ATP + Viomycin <=> ADP + H + O_Phosphoviomycin	WMEL132
rxn03893_c0	all trans octaprenyl diphosphate 4 hydroxybenzoate 3 octaprenyltransferase	4_Hydroxybenzoate + Farnesylfarnesylgeraniol --> PPi + H + 3_Octaprenyl_4_hydroxybenzoate	WMEL924
rxn05455_c0	12 methyl tridecanoyl ACP acyl carrier protein transferase	CoA + 2.0 H + 12_methyl_tridecanoyl_ACP <=> fa1coa + ACP	WMEL728
rxn00410_c0	UTP ammonia ligase ADP forming	ATP + NH3 + UTP <=> ADP + Phosphate + CTP + 2.0 H	WMEL526
rxn01333_c0	sedoheptulose 7 phosphate D glyceraldehyde 3 phosphate glyceronetransferase	Glyceraldehyde3_phosphate + Sedoheptulose7_phosphate <=> D_fructose_6_phosphate + D_Erythrose4_phosphate	WMEL560
rxn10257_c0	anteisopentadecanoyl Diacylglycerol kinase	ATP + 1_2_Dianteisopentadecanoyl_sn_glycerol <=> ADP + 1_2_dianteisopentadecanoyl_sn_glycerol_3_phosphate	WMEL132
rxn00151_c0	ATP pyruvate phosphate phosphotransferase	ATP + Phosphate + Pyruvate <=> PPi + AMP + Phosphoenolpyruvate + 2.0 H	WMEL1036
rxn03933_c0	UDP N acetyl D glucosamine N acetyl alpha D muramyloyl L Ala gamma D Glu L Lys D Ala D Ala diphosphoundecaprenol 4 beta N acetylglucosaminlytransferase	UDP_N_acetylglucosamine + MurAcoyl_L_Ala_D_gamma_Glu_L_Lys_D_Ala_D_Ala_diphospho__undecaprenol <=> UDP + Undecaprenyl_diphospho_N_acetylmuramoyl_N_acetylglucosamine_L_alanyl_gamma_D_glutam...	WMEL134
rxn05342_c0	3R 3 Hydroxytetradecanoyl acyl carrier protein NADP oxidoreductase	NADP + HMA <=> NADPH + 3_oxotetradecanoyl_acp	WMEL606
rxn00407_c0	CTP aminohydrolase	H2O + CTP + H --> NH3 + UTP	WMEL97
rxn00414_c0	hydrogen carbonate L glutamine amido ligase ADP forming carbamate phosphorylating	H2O + 2.0 ATP + L_Glutamine + H2CO3 --> 2.0 ADP + Phosphate + L_Glutamate + 2.0 H + Carbamoylphosphate	WMEL914 and WMEL629
rxn09110_c0	Phosphatidylglycerol synthase n C14 1	Glycerol_3_phosphate + CDP_1_2_ditetradec_7_enoylglycerol <=> CMP + Phosphatidylglycerophosphate_ditetradec_7_enoyl	WMEL537
rxn05349_c0	acetyl CoA acyl carrier protein S acetyltransferase	Acetyl_CoA + ACP <=> CoA + Acetyl_ACP	WMEL775 and WMEL869
rxn00799_c0	S malate hydro lyase fumarate forming	L_Malate <=> H2O + Fumarate	WMEL538
rxn02405_c0	CTP 3 deoxy D manno octulosonate cytidylyltransferase	CTP + KDO --> PPi + H + CMP_KDO	WMEL212
rxn00011_c0	pyruvate thiamin diphosphate acetaldehydetransferase decarboxylating	Pyruvate + TPP + H --> CO2 + 2_Hydroxyethyl_ThPP	WMEL529 and WMEL62
rxn01672_c0	dCTP aminohydrolase	H2O + H + dCTP --> NH3 + dUTP	WMEL97
rxn05215_c0	Alanine Sodium symporter	L_Alanine_e0 + Na_e0 <=> L_Alanine + Na	WMEL810 or WMEL454 or WMEL809
rxn05393_c0	9 methyl 3 oxo decanoyl ACP NADP oxidoreductase	NADPH + H + 9_methyl_3_oxo_decanoyl_ACP <=> NADP + 9_methyl_3_hydroxy_decanoyl_ACP	WMEL606
rxn02285_c0	UDP N acetylmuramate NADP oxidoreductase	NADP + UDP_MurNAc <=> NADPH + H + UDP_N_acetylglucosamine_enolpyruvate	WMEL204
rxn02303_c0	Coproporphyrinogen oxygen oxidoreductasedecarboxylating	O2 + 2.0 H + CoproporphyrinogenIII <=> 2.0 H2O + 2.0 CO2 + ProtoporphyrinogenIX	WMEL884
rxn03907_c0	CTP 2 C Methyl D erythritol 4 phosphate cytidylyltransferase	CTP + 2_C_methyl_D_erythritol4_phosphate <=> PPi + 4__cytidine5_diphospho_2_C_methyl_D_erythritol	WMEL852
rxn09310_c0	thiazole phosphate synthesis	ATP + L_Tyrosine + L_Cysteine + 1_deoxy_D_xylulose5_phosphate --> H2O + CO2 + PPi + AMP + L_Alanine + 2.0 H + 4_Methyl_5__2_phosphoethyl_thiazole + 4_Hydroxy_benzyl...	WMEL174
rxn01213_c0	GPPSYN RXN	Isopentenyldiphosphate + DMAPP <=> PPi + H + Geranyldiphosphate	( WMEL691 or WMEL868 ) and WMEL691 and WMEL691 and Unknown
rxn00459_c0	2 phospho D glycerate hydro lyase phosphoenolpyruvate forming	2_Phospho_D_glycerate <=> H2O + Phosphoenolpyruvate	WMEL540
rxn00770_c0	ATP D ribose 5 phosphate diphosphotransferase	ATP + ribose_5_phosphate <=> AMP + H + PRPP	WMEL309
rxn01314_c0	5 6 7 8 tetrahydrobiopterin NADP oxidoreductase	NADPH + H + Dihydrobiopterin <=> NADP + Tetrahydrobiopterin	WMEL878
rxn10945_c0	L proline transport via diffusion extracellular to periplasm	L_Proline <=> L_Proline_e0	WMEL803 or WMEL98 or WMEL378 or WMEL1016 or WMEL970
rxn05436_c0	10 methyl trans dodec 2 enoyl ACP NAD oxidoreductase A specific	NADH + H + 10_methyl_trans_dodec_2_enoyl_ACP --> NAD + 10_methyl_dodecanoyl_ACP	WMEL94
rxn05195_c0	ATP phosphohydrolase ferric ion transporting	H2O + ATP + fe3_e0 --> ADP + Phosphate + H + fe3
rxn02359_c0	trans 4 Hydroxy L proline acceptor oxidoreductase	FAD + trans_4_Hydroxy_L_proline <=> FADH2 + 3_Hydroxy_L_1_pyrroline_5_carboxylate	WMEL344
rxn10234_c0	isotetradecanoyl phosphatidylserine decarboxylase	2.0 H + Diisotetradecanoylphosphatidylserine <=> CO2 + Diisotetradecanoylphosphatidylethanolamine	WMEL122
rxn00260_c0	L Aspartate 2 oxoglutarate aminotransferase	2_Oxoglutarate + L_Aspartate <=> L_Glutamate + Oxaloacetate	WMEL802
rxn00461_c0	Phosphoenolpyruvate UDP N acetyl D glucosamine 1 carboxyvinyl transferase	UDP_N_acetylglucosamine + Phosphoenolpyruvate <=> Phosphate + UDP_N_acetylglucosamine_enolpyruvate	WMEL871
rxn00181_c0	ATP L glutamate 1 phosphotransferase	ATP + L_Glutamate + H <=> ADP + L_Glutamyl_1_phosphate	WMEL861
rxn03136_c0	1 5 Phosphoribosyl 5 amino 4 N succinocarboxamide imidazole AMP lyase	SAICAR <=> H + Fumarate + AICAR	WMEL686 or WMEL686
rxn10229_c0	isopentadecanoyl CDPdiacylglycerol serine O phosphatidyltransferase	L_Serine + CDP_1_2_diisopentadecanoylglycerol --> CMP + 2.0 H + Diisopentadecanoylphosphatidylserine	WMEL811
rxn05287_c0	geranylgeranyl diphosphate isopentenyl diphosphate transtransferase	Isopentenyldiphosphate + Geranylgeranyl_diphosphate --> PPi + H + pendp	WMEL691
rxn09101_c0	phosphatidylglycerol phosphate phosphatase periplasm n C14 0	H2O + Phosphatidylglycerophosphate_didodecanoyl --> Phosphate + H + Phosphatidylglycerol_didodecanoyl	WMEL658
rxn02693_c0	Dimethylallyl diphosphate aspulvinone E dimethylallyltransferase	2.0 DMAPP + Aspulvinone_E <=> 2.0 PPi + 2.0 H + Aspulvinone_H	WMEL924
rxn02937_c0	2 Formamido N1 5 phosphoribosylacetamidine cyclo ligase ADP forming	ATP + 5_Phosphoribosylformylglycinamidine <=> ADP + Phosphate + H + AIR	WMEL801 or WMEL801
rxn08088_c0	1 octadecanoyl sn glycerol 3 phosphate O acyltransferase n C18 0	2.0 H + Octadecanoyl_ACP + 1_octadecanoyl_sn_glycerol_3_phosphate --> ACP + 1_2_dioctadecanoyl_sn_glycerol_3_phosphate	WMEL855
rxn01652_c0	S Aminomethyldihydrolipoylprotein 6S tetrahydrofolate aminomethyltransferase ammonia forming	H2O + 5_10_Methenyltetrahydrofolate <=> H + 5_Formyltetrahydrofolate	WMEL261
rxn03137_c0	10 Formyltetrahydrofolate 5 phosphoribosyl 5 amino 4 imidazolecarboxamide formyltransferase	10_Formyltetrahydrofolate + AICAR <=> Tetrahydrofolate + FAICAR	WMEL727 and WMEL727
rxn08087_c0	1 hexadec 7 enoyl sn glycerol 3 phosphate O acyltransferase n C16 1	H + Hexadecenoyl_ACP + 1_hexadec_9_enoyl_sn_glycerol_3_phosphate --> ACP + 1_2_dihexadec_9_enoyl_sn_glycerol_3_phosphate	WMEL855
rxn10267_c0	isotetradecanoyl Phosphatidylglycerophosphate phosphohydrolase	H2O + Diisotetradecanoylphosphatidylglycerophosphate --> Phosphate + H + Diisotetradecanoylphosphatidylglycerol	WMEL658
rxn08312_c0	CDP diacylglycerol synthetase n C18 1	CTP + 1_2_dioctadec_11_enoyl_sn_glycerol_3_phosphate <=> PPi + H + CDP_1_2_dioctadec_11_enoylglycerol	WMEL212
rxn01517_c0	ATP dUMP phosphotransferase	ATP + H + dUMP <=> ADP + dUDP	WMEL975
rxn06750_c0	R04632	CMP_N_acetylneuraminate + GM2 <=> CMP + H + GD2	WMEL868 or WMEL691
rxn10226_c0	isoheptadecanoyl CDPdiacylglycerol serine O phosphatidyltransferase	L_Serine + CDP_1_2_diisoheptadecanoylglycerol --> CMP + 2.0 H + Diisoheptadecanoylphosphatidylserine	WMEL811
rxn09211_c0	Phosphatidylserine syntase n C18 1	L_Serine + CDP_1_2_dioctadec_11_enoylglycerol --> CMP + 2.0 H + phosphatidylserine_dioctadec_11_enoyl	WMEL811
rxn01800_c0	Deoxycytidine aminohydrolase	H2O + H + Deoxycytidine --> NH3 + Deoxyuridine	WMEL220
rxn02107_c0	salicylaldehyde NAD oxidoreductase	H2O + NAD + Salicylaldehyde <=> NADH + 2.0 H + SALC	WMEL761
rxn08309_c0	CDP diacylglycerol synthetase n C16 0	CTP + 1_2_dihexadecanoyl_sn_glycerol_3_phosphate <=> PPi + H + CDP_1_2_dihexadecanoylglycerol	WMEL212
rxn05379_c0	12 methyl tetra decanoyl ACP malonyl acyl carrier protein C acyltransferase decarboxylating	Malonyl_acyl_carrierprotein_ + 12_methyl_tetra_decanoyl_ACP --> CO2 + ACP + 14_methyl_3_oxo_hexa_decanoyl_ACP	WMEL775 and WMEL869
rxn01512_c0	ATP dTDP phosphotransferase	ATP + dTDP <=> ADP + TTP	WMEL198
rxn04113_c0	isopentenyl diphosphate NADP oxidoreductase	NADPH + H + 1_Hydroxy_2_methyl_2_butenyl_4_diphosphate --> H2O + NADP + Isopentenyldiphosphate	WMEL904
rxn00861_c0	acetyl CoA L histidine N acetyltransferase	Acetyl_CoA + L_Histidine <=> CoA + H + N_Acetyl_L_histidine	WMEL906
rxn06515_c0	R03875	S_Adenosyl_L_methionine + Protein_lysine <=> S_Adenosyl_homocysteine + H + Protein_N6_methyl_L_lysine	WMEL462
rxn10218_c0	anteisopentadecanoyl 1 acylglycerol 3 phosphate O acyltransferase	fa4coa + 1_anteisopentadecanoyl_sn_glycerol_3_phosphate --> CoA + H + 1_2_dianteisopentadecanoyl_sn_glycerol_3_phosphate	WMEL855
rxn09272_c0	fumarate reductase complex ie FRD involved in anaerobic respiration repressed in aerobic respiration	Succinate + Ubiquinone_8 <=> Fumarate + Ubiquinol_8	WMEL506 or ( WMEL258 and WMEL506 )
rxn03991_c0	nitric oxide NADPH2 oxygen oxidoreductase	NADPH + 2.0 O2 + 2.0 NO <=> NADP + H + 2.0 Nitrate	WMEL381
rxn05441_c0	9 methyl trans dec 2 enoyl ACP NAD oxidoreductase A specific	NADH + H + 9_methyl_trans_dec_2_enoyl_ACP --> NAD + 9_methyl_decanoyl_ACP	WMEL94
rxn03365_c0	R04916	H2O + NAD + 5_2_Formylethyl_4_6_dihydroxypicolinate <=> NADH + 2.0 H + 5_2_Carboxyethyl_4_6_dihydroxypicolinate	WMEL761
rxn03892_c0	R05613	Isopentenyldiphosphate + pendp --> PPi + H + all_trans_Hexaprenyl_diphosphate	WMEL691
rxn05454_c0	15 methyl hexa decanoyl ACP acyl carrier protein transferase	CoA + 2.0 H + 15_methyl_hexa_decanoyl_ACP <=> fa11coa + ACP	WMEL728
rxn01127_c0	ATP dAMP phosphotransferase	ATP + H + dAMP <=> ADP + dADP	WMEL615
rxn01461_c0	L Arginine 4 aminobutanoate amidinotransferase	L_Arginine + GABA <=> Ornithine + 4_Guanidinobutanoate	WMEL560
rxn08548_c0	glycerol 3 phosphate acyltransferase C14 1	2.0 H + Glycerol_3_phosphate + Tetradecenoyl_ACP --> ACP + 1_tetradec_7_enoyl_sn_glycerol_3_phosphate	WMEL776 and WMEL808
rxn05445_c0	4 methyl trans pent 2 enoyl ACP NAD oxidoreductase A specific	NADH + H + 4_methyl_trans_pent_2_enoyl_ACP --> NAD + 4_methyl_pentanoyl_ACP	WMEL94
rxn04674_c0	R06859	S_Adenosyl_L_methionine + Demethylphylloquinone --> S_Adenosyl_homocysteine + H + Vitamin_K1	WMEL482
rxn05341_c0	3R 3 Hydroxyoctanoyl acyl carrier protein NADP oxidoreductase	NADP + R_3_Hydroxyoctanoyl_acyl_carrier_protein <=> NADPH + H + 3_oxooctanoyl_acp	WMEL606
rxn03393_c0	3 octaprenyl 4 hydroxybenzoate carboxy lyase	H + 3_Octaprenyl_4_hydroxybenzoate --> CO2 + 2_Octaprenylphenol	WMEL923 or WMEL561
rxn05449_c0	12 methyl trans tridec 2 enoyl ACP NAD oxidoreductase A specific	NADH + H + 12_methyl_trans_tridec_2_enoyl_ACP --> NAD + 12_methyl_tridecanoyl_ACP	WMEL94
rxn06805_c0	S adenosyl L methionine cytochrome c L lysine N6 methyltransferase	S_Adenosyl_L_methionine + Protein_N6_N6_dimethyl_L_lysine <=> S_Adenosyl_homocysteine + Protein_N6_N6_N6_trimethyl_L_lysine	WMEL462
rxn10206_c0	anteisoheptadecanoyl glycerol 3 phosphate O acyltransferase	Glycerol_3_phosphate + fa12coa --> CoA + 1_anteisoheptadecanoyl_sn_glycerol_3_phosphate	WMEL776 and WMEL808
rxn10202_c0	glycerol 3 phosphate acyl coa acyltransferase 16 0	H + Glycerol_3_phosphate + Palmitoyl_CoA --> CoA + 1_hexadecanoyl_sn_glycerol_3_phosphate	WMEL776 and WMEL808
rxn06735_c0	CMP N acetylneuraminate alpha N acetylneuraminyl 2 3 beta D galactoside alpha 2 8 N acetylneuraminyltransferase	CMP_N_acetylneuraminate + GM3 <=> CMP + H + GD3	WMEL868 or WMEL691
rxn06804_c0	S adenosyl L methionine cytochrome c L lysine N6 methyltransferase	S_Adenosyl_L_methionine + Protein_N6_methyl_L_lysine <=> S_Adenosyl_homocysteine + H + Protein_N6_N6_dimethyl_L_lysine	WMEL462
rxn00834_c0	IMP NAD oxidoreductase	H2O + NAD + IMP <=> NADH + H + XMP	WMEL951
rxn00599_c0	succinyl CoA glycine C succinyltransferase decarboxylating	Glycine + H + Succinyl_CoA --> CoA + CO2 + 5_Aminolevulinate	WMEL906
rxn01671_c0	ATP N ribosylnicotinamide 5 phosphotransferase	ATP + N_Ribosylnicotinamide <=> ADP + H + Nicotinamide_ribonucleotide	WMEL263
rxn02362_c0	R03298	ATP + DPG <=> ADP + Phosphate + H + cDPG	WMEL852
rxn12642_c0	RXN0 6978c	H2O + Ala_His <=> L_Alanine + L_Histidine	WMEL1062 or WMEL931
rxn07673_c0	hydroxycinnamoyl CoA anthocyanidin 3 5 diglucoside 5 O glucoside 6 O hydroxycinnamoyltransferase	4_Coumaroyl_CoA + Delphin <=> CoA + Delphinidin_3_O_beta_D_glucoside_5_O_6_coumaroyl_beta_D_glucoside	WMEL361 or WMEL203
rxn00785_c0	D Fructose 6 phosphate D glyceraldehyde 3 phosphate glycolaldehyde transferase	D_fructose_6_phosphate + Glyceraldehyde3_phosphate <=> D_Xylulose5_phosphate + D_Erythrose4_phosphate	WMEL479
rxn10806_c0	cytochrome oxidase bd menaquinol 8 2 protons periplasm	0.5 O2 + 2.0 H + Menaquinol_8 --> H2O + 2.0 H_e0 + Menaquinone_8	WMEL89 or WMEL874
rxn03084_c0	5 Phosphoribosylformylglycinamide L glutamine amido ligase ADP forming	H2O + ATP + L_Glutamine + N_Formyl_GAR --> ADP + Phosphate + L_Glutamate + H + 5_Phosphoribosylformylglycinamidine	WMEL743 and WMEL743 and WMEL20
rxn10233_c0	anteisoheptadecanoyl phosphatidylserine decarboxylase	2.0 H + Dianteisoheptadecanoylphosphatidylserine <=> CO2 + Dianteisoheptadecanoylphosphatidylethanolamine	WMEL122
rxn06600_c0	S aminomethyldihydrolipoylprotein 6S tetrahydrofolate aminomethyltransferase ammonia forming	Tetrahydrofolate + S_Aminomethyldihydrolipoylprotein --> NH3 + 5_10_Methylenetetrahydrofolate + Dihydrolipolprotein	WMEL261
rxn06728_c0	CMP N acetylneuraminate alpha N acetylneuraminyl 2 3 beta D galactoside alpha 2 8 N acetylneuraminyltransferase	CMP_N_acetylneuraminate + alpha_N_Acetylneuraminyl_2_3_beta_D_galactosyl_R <=> CMP + H + alpha_N_Acetylneuraminyl_2_8_alpha_N_acetylneuraminyl_2_3_beta_D__galactosyl_R	WMEL868 or WMEL691
rxn12635_c0	RXN0 6974c	H2O + Gly_Met <=> Glycine + L_Methionine	WMEL1062 or WMEL931
rxn05297_c0	TRANS RXNBWI 115637cemaizeexpGLT	L_Glutamate_e0 + H_e0 <=> L_Glutamate + H	WMEL407
rxn05328_c0	Hexadecanoyl acyl carrier protein malonyl CoA C acyltransferasedecarboxylating oxoacyl and enoyl reducing	NADH + H + 2E_Hexadecenoyl_acp --> NAD + hexadecanoyl_acp	WMEL94
rxn01851_c0	4 aminobutanal NAD 1 oxidoreductase	H2O + NAD + 4_Aminobutanal --> NADH + 2.0 H + GABA	WMEL761
rxn05323_c0	Tetradecanoyl acyl carrier protein malonyl CoA C acyltransferasedecarboxylating oxoacyl and enoyl reducing	NADH + 2.0 H + 2E_Tetradecenoyl_acp --> NAD + Myristoyl_ACP	WMEL94
rxn00077_c0	ATP NAD 2 phosphotransferase	ATP + NAD <=> NADP + ADP + H	WMEL729
rxn01388_c0	isocitrate hydro lyase cis aconitate forming	Isocitrate <=> H2O + cis_Aconitate	WMEL345 and Unknown
rxn02391_c0	Lysolecithin 2 3 acylmutase	3_Lysolecithin <=> 2_Lysolecithin	WMEL636
rxn03638_c0	Acetyl CoA D glucosamine 1 phosphate N acetyltransferase	Acetyl_CoA + D_Glucosamine1_phosphate --> CoA + H + N_Acetyl_D_glucosamine1_phosphate	( WMEL203 or WMEL361 ) and ( WMEL361 or WMEL203 )
rxn05438_c0	14 methyl trans hexa dec 2 enoyl ACP NAD oxidoreductase A specific	NADH + H + 14_methyl_trans_hexa_dec_2_enoyl_ACP --> NAD + 14_methyl_hexa_decanoyl_ACP	WMEL94
rxn05126_c0	R07417	H2O + NAD + gamma_glutamyl_gamma_butyraldehyde --> NADH + 2.0 H + gamma_Glutamyl_GABA	WMEL761
rxn10217_c0	isopentadecanoyl 1 acylglycerol 3 phosphate O acyltransferase	fa3coa + 1_isopentadecanoyl_sn_glycerol_3_phosphate --> CoA + H + 1_2_diisopentadecanoyl_sn_glycerol_3_phosphate	WMEL855
rxn10043_c0	cytochrome c oxidase He 2	0.5 O2 + 6.0 H + 2.0 Cytochrome_c2 <=> H2O + 4.0 H_e0 + 2.0 Cytochrome_c3	WMEL11 and WMEL439 and WMEL440 and Unknown
rxn10223_c0	isopentadecanoyl phosphatidate cytidylyltransferase	CTP + 1_2_diisopentadecanoyl_sn_glycerol_3_phosphate <=> PPi + H + CDP_1_2_diisopentadecanoylglycerol	WMEL212
rxn04658_c0	RXN 5183c	NADPH + H + N2_Acetyl_L_aminoadipyl_delta_phosphate --> NADP + Phosphate + N2_Acetyl_L_aminoadipate_semialdehyde	WMEL761
rxn10260_c0	anteisoheptadecanoyl CDPdiacylglycerol sn glycerol 3 phosphate 3 phosphatidyltransferase	Glycerol_3_phosphate + CDP_1_2_dianteisoheptadecanoylglycerol <=> CMP + Dianteisoheptadecanoylphosphatidylglycerophosphate	WMEL537
rxn03915_c0	2 formylbenzoate NAD oxidoreductase	H2O + NAD + o_Formylbenzoic_acid <=> NADH + 2.0 H + Phthalate	WMEL761
rxn01368_c0	Cytidine aminohydrolase	H2O + H + Cytidine --> NH3 + Uridine	WMEL220
rxn00134_c0	ATP adenosine 5 phosphotransferase	ATP + Adenosine <=> ADP + AMP + H	WMEL93
rxn09199_c0	Phosphatidylserine decarboxylase n C14 1	2.0 H + phosphatidylserine_ditetradec_7_enoyl <=> CO2 + phosphatidylethanolamine_ditetradec_7_enoyl	WMEL122
rxn05233_c0	2 Deoxyguanosine 5 diphosphate oxidized thioredoxin 2 oxidoreductase	GDP + trdrd --> H2O + dGDP + trdox	WMEL83 or WMEL85
rxn09109_c0	Phosphatidylglycerol synthase n C14 0	Glycerol_3_phosphate + CDP_1_2_ditetradecanoylglycerol <=> CMP + Phosphatidylglycerophosphate_ditetradecanoyl	WMEL537
rxn05375_c0	10 methyl dodecanoyl ACP malonyl acyl carrier protein C acyltransferase decarboxylating	Malonyl_acyl_carrierprotein_ + 10_methyl_dodecanoyl_ACP --> CO2 + ACP + 12_methyl_3_oxo_tetra_decanoyl_ACP	WMEL775 and WMEL869
rxn01200_c0	Sedoheptulose 7 phosphate D glyceraldehyde 3 phosphate glycolaldehyde transferase	Glyceraldehyde3_phosphate + Sedoheptulose7_phosphate <=> ribose_5_phosphate + D_Xylulose5_phosphate	WMEL479
rxn01241_c0	Dihydrolipoamide NAD oxidoreductase	NAD + Dihydrolipoamide <=> NADH + H + Lipoamide	WMEL453 or WMEL254
rxn04744_c0	R06935	H2O + NAD + 4_Hydroxymethylsalicylaldehyde <=> NADH + 2.0 H + 4_Hydroxymethylsalicylate	WMEL761
rxn00288_c0	Succinate acceptor oxidoreductase	Fumarate + FADH2 --> FAD + Succinate + H	WMEL506 and WMEL258 and Unknown
rxn08550_c0	glycerol 3 phosphate acyltransferase C16 1	2.0 H + Glycerol_3_phosphate + Hexadecenoyl_ACP --> ACP + 1_hexadec_9_enoyl_sn_glycerol_3_phosphate	WMEL776 and WMEL808
rxn06060_c0	Thiosulfate thiol sulfurtransferase	2.0 GSH + H2S2O3 <=> H + Sulfite + Oxidized_glutathione + H2S	WMEL174
rxn00912_c0	5 10 Methylenetetrahydrofolate 3 methyl 2 oxobutanoate hydroxymethyltransferase	H2O + 3_Methyl_2_oxobutanoate + 5_10_Methylenetetrahydrofolate <=> Tetrahydrofolate + 2_Dehydropantoate	WMEL727
rxn03849_c0	biuret amidohydrolase	H2O + Biuret <=> NH3 + Allophanate	WMEL376
rxn00122_c0	ATP FMN adenylyltransferase	ATP + FMN --> PPi + FAD	WMEL263 and WMEL263
rxn06076_c0	2 Deoxycytidine diphosphate oxidized thioredoxin 2 oxidoreductase	CDP + trdrd --> H2O + dCDP + trdox	WMEL83 or WMEL85
rxn10212_c0	myristoyl 1 acylglycerol 3 phosphate O acyltransferase	H + Myristoyl_CoA + 1_tetradecanoyl_sn_glycerol_3_phosphate --> CoA + 1_2_ditetradecanoyl_sn_glycerol_3_phosphate	WMEL855
rxn08294_c0	diacylglycerol kinase n C12 0	ATP + 1_2_Diacyl_sn_glycerol_didodecanoyl <=> ADP + 1_2_didodecanoyl_sn_glycerol_3_phosphate	WMEL132
rxn10259_c0	isoheptadecanoyl CDPdiacylglycerol sn glycerol 3 phosphate 3 phosphatidyltransferase	Glycerol_3_phosphate + CDP_1_2_diisoheptadecanoylglycerol <=> CMP + Diisoheptadecanoylphosphatidylglycerophosphate	WMEL537
rxn01602_c0	dihydrofolate NADP oxidoreductase	NADP + Dihydrofolate <=> NADPH + H + Folate	WMEL734
rxn07720_c0	hydroxycinnamoyl CoA anthocyanidin 3 5 diglucoside 5 O glucoside 6 O hydroxycinnamoyltransferase	Caffeoyl_CoA + Pelargonin <=> CoA + Pelargonidin_3_glucoside_5_caffeoylglucoside	WMEL203 or WMEL361
rxn08094_c0	2 Oxoglutarate dehydrogenase complex	NAD + CoA + 2_Oxoglutarate <=> NADH + CO2 + Succinyl_CoA	WMEL918 or WMEL254 or WMEL559
rxn05223_c0	Biotin ABC transporter	H2O + ATP + BIOT_e0 --> ADP + Phosphate + H + BIOT	WMEL877
rxn05433_c0	4 methyl trans hex 2 enoyl ACP NAD oxidoreductase A specific	NADH + H + 4_methyl_trans_hex_2_enoyl_ACP --> NAD + 4_methyl_hexanoyl_ACP	WMEL94
rxn05344_c0	Tetradecanoyl acyl carrier protein malonyl acyl carrier protein C acyltransferase decarboxylating	Myristoyl_ACP + Malonyl_acyl_carrierprotein_ --> CO2 + 3_oxohexadecanoyl_acp + ACP	WMEL775 and WMEL869
rxn01521_c0	2 Deoxyuridine 5 monophosphate phosphohydrolase	H2O + dUMP --> Phosphate + Deoxyuridine	WMEL827
rxn12636_c0	methionyl aminopeptidase	H2O + H + met_L_ala_L <=> L_Alanine + L_Methionine	WMEL1062 or WMEL931
rxn03394_c0	R04987	NADPH + O2 + H + 2_Octaprenylphenol --> H2O + NADP + 2_Octaprenyl_6_hydroxyphenol	WMEL754
rxn11759_c0	5 fluorouridine monophosphate diphosphate phospho alpha D ribosyl transferase	PRPP + 5_FU <=> PPi + 5_Fluorouridine_monophosphate	WMEL237
rxn05414_c0	6 methyl 3 oxo heptanoyl ACP NADP oxidoreductase	NADPH + H + 6_methyl_3_oxo_heptanoyl_ACP <=> NADP + 6_methyl_3_hydroxy_heptanoyl_ACP	WMEL606
rxn05384_c0	3 methylbutanoyl ACP malonyl acyl carrier protein C acyltransferase decarboxylating	Malonyl_acyl_carrierprotein_ + isovaleryl_ACP --> CO2 + ACP + 5_methyl_3_oxo_hexanoyl_ACP	WMEL869 and WMEL775
rxn03094_c0	Glycodeoxycholate amidohydrolase	H2O + Glycodeoxycholate <=> Glycine + Deoxycholate	WMEL825
rxn00085_c0	L Glutamate NADP oxidoreductase transaminating	NADP + 2.0 L_Glutamate <=> NADPH + 2_Oxoglutarate + L_Glutamine + H	( WMEL829 or WMEL17 ) and ( WMEL751 or WMEL74 or WMEL1031 or WMEL466 )
rxn00119_c0	ATP UMP phosphotransferase	ATP + H + UMP <=> ADP + UDP	WMEL615 or WMEL975
rxn11749_c0	5 deoxy 5 fluorocytidine aminohydrolase	H2O + H + 5_Deoxy_5_fluorocytidine <=> NH3 + Doxifluridine	WMEL220
rxn04453_c0	5 hydroxyisourate amidohydrolase	H2O + 5_Hydroxyisourate --> H + 5_Hydroxy_2_oxo_4_ureido_2_5_dihydro_1H_imidazole_5_carboxylate	WMEL960
rxn08549_c0	glycerol 3 phosphate acyltransferase C16 0	2.0 H + Glycerol_3_phosphate + Palmitoyl_ACP --> ACP + 1_hexadecanoyl_sn_glycerol_3_phosphate	WMEL808 and WMEL776
rxn05468_c0	TRANS RXNAVI 26568ce	O2_e0 <=> O2
rxn09345_c0	Undecaprenyl diphosphate synthase	8.0 Isopentenyldiphosphate + Farnesyldiphosphate <=> 8.0 PPi + 8.0 H + Bactoprenyl_diphosphate	WMEL7
rxn05447_c0	8 methyl trans non 2 enoyl ACP NAD oxidoreductase A specific	NADH + H + 8_methyl_trans_non_2_enoyl_ACP --> NAD + 8_methyl_nonanoyl_ACP	WMEL94
rxn01466_c0	Geranyl diphosphate isopentenyl diphosphate geranyltrans transferase	Isopentenyldiphosphate + Geranyldiphosphate <=> PPi + H + Farnesyldiphosphate	( WMEL691 and WMEL691 and ( WMEL691 or WMEL868 ) ) or ( WMEL691 or WMEL868 )
rxn00974_c0	citrate hydro lyase cis aconitate forming	Citrate <=> H2O + cis_Aconitate	WMEL345
rxn02008_c0	UDP N acetylmuramoyl L alanine D glutamate ligaseADP forming	ATP + D_Glutamate + UDP_N_acetylmuramoyl_L_alanine --> ADP + Phosphate + H + UDP_N_acetylmuramoyl_L_alanyl_D_glutamate	WMEL993
rxn09203_c0	Phosphatidylserine decarboxylase n C18 1	2.0 H + phosphatidylserine_dioctadec_11_enoyl <=> CO2 + phosphatidylethanolamine_dioctadec_11_enoyl	WMEL122
rxn03904_c0	UDP N acetylmuramoyl L alanyl gamma D glutamyl meso 2 6 diaminopimeloyl D alanyl D alanine undecaprenyl phosphate phospho N acetylmuramoyl pentapeptide transferase	Undecaprenylphosphate + UDP_N_acetylmuramoyl_L_alanyl_D_glutamyl_6_carboxy_L_lysyl_D_alanyl__D_alanine <=> UMP + Undecaprenyl_diphospho_N_acetylmuramoyl_L_alanyl_D_glutamyl_meso_2_6_diamin...	WMEL839
rxn02288_c0	Uroporphyrinogen III carboxy lyase	4.0 H + UroporphyrinogenIII <=> 4.0 CO2 + CoproporphyrinogenIII	WMEL178
rxn10199_c0	Peptidoglycan subunit synthesis	Undecaprenyl_diphospho_N_acetylmuramoyl__N_acetylglucosamine_L_ala_D_glu_meso_2_6_diaminopimeloyl_D_ala_D_ala + Peptidoglycan_polymer_n_1_subunits <=> Bactoprenyl_diphosphate + Peptidoglyc...	WMEL549
rxn00409_c0	ATP CDP phosphotransferase	ATP + CDP <=> ADP + CTP	WMEL198
rxn07885_c0	R08096	H2O + NAD + S___Citronellal <=> NADH + 2.0 H + Citronellate	WMEL761
rxn10052_c0	adenylate kinase Inorganic triphosphate	AMP + Triphosphate <=> ADP + PPi	WMEL615
rxn07672_c0	hydroxycinnamoyl CoA anthocyanidin 3 5 diglucoside 5 O glucoside 6 O hydroxycinnamoyltransferase	4_Coumaroyl_CoA + Cyanin <=> CoA + Cyanidin_3_O_beta_D_glucoside_5_O_6_coumaroyl_beta_D_glucoside	WMEL203 or WMEL361
rxn04133_c0	R06064	H2O + 5_Hydroxyisourate --> CO2 + H + Allantoin
rxn00193_c0	glutamate racemase	L_Glutamate <=> D_Glutamate	WMEL879
rxn05326_c0	Hexanoyl acyl carrier protein malonyl CoA C acyltransferasedecarboxylating oxoacyl and enoyl reducing	NADH + H + 2E_Hexenoyl_acp --> NAD + Hexanoyl_ACP	WMEL94
rxn07465_c0	L 2 4 diaminobutanoate carboxy lyase	H + L_2_4_Diaminobutyrate <=> CO2 + 1_3_Propanediamine	WMEL530
rxn03164_c0	UDP N acetylmuramoyl L alanyl D glutamyl meso 2 6 diaminoheptanedioate D alanyl D alanine ligaseADP forming	ATP + Ala_Ala + UDP_N_acetylmuramoyl_L_alanyl_D_gamma_glutamyl_meso_2_6_diaminopimelate --> ADP + Phosphate + H + UDP_N_acetylmuramoyl_L_alanyl_D_glutamyl_6_carboxy_L_lysyl_D_alan...	WMEL846
rxn00256_c0	acetyl CoA oxaloacetate C acetyltransferase thioester hydrolysing	H2O + Acetyl_CoA + Oxaloacetate --> CoA + H + Citrate	WMEL169
rxn08335_c0	S dihydroorotate quinone oxidoreductase	S_Dihydroorotate + Ubiquinone_8 --> Orotate + Ubiquinol_8	WMEL184
rxn03004_c0	10 Formyltetrahydrofolate 5 phosphoribosylglycinamide formyltransferase	10_Formyltetrahydrofolate + GAR <=> H + Tetrahydrofolate + N_Formyl_GAR	WMEL261 or WMEL261
rxn10232_c0	isoheptadecanoyl phosphatidylserine decarboxylase	2.0 H + Diisoheptadecanoylphosphatidylserine <=> CO2 + Diisoheptadecanoylphosphatidylethanolamine	WMEL122
rxn00921_c0	4 hydroxybenzoate carboxy lyase phenol forming	H + 4_Hydroxybenzoate <=> CO2 + Phenol	WMEL122
rxn02015_c0	Taurocholate amidohydrolase	H2O + Taurocholate <=> Taurine + Cholate	WMEL825
rxn05368_c0	8 methyl 3 oxo decanoyl ACP NADP oxidoreductase	NADPH + H + 8_methyl_3_oxo_decanoyl_ACP <=> NADP + 8_methyl_3_hydroxy_decanoyl_ACP	WMEL606
rxn05360_c0	4 methyl 3 oxo hexanoyl ACP NADP oxidoreductase	NADPH + H + 4_methyl_3_oxo_hexanoyl_ACP <=> NADP + 4_methyl_3_hydroxy_hexanoyl_ACP	WMEL606
rxn05421_c0	8 methyl nonanoyl ACP malonyl acyl carrier protein C acyltransferase decarboxylating	Malonyl_acyl_carrierprotein_ + 8_methyl_nonanoyl_ACP --> CO2 + ACP + 10_methyl_3_oxo_undecanoyl_ACP	WMEL775 and WMEL869
rxn01485_c0	D Glucosamine 1 phosphate 1 6 phosphomutase	D_Glucosamine1_phosphate <=> D_Glucosamine_phosphate	WMEL636
rxn09104_c0	phosphatidylglycerol phosphate phosphatase periplasm n C16 0	H2O + Phosphatidylglycerophosphate_dihexadecanoyl --> Phosphate + H + Phosphatidylglycerol_dihexadecanoyl	WMEL658
rxn03031_c0	Succinyl CoA 2 3 4 5 tetrahydropyridine 2 6 dicarboxylate N succinyltransferase	CoA + N_Succinyl_L_2_amino_6_oxopimelate --> H2O + Succinyl_CoA + tetrahydrodipicolinate	WMEL647 or WMEL647
rxn09207_c0	Phosphatidylserine syntase n C14 1	L_Serine + CDP_1_2_ditetradec_7_enoylglycerol --> CMP + 2.0 H + phosphatidylserine_ditetradec_7_enoyl	WMEL811
rxn09296_c0	hydrogen peroxide reductase thioredoxin	H2O2 + trdrd --> 2.0 H2O + trdox	WMEL733
rxn00239_c0	ATP GMP phosphotransferase	ATP + H + GMP <=> ADP + GDP	WMEL975 or WMEL975
rxn00441_c0	R00621	2_Oxoglutarate + TPP + H --> CO2 + 3_Carboxy_1_hydroxypropyl_ThPP	WMEL918
rxn00183_c0	L Glutamate 5 semialdehyde NAD oxidoreductase	H2O + NAD + L_Glutamate5_semialdehyde --> NADH + L_Glutamate + 2.0 H	WMEL344
rxn09107_c0	phosphatidylglycerol phosphate phosphatase periplasm n C18 1	H2O + Phosphatidylglycerophosphate_dioctadec_11_enoyl --> Phosphate + H + Phosphatidylglycerol_dioctadec_11_enoyl	WMEL658
rxn00950_c0	Cystathionine L homocysteine lyase deaminating	H2O + Cystathionine --> NH3 + Pyruvate + Homocysteine	WMEL747
rxn10268_c0	isopentadecanoyl Phosphatidylglycerophosphate phosphohydrolase	H2O + Diisopentadecanoylphosphatidylglycerophosphate --> Phosphate + H + Diisopentadecanoylphosphatidylglycerol	WMEL658
rxn10220_c0	isoheptadecanoyl phosphatidate cytidylyltransferase	CTP + 1_2_diisoheptadecanoyl_sn_glycerol_3_phosphate <=> PPi + H + CDP_1_2_diisoheptadecanoylglycerol	WMEL212
rxn05464_c0	trans Octodec 2 enoyl ACP NAD oxidoreductase A specific	NADH + H + trans_Octodec_2_enoyl_ACP --> NAD + Octodecanoyl_ACP	WMEL94
rxn10261_c0	isotetradecanoyl CDPdiacylglycerol sn glycerol 3 phosphate 3 phosphatidyltransferase	Glycerol_3_phosphate + CDP_1_2_diisotetradecanoylglycerol <=> CMP + Diisotetradecanoylphosphatidylglycerophosphate	WMEL537
rxn01964_c0	L serine hydro lyase adding 1 C indol 3 ylglycerol 3 phosphate L tryptophan and glyceraldehyde 3 phosphate forming	L_Serine + Indoleglycerol_phosphate --> H2O + L_Tryptophan + Glyceraldehyde3_phosphate	WMEL372
rxn01519_c0	dUTP nucleotidohydrolase	H2O + dUTP --> PPi + 2.0 H + dUMP	WMEL18
rxn10255_c0	isotetradecanoyl Diacylglycerol kinase	ATP + 1_2_Diisotetradecanoyl_sn_glycerol <=> ADP + 1_2_diisotetradecanoyl_sn_glycerol_3_phosphate	WMEL132
rxn06759_c0	R04649	CMP_N_acetylneuraminate + GM1 <=> CMP + H + GD1b	WMEL868 or WMEL691
rxn09108_c0	Phosphatidylglycerol synthase n C12 0	Glycerol_3_phosphate + CDP_1_2_didodecanoylglycerol <=> CMP + Phosphatidylglycerophosphate_didodecanoyl	WMEL537
rxn00224_c0	protoheme ferro lyase protoporphyrin forming	Protoporphyrin + Fe2 <=> Heme + 2.0 H	WMEL199
rxn01513_c0	ATP dTMP phosphotransferase	ATP + H + dTMP <=> ADP + dTDP	WMEL1021
rxn05372_c0	10 methyl 3 oxo dodecanoyl ACP NADP oxidoreductase	NADPH + H + 10_methyl_3_oxo_dodecanoyl_ACP <=> NADP + 10_methyl_3_hydroxy_dodecanoyl_ACP	WMEL606
rxn08307_c0	CDP diacylglycerol synthetase n C14 0	CTP + 1_2_ditetradecanoyl_sn_glycerol_3_phosphate <=> PPi + H + CDP_1_2_ditetradecanoylglycerol	WMEL212
rxn05426_c0	12 methyl 3 oxo tridecanoyl ACP NADP oxidoreductase	NADPH + H + 12_methyl_3_oxo_tridecanoyl_ACP <=> NADP + 12_methyl_3_hydroxy_tridecanoyl_ACP	WMEL606
rxn00209_c0	Pyridoxine 5 phosphate oxygen oxidoreductase	O2 + Pyridoxine_phosphate --> Pyridoxal_phosphate + H2O2	WMEL937
rxn02474_c0	5 amino 6 5 phosphoribitylaminouracil NADP 1 oxidoreductase	NADP + 5_Amino_6__5_phosphoribitylaminouracil <=> NADPH + H + 5_Amino_6__5_phosphoribosylaminouracil	WMEL644 or WMEL644
rxn06517_c0	S Alkyl L cysteine S oxide alkyl sulfenate lyase	S_Alkyl_L_cysteine_S_oxide <=> Dehydroalanine + Alkyl_sulfenate	WMEL747
rxn12645_c0	methionyl aminopeptidase	H2O + gly_asn_L <=> Glycine + L_Asparagine	WMEL1062 or WMEL931
rxn09208_c0	Phosphatidylserine syntase n C16 0	L_Serine + CDP_1_2_dihexadecanoylglycerol --> CMP + 2.0 H + phosphatidylserine_dihexadecanoyl	WMEL811
rxn05439_c0	5 methyl trans hex 2 enoyl ACP NAD oxidoreductase A specific	NADH + H + 5_methyl_trans_hex_2_enoyl_ACP --> NAD + 5_methyl_hexanoyl_ACP	WMEL94
rxn10211_c0	palmitoyl 1 acylglycerol 3 phosphate O acyltransferase	Palmitoyl_CoA + 1_hexadecanoyl_sn_glycerol_3_phosphate --> CoA + 1_2_dihexadecanoyl_sn_glycerol_3_phosphate	WMEL855
rxn08295_c0	diacylglycerol kinase n C14 0	ATP + 1_2_Diacyl_sn_glycerol_ditetradecanoyl <=> ADP + 1_2_ditetradecanoyl_sn_glycerol_3_phosphate	WMEL132
rxn05638_c0	TRANS RXNBWI 115637cemaizeexpPRO	H_e0 + L_Proline_e0 <=> H + L_Proline	WMEL970 or WMEL1016 or WMEL378 or WMEL98 or WMEL803
rxn01603_c0	7 8 dihydropteroate L glutamate ligase ADP forming	ATP + L_Glutamate + Dihydropteroate --> ADP + Phosphate + H + Dihydrofolate	WMEL814 and WMEL814
rxn00686_c0	5 6 7 8 tetrahydrofolate NADP oxidoreductase	NADP + Tetrahydrofolate <=> NADPH + H + Dihydrofolate	WMEL734
rxn00905_c0	2 dehydropantoate formaldehyde lyase 3 methyl 2 oxobutanoate forming	2_Dehydropantoate <=> Formaldehyde + 3_Methyl_2_oxobutanoate	WMEL727
rxn05456_c0	14 methyl pentadecanoyl ACP acyl carrier protein transferase	CoA + 2.0 H + 14_methyl_pentadecanoyl_ACP <=> fa6coa + ACP	WMEL728
rxn09112_c0	Phosphatidylglycerol synthase n C16 1	Glycerol_3_phosphate + CDP_1_2_dihexadec_9_enoylglycerol <=> CMP + Phosphatidylglycerophosphate_dihexadec_9_enoyl	WMEL537
rxn06075_c0	2 Deoxyuridine 5 diphosphate oxidized thioredoxin 2 oxidoreductase	UDP + trdrd --> H2O + dUDP + trdox	WMEL83 or WMEL85
rxn00689_c0	Tetrahydrofolate L glutamate gamma ligase ADP forming	ATP + L_Glutamate + Tetrahydrofolate --> ADP + Phosphate + H + THF_L_glutamate	WMEL157 or ( WMEL814 and WMEL814 )
rxn05289_c0	NADPH oxidized thioredoxin oxidoreductase	NADPH + H + trdox <=> NADP + trdrd	WMEL671 or WMEL774
rxn01973_c0	N Succinyl LL 2 6 diaminoheptanedioate amidohydrolase	H2O + N_Succinyl_L_2_6_diaminopimelate <=> Succinate + LL_2_6_Diaminopimelate	WMEL267
rxn05467_c0	CO2 transporter via diffusion	CO2_e0 <=> CO2
rxn00117_c0	ATP UDP phosphotransferase	ATP + UDP <=> ADP + UTP	WMEL198
rxn05343_c0	Octanoyl acyl carrier protein malonyl acyl carrier protein C acyltransferase decarboxylating	Octanoyl_ACP + Malonyl_acyl_carrierprotein_ --> CO2 + 3_oxodecanoyl_acp + ACP	WMEL869 and WMEL775
rxn05425_c0	10 methyl undecanoyl ACP malonyl acyl carrier protein C acyltransferase decarboxylating	Malonyl_acyl_carrierprotein_ + 10_methyl_undecanoyl_ACP --> CO2 + ACP + 12_methyl_3_oxo_tridecanoyl_ACP	WMEL775 and WMEL869
rxn03395_c0	S adenosyl L methionine 3 all trans octaprenylbenzene 1 2 diol 2 O methyltransferase	S_Adenosyl_L_methionine + 2_Octaprenyl_6_hydroxyphenol <=> S_Adenosyl_homocysteine + H + 2_Octaprenyl_6_methoxyphenol	WMEL462
rxn01641_c0	5 Formiminotetrahydrofolate L glutamate N formiminotransferase	L_Glutamate + 5_Formiminotetrahydrofolate <=> Tetrahydrofolate + N_Formimino_L_glutamate	WMEL726
rxn08298_c0	diacylglycerol kinase n C16 1	ATP + 1_2_Diacyl_sn_glycerol_dihexadec_9_enoyl <=> ADP + 1_2_dihexadec_9_enoyl_sn_glycerol_3_phosphate	WMEL132
rxn00293_c0	UTP N acetyl alpha D glucosamine 1 phosphate uridylyltransferase	UTP + N_Acetyl_D_glucosamine1_phosphate <=> PPi + UDP_N_acetylglucosamine	( WMEL203 or WMEL361 ) and ( WMEL203 or WMEL361 )
rxn05383_c0	3 methylbutanoyl CoA acyl carrier protein transferase	Isovaleryl_CoA + ACP <=> CoA + H + isovaleryl_ACP	WMEL728
rxn00839_c0	ATP dADP phosphotransferase	ATP + dADP <=> ADP + dATP	WMEL198
rxn05373_c0	10 methyl 3 hydroxy dodecanoyl ACP hydro lyase	10_methyl_3_hydroxy_dodecanoyl_ACP --> H2O + 10_methyl_trans_dodec_2_enoyl_ACP
rxn01258_c0	chorismate hydroxymutase	Isochorismate --> Chorismate
rxn02832_c0	1R 6R 6 hydroxy 2 succinylcyclohexa 2 4 diene 1 carboxylate hydrolyase 2 succinylbenzoate forming	H2O + Succinylbenzoate --> SHCHC
rxn12850_c0	Gly Phe ABC transporters	H2O + ATP + Gly_Phe_e0 --> ADP + Phosphate + H + Gly_Phe
rxn03917_c0	D glycero beta D manno heptose 7 phosphate aldose ketose isomerase	Sedoheptulose7_phosphate --> D_Glycero_D_manno_heptose7_phosphate
rxn08619_c0	glucosyltransferase II LPS core synthesis	UDP_glucose + galactosyl_glucosyl_inner_core_oligosaccharide_lipid_A --> UDP + glucosyl_galactosyl_glucosyl_inner_core_oligosaccharide_lipid_A
rxn05663_c0	TRANS RXNBWI 115637cemaizeexpTRP	L_Tryptophan_e0 + H_e0 --> L_Tryptophan + H
rxn08620_c0	glucosyltransferase III LPS core synthesis	UDP_glucose + glucosyl_galactosyl_glucosyl_inner_core_oligosaccharide_lipid_A --> UDP + glucosyl_glucosyl_galactosyl_glucosyl_inner_core_oligosaccharide_lipid_A
rxn03439_c0	CMP 3 deoxy D manno oct 2 ulosonate KDO lipid IVA 3 deoxy D manno oct 2 ulosonate transferase	CMP_KDO + KDO_lipid_IVA --> CMP + H + kdo2_lipid_iva
rxn02269_c0	S 3 methyl 2 oxopentanoate NAD 2 oxidoreductase CoA methylbutanoylating	NAD + CoA + 3MOP --> NADH + CO2 + 2_Methylbutyryl_CoA
rxn05406_c0	15 methyl 3 hydroxy hexa decanoyl ACP hydro lyase	15_methyl_3_hydroxy_hexa_decanoyl_ACP --> H2O + 15_methyl_trans_hexa_dec_2_enoyl_ACP
rxn05148_c0	Heme transport via ABC system	H2O + ATP + Heme_e0 --> ADP + Phosphate + Heme + H
rxn02304_c0	protoporphyrinogen IX oxygen oxidoreductase	6.0 H2O + 2.0 Protoporphyrin --> 3.0 O2 + 2.0 ProtoporphyrinogenIX
rxn03901_c0	undecaprenyl diphosphate phosphohydrolase	H2O + Bactoprenyl_diphosphate --> Phosphate + 2.0 H + Undecaprenylphosphate
rxn02003_c0	dTDP 6 deoxy L mannose NADP 4 oxidoreductase	NADPH + H + dTDP_4_oxo_L_rhamnose --> NADP + dTDP_rhamnose
rxn08618_c0	glucosyltransferase I LPS core synthesis	UDP_glucose + inner_core_oligosaccharide_lipid_A --> UDP + 4.0 H + glucosyl_inner_core_oligosaccharide_lipid_A
rxn08954_c0	3 deoxy D manno octulosonic acid transferase III LPS core biosynthesis	CMP_KDO + phospho_heptosyl_phospho_heptosyl_heptosyl_kdo2_lipidA --> CMP + H + kdo_phospho_heptosyl_phospho_heptosyl_heptosyl_kdo2_lipidA
rxn01997_c0	dTDPglucose 4 6 hydro lyase	dTDPglucose --> H2O + dTDP_4_oxo_6_deoxy_D_glucose
rxn03182_c0	CMP 3 deoxy D manno oct 2 ulosonate lipid IVA 3 deoxy D manno oct 2 ulosonate transferase	CMP_KDO + Lipid_IVA --> CMP + H + KDO_lipid_IVA
rxn06865_c0	R05146	kdo2_lipid_iva + Dodecanoyl_ACP --> Lauroyl_KDO2_lipid_IVA + ACP
rxn05164_c0	ATP phosphohydrolase polar amino acid importing	H2O + ATP + L_Histidine_e0 --> ADP + Phosphate + H + L_Histidine
rxn02898_c0	O Succinylbenzoyl CoA 1 4 dihydroxy 2 naphthoate lyase	CoA + 1_4_Dihydroxy_2_naphthoate --> Succinylbenzoyl_CoA
rxn05029_c0	ATP cobinamide Cobeta adenosyltransferase	ATP + H + Cobinamide --> Triphosphate + Adenosyl_cobinamide
rxn05318_c0	TRANS RXN 203ce	H_e0 + Adenosine_e0 --> H + Adenosine
rxn00213_c0	UTP alpha D glucose 1 phosphate uridylyltransferase	UTP + Glucose_1_phosphate --> PPi + UDP_glucose
rxn05545_c0	Dipeptide transport via ABC system ala thr	H2O + ATP + ala_L_Thr_L_e0 --> ADP + Phosphate + H + ala_L_Thr_L
rxn10337_c0	isoheptadecanoyl cardiolipin synthase	2.0 Diisoheptadecanoylphosphatidylglycerol --> Glycerol + Isoheptadecanoylcardiolipin_B_subtilis
rxn01117_c0	D arabinose 5 phosphate aldose ketose isomerase	D_Ribulose5_phosphate --> D_Arabinose5_phosphate
rxn00270_c0	S Adenosyl L methionine glycine N methyltransferase	S_Adenosyl_homocysteine + H + Sarcosine --> S_Adenosyl_L_methionine + Glycine
rxn06729_c0	R 3 Hydroxytetradecanoly acyl carrier protein UDP N acetyl glucosamine 3 O 3 hydroxytetradecanoyltransferase	UDP_N_acetylglucosamine + H + HMA --> UDP_3_O_beta_hydroxymyristoyl_N_acetylglucosamine + ACP
rxn05381_c0	14 methyl 3 hydroxy hexa decanoyl ACP hydro lyase	14_methyl_3_hydroxy_hexa_decanoyl_ACP --> H2O + 14_methyl_trans_hexa_dec_2_enoyl_ACP
rxn05144_c0	Pyridoxal 5 phosphate synthase	L_Glutamine + Glyceraldehyde3_phosphate + D_Ribulose5_phosphate --> 3.0 H2O + Phosphate + Pyridoxal_phosphate + L_Glutamate + H
rxn10832_c0	CoA transporter	CoA_e0 --> CoA
rxn03146_c0	UDP 3 O 3R 3 hydroxymyristoyl N acetylglucosamine amidohydrolase	H2O + UDP_3_O_beta_hydroxymyristoyl_N_acetylglucosamine --> Acetate + UDP_3_O_beta_hydroxymyristoyl_D_glucosamine
rxn00704_c0	alpha D Glucose 1 phosphate 1 6 phosphomutase	D_glucose_6_phosphate --> Glucose_1_phosphate
rxn05390_c0	7 methyl 3 hydroxy octanoyl ACP hydro lyase	7_methyl_3_hydroxy_octanoyl_ACP --> H2O + 7_methyl_trans_oct_2_enoyl_ACP
rxn08708_c0	LPS heptose kinase I LPS core synthesis	ATP + heptosyl_heptosyl_kdo2_lipidA --> ADP + 4.0 H + phospho_heptosyl_heptosyl_kdo2_lipidA
rxn05291_c0	b ketoacyl synthetase palmitate n C16 0	6.0 H2O + 14.0 NADP + 8.0 CoA + 7.0 CO2 + Palmitate --> 14.0 NADPH + Acetyl_CoA + 20.0 H + 7.0 Malonyl_CoA
rxn02774_c0	S Adenosyl L methionine uroporphyrin III C methyltransferase	NAD + Precorrin_2 --> NADH + 2.0 H + Sirohydrochlorin
rxn03918_c0	ATP D glycero beta D manno heptose 7 phosphate 1 phosphotransferase	ATP + D_Glycero_D_manno_heptose7_phosphate --> ADP + H + D_Glycero_D_manno_heptose1_7_bisphosphate
rxn05651_c0	sulfate transport in via proton symport	Sulfate_e0 + H_e0 --> Sulfate + H
rxn02831_c0	O Succinylbenzoate CoA ligase AMP forming	PPi + AMP + H + Succinylbenzoyl_CoA --> ATP + CoA + Succinylbenzoate
rxn10162_c0	Hexadecanoate transport via proton symport	H_e0 + Palmitate_e0 --> H + Palmitate
rxn05377_c0	12 methyl 3 hydroxy tetra decanoyl ACP hydro lyase	12_methyl_3_hydroxy_tetra_decanoyl_ACP --> H2O + 12_methyl_trans_tetra_dec_2_enoyl_ACP
rxn12851_c0	Gly Try ABC transporters	H2O + ATP + Gly_Tyr_e0 --> ADP + Phosphate + H + Gly_Tyr
rxn05361_c0	4 methyl 3 hydroxy hexanoyl ACP hydro lyase	4_methyl_3_hydroxy_hexanoyl_ACP --> H2O + 4_methyl_trans_hex_2_enoyl_ACP
rxn02287_c0	S adenosyl L methionine uroporphyrin III C methyltransferase	2.0 S_Adenosyl_L_methionine + UroporphyrinogenIII --> 2.0 S_Adenosyl_homocysteine + H + Precorrin_2
rxn01207_c0	4 methyl 2 oxopentanoate NAD oxidoreductase CoA mehtylpropanoylating	NAD + CoA + 4MOP --> NADH + CO2 + Isovaleryl_CoA
rxn05244_c0	TRANS RXNBWI 115637cemaizeexpILE	H_e0 + L_Isoleucine_e0 --> H + L_Isoleucine
rxn05736_c0	acyl coenzyme A ligase	ATP + CoA + Myristic_acid --> PPi + AMP + H + Myristoyl_CoA
rxn08583_c0	galactosyltransferase I LPS core synthesis	UDP_glucose + glucosyl_inner_core_oligosaccharide_lipid_A --> UDP + galactosyl_glucosyl_inner_core_oligosaccharide_lipid_A
rxn09686_c0	TRANS RXNAVI 26378cebrachyexpTTP	TTP_e0 --> TTP
rxn05213_c0	citrate Ca2 H symporter	Ca2_e0 + H_e0 + Citrate_e0 --> Ca2 + H + Citrate
rxn12663_c0	GTP transport via diffusion extracellular to periplasm	GTP_e0 --> GTP
rxn05175_c0	spermidine transport via ABC system	H2O + ATP + Spermidine_e0 --> ADP + Phosphate + H + Spermidine
rxn05539_c0	oligopeptide transporting ATPase	H2O + ATP + Cys_Gly_e0 --> ADP + Phosphate + H + Cys_Gly
rxn00966_c0	chorismate pyruvate lyase 4 hydroxybenzoate forming	Chorismate --> Pyruvate + 4_Hydroxybenzoate
rxn03538_c0	R05223	alpha_Ribazole + Adenosylcobinamide_GDP --> H + GMP + Calomide
rxn00340_c0	L aspartate ammonia ligase AMP forming	ATP + NH3 + L_Aspartate --> PPi + AMP + 2.0 H + L_Asparagine
rxn13661_c0	S adenosylmethione 2 demthylmenaquinone methyltransferase menaquinone 7	S_Adenosyl_homocysteine + H + Menaquinone_7 --> S_Adenosyl_L_methionine + 2dmmq7
rxn02290_c0	S 2 3 Epoxysqualene mutase cyclizing lanosterol forming	Lanosterol --> Squalene_2_3_oxide
rxn00605_c0	UDP glucose D glucose 6 phosphate 1 alpha D glucosyltransferase	UDP + Trehalose_6_phosphate --> UDP_glucose + D_glucose_6_phosphate
rxn00830_c0	Isopentenyl diphosphate delta3 delta2 isomerase	DMAPP --> Isopentenyldiphosphate
rxn05386_c0	5 methyl 3 hydroxy hexanoyl ACP hydro lyase	5_methyl_3_hydroxy_hexanoyl_ACP --> H2O + 5_methyl_trans_hex_2_enoyl_ACP
rxn03536_c0	R05221	ATP + Adenosyl_cobinamide --> ADP + H + Adenosyl_cobinamide_phosphate
rxn00851_c0	D alanine D alanine ligase ADP forming	ATP + 2.0 D_Alanine --> ADP + Phosphate + H + Ala_Ala
rxn10868_c0	ammonium transport out via K antiport	NH3 + K_e0 --> NH3_e0 + K
rxn08333_c0	1 4 dihydroxy 2 naphthoate octaprenyltransferase	1_4_Dihydroxy_2_naphthoate + Farnesylfarnesylgeraniol --> CO2 + PPi + 2_Demethylmenaquinol_8
rxn01048_c0	D Xylulose 5 phosphate formaldehyde glycolaldehydetransferase	Glyceraldehyde3_phosphate + Glycerone --> Formaldehyde + D_Xylulose5_phosphate
rxn03130_c0	UDP 2 3 bis3R 3 hydroxymyristoyl alpha D glucosamine 2 3 bis3R 3 hydroxymyristoyl beta D glucosaminyl 1 phosphate phosphohydrolase	H2O + UDP_2_3_bis3_hydroxytetradecanoylglucosamine --> 2.0 H + UMP + Lipid_X
rxn13143_c0	Threonine dehydrogenase	NADH + Acetate + Glycine + 2.0 H --> H2O + NAD + L_Threonine
rxn09696_c0	S adenosylmethionine permease SAM3	S_Adenosyl_L_methionine_e0 + H_e0 --> S_Adenosyl_L_methionine + H
rxn03159_c0	UDP 2 3 bis3 hydroxytetradecanoylglucosamine 2 3 bis 3 hydroxytetradecanoyl alpha D glucosaminyl 1 phosphate 2 3 bis3 hydroxytetradecanoyl glucosaminyltransferase	UDP_2_3_bis3_hydroxytetradecanoylglucosamine + Lipid_X --> UDP + Lipid_A_disaccharide
rxn05687_c0	Transport of putrescine extracellular	H_e0 + Putrescine_e0 --> H + Putrescine
rxn10336_c0	stearoyl cardiolipin synthase	2.0 Phosphatidylglycerol_dioctadecanoyl --> Glycerol + Stearoylcardiolipin_B_subtilis
rxn12664_c0	Menaquinone transport	Menaquinone_7_e0 --> Menaquinone_7
rxn05645_c0	riboflavin transport in via proton symport	H_e0 + Riboflavin_e0 --> H + Riboflavin
rxn02056_c0	S Adenosyl L methionine uroporphyrin III C methyltransferase	Sirohydrochlorin + Fe2 --> 2.0 H + Siroheme
rxn08709_c0	LPS heptose kinase II LPS core synthesis	ATP + heptosyl_phospho_heptosyl_heptosyl_kdo2_lipidA --> ADP + H + phospho_heptosyl_phospho_heptosyl_heptosyl_kdo2_lipidA
rxn10163_c0	Tetradecanoate transport via proton symport	H_e0 + Myristic_acid_e0 --> H + Myristic_acid
rxn05618_c0	manganese transport in via proton symport	Mn2_e0 + H_e0 --> Mn2 + H
rxn05579_c0	Glycine betaine transport via proton symport reversible	H_e0 + BET_e0 --> H + BET
rxn05307_c0	TRANS RXNBWI 115637cemaizeexpSER	L_Serine_e0 + H_e0 --> L_Serine + H
rxn05255_c0	folate transport via proton simport	H_e0 + Folate_e0 --> H + Folate
rxn13399_c0	Squalene epoxidase endoplasmic reticular NAD	H2O + NAD + Squalene_2_3_oxide --> NADH + O2 + H + Supraene
rxn08711_c0	RXN0 5061c	ADP_L_glycero_D_manno_heptose + heptosyl_kdo2_lipidA --> ADP + heptosyl_heptosyl_kdo2_lipidA
rxn08291_c0	D Amino acid dehydrogenase	NH3 + Pyruvate + FADH2 --> H2O + FAD + H + D_Alanine
rxn05394_c0	9 methyl 3 hydroxy decanoyl ACP hydro lyase	9_methyl_3_hydroxy_decanoyl_ACP --> H2O + 9_methyl_trans_dec_2_enoyl_ACP
rxn08822_c0	Lysophospholipase L2 2 acylglycerophosphotidate n C18 0	2.0 H + Glycerol_3_phosphate + ocdca --> H2O + 2_octadecanoyl_sn_glycerol_3_phosphate
rxn08712_c0	heptosyltransferase III LPS core synthesis	ADP_L_glycero_D_manno_heptose + phospho_heptosyl_heptosyl_kdo2_lipidA --> ADP + heptosyl_phospho_heptosyl_heptosyl_kdo2_lipidA
rxn03919_c0	D glycero beta D manno heptose 1 7 bisphosphate 7 phosphohydrolase	H2O + D_Glycero_D_manno_heptose1_7_bisphosphate --> Phosphate + D_Glycero_D_manno_heptose1_phosphate
rxn05369_c0	8 methyl 3 hydroxy decanoyl ACP hydro lyase	8_methyl_3_hydroxy_decanoyl_ACP --> H2O + 8_methyl_trans_dec_2_enoyl_ACP
rxn01265_c0	Nicotinate D ribonucleotide diphosphate phosphoribosyltransferase	PRPP + Niacin --> PPi + Nicotinate_ribonucleotide
rxn06723_c0	3R 3 hydroxymyristoyl acyl carrier protein UDP 3 O 3R 3 hydroxymyristoyl alpha D glucosamine N acetyltransferase	UDP_3_O_beta_hydroxymyristoyl_D_glucosamine + HMA --> UDP_2_3_bis3_hydroxytetradecanoylglucosamine + ACP
rxn04147_c0	squalene synthase	NADP + 2.0 PPi + H + Supraene --> NADPH + 2.0 Farnesyldiphosphate
rxn05303_c0	TRANS RXNBWI 115637cemaizeexpARG	L_Arginine_e0 + H_e0 --> L_Arginine + H
rxn05669_c0	TRANS RXNBWI 115637cemaizeexpVAL	H_e0 + L_Valine_e0 --> H + L_Valine
rxn09657_c0	Thiamine transporter	H_e0 + Thiamin_e0 --> H + Thiamin
rxn13360_c0	NADP transporter	NADP_e0 --> NADP
rxn12648_c0	TRANS RXNAVI 26378cebrachyexpDGTP	dGTP_e0 --> dGTP
rxn01675_c0	dTTP alpha D glucose 1 phosphate thymidylyltransferase	Glucose_1_phosphate + TTP --> PPi + dTDPglucose
rxn05010_c0	S adenosyl L methionine sarcosine N methyltransferase	S_Adenosyl_homocysteine + H + Dimethylglycine --> S_Adenosyl_L_methionine + Sarcosine
rxn12849_c0	Gly Leu ABC transporters	H2O + ATP + Gly_Leu_e0 --> ADP + Phosphate + H + Gly_Leu
rxn01575_c0	L Isoleucine 2 oxoglutarate aminotransferase	2_Oxoglutarate + L_Isoleucine --> L_Glutamate + 3MOP
rxn03537_c0	R05222	GTP + Adenosyl_cobinamide_phosphate --> PPi + H + Adenosylcobinamide_GDP
rxn09128_c0	Phospholipase A1 phosphatidate n C18 0 periplasm	H + ocdca + 2_octadecanoyl_sn_glycerol_3_phosphate --> H2O + 1_2_dioctadecanoyl_sn_glycerol_3_phosphate
rxn12860_c0	ATP dependent permease AUS1	Lanosterol_e0 --> Lanosterol
rxn05365_c0	6 methyl 3 hydroxy octanoyl ACP hydro lyase	6_methyl_3_hydroxy_octanoyl_ACP --> H2O + 6_methyl_trans_oct_2_enoyl_ACP
rxn10474_c0	cobalt Co2 transport via diffusion extracellular to periplasm	Co2_e0 --> Co2
rxn02000_c0	dTDP 4 dehydro 6 deoxy D glucose 3 5 epimerase	dTDP_4_oxo_6_deoxy_D_glucose --> dTDP_4_oxo_L_rhamnose
rxn10338_c0	anteisoheptadecanoyl cardiolipin synthase	2.0 Dianteisoheptadecanoylphosphatidylglycerol --> Glycerol + Anteisoheptadecanoylcardiolipin_B_subtilis
rxn00806_c0	L Leucine 2 oxoglutarate aminotransferase	2_Oxoglutarate + L_Leucine --> L_Glutamate + 4MOP
rxn04675_c0	menaquinone biosynthesis protein related	CO2 + Pyruvate + SHCHC --> 2_Oxoglutarate + H + Isochorismate
rxn02404_c0	3 Deoxy D manno octulosonate 8 phosphate 8 phosphohydrolase	H2O + 3_Deoxy_D_manno_octulosonate8_phosphate --> Phosphate + KDO
rxn03150_c0	R04594	H2O + alpha_Ribazole_5_phosphate --> Phosphate + alpha_Ribazole
rxn13160_c0	Fatty acid dodecanoate transport via facilitated irreversible diffusion extracellular to periplasm	ddca_e0 --> ddca
rxn00364_c0	ATP CMP phosphotransferase	ATP + CMP + H --> ADP + CDP
rxn10481_c0	Copper transport via ABC system	H2O + ATP + Cu2_e0 --> ADP + Phosphate + Cu2 + H
rxn00056_c0	FeII oxygen oxidoreductase	2.0 H2O + 4.0 fe3 --> O2 + 4.0 H + 4.0 Fe2
rxn02897_c0	Nicotinate nucleotide dimethylbenzimidazole phospho D ribosyltransferase	Nicotinate_ribonucleotide + Dimethylbenzimidazole --> H + Niacin + alpha_Ribazole_5_phosphate
rxn05402_c0	13 methyl 3 hydroxy tetra decanoyl ACP hydro lyase	13_methyl_3_hydroxy_tetra_decanoyl_ACP --> H2O + 13_methyl_trans_tetra_dec_2_enoyl_ACP
rxn05535_c0	oligopeptide transporting ATPase	H2O + ATP + Gly_Met_e0 --> ADP + Phosphate + H + Gly_Met
rxn09674_c0	TRANS RXN 58cp	L_Lysine_e0 + H_e0 --> L_Lysine + H
rxn10473_c0	chloride Cl 1 transport via diffusion extracellular to periplasm	Cl__e0 --> Cl_
rxn09225_c0	rhamnosyltransferase I LPS core biosynthesis	4.0 H + dTDP_rhamnose + kdo_phospho_heptosyl_phospho_heptosyl_heptosyl_kdo2_lipidA --> dTDP + inner_core_oligosaccharide_lipid_A
rxn08710_c0	RXN0 5118c	3.0 H + kdo2_lipid_a + ADP_L_glycero_D_manno_heptose --> ADP + heptosyl_kdo2_lipidA
rxn10145_c0	M diaminopimelic acid ABC transport periplasm	H2O + ATP + meso_2_6_Diaminopimelate_e0 --> ADP + Phosphate + H + meso_2_6_Diaminopimelate
rxn05267_c0	1 4 dihydroxy 2 naphthoate octaprenyltransferase	NADH + CO2 + PPi + H + 2dmmq7 --> NAD + 1_4_Dihydroxy_2_naphthoate + all_trans_Heptaprenyl_diphosphate
rxn08020_c0	laurate acyl carrier protein ligase	ATP + ddca + ACP --> PPi + AMP + H + Dodecanoyl_ACP
rxn00910_c0	5 methyltetrahydrofolate NADP oxidoreductase	NADPH + H + 5_10_Methylenetetrahydrofolate --> NADP + 5_Methyltetrahydrofolate
rxn03181_c0	ATP 2 3 2 3 tetrakis3 hydroxytetradecanoyl D glucosaminyl beta D 1 6 glucosaminyl alpha phosphate 4 O phosphotransferase	ATP + Lipid_A_disaccharide --> ADP + H + Lipid_IVA
rxn06848_c0	R05075	Lauroyl_KDO2_lipid_IVA + Myristoyl_ACP --> kdo2_lipid_a + ACP
rxn05398_c0	11 methyl 3 hydroxy dodecanoyl ACP hydro lyase	11_methyl_3_hydroxy_dodecanoyl_ACP --> H2O + 11_methyl_trans_dodec_2_enoyl_ACP
rxn00777_c0	D ribose 5 phosphate aldose ketose isomerase	D_Ribulose5_phosphate --> ribose_5_phosphate
rxn10161_c0	Octadecanoate transport via proton symport	H_e0 + ocdca_e0 --> H + ocdca
rxn08713_c0	heptosyltransferase IV LPS core synthesis	ADP_L_glycero_D_manno_heptose + glucosyl_glucosyl_galactosyl_glucosyl_inner_core_oligosaccharide_lipid_A --> ADP + core_oligosaccharide_lipid_A
rxn02331_c0	phosphoenolpyruvate D arabinose 5 phosphate C 1 carboxyvinyltransferase phosphate hydrolysing 2 carboxy 2 oxoethyl forming	H2O + Phosphoenolpyruvate + D_Arabinose5_phosphate --> Phosphate + 3_Deoxy_D_manno_octulosonate8_phosphate
rxn03511_c0	ADP D glycero D manno heptose 6 epimerase	ADP_D_glycero_D_manno_heptose --> ADP_L_glycero_D_manno_heptose
rxn00086_c0	glutathione NADP oxidoreductase	NADPH + H + Oxidized_glutathione --> NADP + 2.0 GSH
rxn02005_c0	trehalose transport via PEP Pyr PTS	Phosphoenolpyruvate + TRHL_e0 --> Pyruvate + Trehalose_6_phosphate
rxn00137_c0	Adenosine 3 5 bisphosphate 3 phosphohydrolase	H2O + Adenosine_3_5_bisphosphate --> Phosphate + AMP
rxn09677_c0	glutathione ox transport via diffusion extracellular to periplasm	Oxidized_glutathione_e0 --> Oxidized_glutathione
rxn03916_c0	ATP D glycero beta D manno heptose 1 phosphate adenylyltransferase	ATP + D_Glycero_D_manno_heptose1_phosphate --> PPi + ADP_D_glycero_D_manno_heptose
rxn05011_c0	S adenosyl L methionine N N dimethylglycine N methyltransferase	S_Adenosyl_homocysteine + H + BET --> S_Adenosyl_L_methionine + Dimethylglycine
EX_cpd00001_e0	EX H2O e0	H2O_e0 <=>
EX_cpd00023_e0	EX L Glutamate e0	L_Glutamate_e0 <=>
EX_cpd00971_e0	EX Na e0	Na_e0 <=>
EX_cpd00067_e0	EX H e0	H_e0 <=>
EX_cpd00080_e0	EX Glycerol 3 phosphate e0	Glycerol_3_phosphate_e0 <=>
EX_cpd00009_e0	EX Phosphate e0	Phosphate_e0 <=>
EX_cpd00034_e0	EX Zn2 e0	Zn2_e0 <=>
EX_cpd00254_e0	EX Mg e0	Mg_e0 <=>
EX_cpd00035_e0	EX L Alanine e0	L_Alanine_e0 <=>
EX_cpd00129_e0	EX L Proline e0	L_Proline_e0 <=>
EX_cpd10516_e0	EX fe3 e0	fe3_e0 <=>
EX_cpd00104_e0	EX BIOT e0	BIOT_e0 <=>
EX_cpd00007_e0	EX O2 e0	O2_e0 <=>
EX_cpd00011_e0	EX CO2 e0	CO2_e0 <=>
EX_cpd11416_c0	EX Biomass	Biomass <=>
EX_cpd15605_e0	EX Gly Phe e0	Gly_Phe_e0 <=>
EX_cpd00065_e0	EX L Tryptophan e0	L_Tryptophan_e0 <=>
EX_cpd00028_e0	EX Heme e0	Heme_e0 <=>
EX_cpd00119_e0	EX L Histidine e0	L_Histidine_e0 <=>
EX_cpd00182_e0	EX Adenosine e0	Adenosine_e0 <=>
EX_cpd11582_e0	EX ala L Thr L e0	ala_L_Thr_L_e0 <=>
EX_cpd00010_e0	EX CoA e0	CoA_e0 <=>
EX_cpd00048_e0	EX Sulfate e0	Sulfate_e0 <=>
EX_cpd00214_e0	EX Palmitate e0	Palmitate_e0 <=>
EX_cpd15606_e0	EX Gly Tyr e0	Gly_Tyr_e0 <=>
EX_cpd00322_e0	EX L Isoleucine e0	L_Isoleucine_e0 <=>
EX_cpd00357_e0	EX TTP e0	TTP_e0 <=>
EX_cpd00063_e0	EX Ca2 e0	Ca2_e0 <=>
EX_cpd00137_e0	EX Citrate e0	Citrate_e0 <=>
EX_cpd00038_e0	EX GTP e0	GTP_e0 <=>
EX_cpd00264_e0	EX Spermidine e0	Spermidine_e0 <=>
EX_cpd01017_e0	EX Cys Gly e0	Cys_Gly_e0 <=>
EX_cpd00013_e0	EX NH3 e0	NH3_e0 <=>
EX_cpd00205_e0	EX K e0	K_e0 <=>
EX_cpd00017_e0	EX S Adenosyl L methionine e0	S_Adenosyl_L_methionine_e0 <=>
EX_cpd00118_e0	EX Putrescine e0	Putrescine_e0 <=>
EX_cpd11606_e0	EX Menaquinone 7 e0	Menaquinone_7_e0 <=>
EX_cpd00220_e0	EX Riboflavin e0	Riboflavin_e0 <=>
EX_cpd03847_e0	EX Myristic acid e0	Myristic_acid_e0 <=>
EX_cpd00030_e0	EX Mn2 e0	Mn2_e0 <=>
EX_cpd00540_e0	EX BET e0	BET_e0 <=>
EX_cpd00054_e0	EX L Serine e0	L_Serine_e0 <=>
EX_cpd00393_e0	EX Folate e0	Folate_e0 <=>
EX_cpd00051_e0	EX L Arginine e0	L_Arginine_e0 <=>
EX_cpd00156_e0	EX L Valine e0	L_Valine_e0 <=>
EX_cpd00305_e0	EX Thiamin e0	Thiamin_e0 <=>
EX_cpd00006_e0	EX NADP e0	NADP_e0 <=>
EX_cpd00241_e0	EX dGTP e0	dGTP_e0 <=>
EX_cpd15604_e0	EX Gly Leu e0	Gly_Leu_e0 <=>
EX_cpd01188_e0	EX Lanosterol e0	Lanosterol_e0 <=>
EX_cpd00149_e0	EX Co2 e0	Co2_e0 <=>
EX_cpd01741_e0	EX ddca e0	ddca_e0 <=>
EX_cpd00058_e0	EX Cu2 e0	Cu2_e0 <=>
EX_cpd11591_e0	EX Gly Met e0	Gly_Met_e0 <=>
EX_cpd00039_e0	EX L Lysine e0	L_Lysine_e0 <=>
EX_cpd00099_e0	EX Cl e0	Cl__e0 <=>
EX_cpd00516_e0	EX meso 2 6 Diaminopimelate e0	meso_2_6_Diaminopimelate_e0 <=>
EX_cpd01080_e0	EX ocdca e0	ocdca_e0 <=>
EX_cpd00794_e0	EX TRHL e0	TRHL_e0 <=>
EX_cpd00111_e0	EX Oxidized glutathione e0	Oxidized_glutathione_e0 <=>
bioT	biomass Wolbachia test	55.350309 H2O + 59.81 ATP + 0.001787 NAD + 4.5e-05 NADH + 0.000335 NADPH + 0.000112 NADP + 0.000168 CoA + 0.011849 NH3 + 0.000223 FAD + 0.000223 Pyridoxal_phosphate + ...
rxn08016	rxn08016	ATP + H + Palmitate + ACP <=> PPi + AMP + Palmitoyl_ACP
rxn08017	rxn08017	ATP + H + ACP + None <=> PPi + AMP + Hexadecenoyl_ACP
rxn10036	rxn10036	13.0 NADPH + Acetyl_CoA + 19.0 H + 7.0 Malonyl_CoA <=> 6.0 H2O + 13.0 NADP + 8.0 CoA + 7.0 CO2 + None
rxn08018	rxn08018	ATP + H + ACP + None <=> PPi + AMP + Octadecenoyl_ACP
rxn09668	rxn09668	None <=> None
EX_cpd15269	EX_cpd15269	None <=>
EX_cpd15237	EX_cpd15237	None <=>
rxn08705	rxn08705	None <=> None

## Sheet: wMelPop
Reaction ID	Reaction name	Reaction	GPR
rxn02201_c0	2 amino 4 hydroxy 6 hydroxymethyl 7 8 dihydropteridine diphosphate 4 aminobenzoate 2 amino 4 hydroxydihydropteridine 6 methenyltransferase	ABEE + 2_Amino_4_hydroxy_6_hydroxymethyl_7_8_dihydropteridinediphosphate --> PPi + H + Dihydropteroate	wMELPOP1199 or wMELPOP1200
rxn00351_c0	gamma L glutamyl L cysteine glycine ligase ADP forming	ATP + Glycine + gamma_Glutamylcysteine --> ADP + Phosphate + GSH + H	wMELPOP303
rxn03408_c0	UDP N acetyl D glucosamine undecaprenyl diphospho N acetylmuramoyl L alanyl gamma D glutamyl meso 2 6 diaminopimeloyl D alanyl D alanine 4 beta N acetylglucosaminlytransferase	UDP_N_acetylglucosamine + Undecaprenyl_diphospho_N_acetylmuramoyl_L_alanyl_D_glutamyl_meso_2_6_diaminopimeloyl_D_alanyl_D_alanine <=> UDP + Undecaprenyl_diphospho_N_acetylmuramoyl__N_acety...	wMELPOP304
rxn05440_c0	7 methyl trans oct 2 enoyl ACP NAD oxidoreductase A specific	NADH + H + 7_methyl_trans_oct_2_enoyl_ACP --> NAD + 7_methyl_octanoyl_ACP	wMELPOP51
rxn01673_c0	ATP dCDP phosphotransferase	ATP + dCDP <=> ADP + dCTP	wMELPOP374
rxn02342_c0	R03270	Lipoamide + 2_Hydroxyethyl_ThPP <=> TPP + S_Acetyldihydrolipoamide	wMELPOP908 and wMELPOP962
rxn00973_c0	citrate hydroxymutase	Citrate <=> Isocitrate	wMELPOP68 and Unknown
rxn03120_c0	UDP apiose apigenin 7 O beta D glucoside 2 O beta D apiofuranosyltransferase	UDP_apiose + Cosmetin <=> UDP + Apiin	wMELPOP599
rxn05457_c0	Acyl carrier protein acetyltransferase	CoA + Myristoyl_ACP <=> Myristoyl_CoA + ACP	wMELPOP733
rxn04271_c0	trans 2 Methyl 5 isopropylhexa 2 5 dienal dehydrogenase	H2O + NAD + trans_2_Methyl_5_isopropylhexa_2_5_dienal <=> NADH + 2.0 H + trans_2_Methyl_5_isopropylhexa_2_5_dienoic_acid	wMELPOP1085
rxn13783_c0	DNA replication	--> DNA_replication	wMELPOP75 and wMELPOP331 and wMELPOP868 and wMELPOP639 and wMELPOP643 and wMELPOP807 and wMELPOP681 and wMELPOP641 and wMELPOP801 and wMELPOP393 and wMELPOP391 and wMELPOP1099 and wMELPOP510
rxn05392_c0	7 methyl octanoyl ACP malonyl acyl carrier protein C acyltransferase decarboxylating	Malonyl_acyl_carrierprotein_ + 7_methyl_octanoyl_ACP --> CO2 + ACP + 9_methyl_3_oxo_decanoyl_ACP	wMELPOP1121 and wMELPOP385
rxn12008_c0	R05611	Isopentenyldiphosphate + all_trans_Heptaprenyl_diphosphate --> PPi + H + Farnesylfarnesylgeraniol	wMELPOP661
rxn04070_c0	pyridoxine 5 phosphate synthase	1_deoxy_D_xylulose5_phosphate + 3_Amino_2_oxopropyl_phosphate --> 2.0 H2O + Phosphate + H + Pyridoxine_phosphate	wMELPOP36
rxn10231_c0	isohexadecanoyl CDPdiacylglycerol serine O phosphatidyltransferase	L_Serine + CDP_1_2_diisohexadecanoylglycerol --> CMP + 2.0 H + Diisohexadecanoylphosphatidylserine	wMELPOP789
rxn10270_c0	isohexadecanoyl Phosphatidylglycerophosphate phosphohydrolase	H2O + Diisohexadecanoylphosphatidylglycerophosphate --> Phosphate + H + Diisohexadecanoylphosphatidylglycerol	wMELPOP593
rxn12637_c0	RXN0 6987c	H2O + gly_asp_L <=> Glycine + L_Aspartate	wMELPOP130 or wMELPOP29
rxn00258_c0	Malonyl CoA pyruvate carboxytransferase	Pyruvate + Malonyl_CoA <=> Acetyl_CoA + Oxaloacetate	wMELPOP1213
rxn00800_c0	N6 1 2 dicarboxyethylAMP AMP lyase fumarate forming	Adenylosuccinate <=> AMP + Fumarate	wMELPOP647 or wMELPOP647
rxn00211_c0	UDP glucose NAD 6 oxidoreductase	H2O + 2.0 NAD + UDP_glucose <=> 2.0 NADH + 3.0 H + UDPglucuronate	wMELPOP1050
rxn01210_c0	10 Formyltetrahydrofolate L glutamate ligase ADP forming	ATP + L_Glutamate + 10_Formyltetrahydrofolate --> ADP + Phosphate + H + 10_Formyl_THF_L_glutamate	wMELPOP793 and wMELPOP793
rxn00730_c0	Malonyl CoA anthranilate N malonyltransferase	Malonyl_CoA + Anthranilate <=> CoA + N_Malonylanthranilate	wMELPOP578
rxn05367_c0	6 methyl octanoyl ACP malonyl acyl carrier protein C acyltransferase decarboxylating	Malonyl_acyl_carrierprotein_ + 6_methyl_octanoyl_ACP --> CO2 + ACP + 8_methyl_3_oxo_decanoyl_ACP	wMELPOP1121 and wMELPOP385
rxn03384_c0	Uroporphyrinogen I carboxy lyase	4.0 H + UroporphyrinogenI <=> 4.0 CO2 + CoproporphyrinogenI	wMELPOP769
rxn02504_c0	2 amino 4 hydroxy 6 D erythro 1 2 3 trihydroxypropyl 7 8 dihydropteridine glycolaldehyde lyase	Dihydroneopterin <=> Glycolaldehyde + 6_hydroxymethyl_dihydropterin	wMELPOP1198
rxn04996_c0	dimethyallyl diphosphate NADP oxidoreductase	NADPH + H + 1_Hydroxy_2_methyl_2_butenyl_4_diphosphate --> H2O + NADP + DMAPP	wMELPOP460
rxn05404_c0	13 methyl tetra decanoyl ACP malonyl acyl carrier protein C acyltransferase decarboxylating	Malonyl_acyl_carrierprotein_ + 13_methyl_tetra_decanoyl_ACP --> CO2 + ACP + 15_methyl_3_oxo_hexa_decanoyl_ACP	wMELPOP1121 and wMELPOP385
rxn02796_c0	chenodeoxycholoyltaurine amidohydrolase	H2O + Taurochenodeoxycholate <=> Taurine + Chenodiol	wMELPOP814
rxn10262_c0	isopentadecanoyl CDPdiacylglycerol sn glycerol 3 phosphate 3 phosphatidyltransferase	Glycerol_3_phosphate + CDP_1_2_diisopentadecanoylglycerol <=> CMP + Diisopentadecanoylphosphatidylglycerophosphate	wMELPOP896
rxn10126_c0	succinate dehyrdogenase	FADH2 + Ubiquinone_8 --> FAD + H + Ubiquinol_8	( wMELPOP944 and wMELPOP590 ) or wMELPOP412
rxn10209_c0	anteisopentadecanoyl glycerol 3 phosphate O acyltransferase	Glycerol_3_phosphate + fa4coa --> CoA + 1_anteisopentadecanoyl_sn_glycerol_3_phosphate	wMELPOP1122 and wMELPOP786
rxn08084_c0	1 tetradecanoyl sn glycerol 3 phosphate O acyltransferase n C14 0	H + Myristoyl_ACP + 1_tetradecanoyl_sn_glycerol_3_phosphate --> ACP + 1_2_ditetradecanoyl_sn_glycerol_3_phosphate	wMELPOP24
rxn10225_c0	isohexadecanoyl phosphatidate cytidylyltransferase	CTP + 1_2_diisohexadecanoyl_sn_glycerol_3_phosphate <=> PPi + H + CDP_1_2_diisohexadecanoylglycerol	wMELPOP1225
rxn03463_c0	R05113	CMP_N_acetylneuraminate + GT1a <=> CMP + H + GQ1	wMELPOP383 or wMELPOP661
rxn01486_c0	trans trans Farnesyl diphosphate isopentenyl diphosphate farnesyltranstransferase	Isopentenyldiphosphate + Farnesyldiphosphate --> PPi + H + Geranylgeranyl_diphosphate	wMELPOP661
rxn05444_c0	15 methyl trans hexa dec 2 enoyl ACP NAD oxidoreductase A specific	NADH + H + 15_methyl_trans_hexa_dec_2_enoyl_ACP --> NAD + 15_methyl_hexa_decanoyl_ACP	wMELPOP51
rxn10205_c0	isoheptadecanoyl glycerol 3 phosphate O acyltransferase	Glycerol_3_phosphate + fa11coa --> CoA + 1_isoheptadecanoyl_sn_glycerol_3_phosphate	wMELPOP786 and wMELPOP1122
rxn05040_c0	D ribulose 5 phosphate formate lyase L 3 4 dihydroxybutan 2 one 4 phosphate forming	D_Ribulose5_phosphate --> Formate + H + 3_4_dihydroxy_2_butanone4_phosphate	( wMELPOP1132 or wMELPOP512 ) and wMELPOP512
rxn05400_c0	11 methyl dodecanoyl ACP malonyl acyl carrier protein C acyltransferase decarboxylating	Malonyl_acyl_carrierprotein_ + 11_methyl_dodecanoyl_ACP --> CO2 + ACP + 13_methyl_3_oxo_tetra_decanoyl_ACP	wMELPOP385 and wMELPOP1121
rxn02090_c0	Creatinine iminohydrolase	H2O + H + Creatinine <=> NH3 + N_Methylhydantoin	wMELPOP512
rxn10228_c0	isotetradecanoyl CDPdiacylglycerol serine O phosphatidyltransferase	L_Serine + CDP_1_2_diisotetradecanoylglycerol --> CMP + 2.0 H + Diisotetradecanoylphosphatidylserine	wMELPOP789
rxn05814_c0	ATP nucleoside phosphate phosphotransferase	ATP + Nucleoside_phosphate <=> ADP + NDP	wMELPOP942
rxn00539_c0	ethanolamine ammonia lyase acetaldehyde forming	Aminoethanol --> NH3 + Acetaldehyde	wMELPOP647
rxn00678_c0	S 2 Methyl 3 oxopropanoyl CoA pyruvate carboxyltransferase	Pyruvate + D_methylmalonyl_CoA <=> Oxaloacetate + Propionyl_CoA	wMELPOP1213
rxn00001_c0	diphosphate phosphohydrolase	H2O + PPi --> 2.0 Phosphate + H	wMELPOP450
rxn01331_c0	D erythrose 4 phosphate NAD oxidoreductase	H2O + NAD + D_Erythrose4_phosphate --> NADH + 2.0 H + 4_Phosphoerythronate	wMELPOP931
rxn00710_c0	orotidine 5 phosphate carboxy lyase UMP forming	H + Orotidylic_acid --> CO2 + UMP	wMELPOP922
rxn08296_c0	diacylglycerol kinase n C14 1	ATP + 1_2_Diacyl_sn_glycerol_ditetradec_7_enoyl <=> ADP + 1_2_ditetradec_7_enoyl_sn_glycerol_3_phosphate	wMELPOP179
rxn10254_c0	anteisoheptadecanoyl Diacylglycerol kinase	ATP + 1_2_Dianteisoheptadecanoyl_sn_glycerol <=> ADP + 1_2_dianteisoheptadecanoyl_sn_glycerol_3_phosphate	wMELPOP179
rxn05459_c0	stearyl ACP acyl carrier protein transferase	CoA + H + Octodecanoyl_ACP <=> strcoa + ACP	wMELPOP733
rxn05453_c0	13 methyl tetra decanoyl ACP acyl carrier protein transferase	CoA + 2.0 H + 13_methyl_tetra_decanoyl_ACP <=> fa3coa + ACP	wMELPOP733
rxn01682_c0	1S 2R 1 C indol 3 ylglycerol 3 phosphate D glyceraldehyde 3 phosphate lyase	Indoleglycerol_phosphate <=> Glyceraldehyde3_phosphate + indol	wMELPOP122
rxn06493_c0	dihydrolipoylprotein NAD oxidoreductase	NAD + Dihydrolipolprotein <=> NADH + H + Lipoylprotein	wMELPOP306
rxn10214_c0	isoheptadecanoyl 1 acylglycerol 3 phosphate O acyltransferase	fa11coa + 1_isoheptadecanoyl_sn_glycerol_3_phosphate --> CoA + H + 1_2_diisoheptadecanoyl_sn_glycerol_3_phosphate	wMELPOP24
rxn12846_c0	Gly Phe aminopeptidase	H2O + Gly_Phe <=> Glycine + L_Phenylalanine	wMELPOP130 or wMELPOP29
rxn00337_c0	ATP L aspartate 4 phosphotransferase	ATP + L_Aspartate <=> ADP + 4_Phospho_L_aspartate	wMELPOP1094 or wMELPOP225
rxn08308_c0	CDP diacylglycerol synthetase n C14 1	CTP + 1_2_ditetradec_7_enoyl_sn_glycerol_3_phosphate <=> PPi + H + CDP_1_2_ditetradec_7_enoylglycerol	wMELPOP1225
rxn00208_c0	Pyridoxamine 5 phosphate oxygen oxidoreductase deaminating	H2O + O2 + Pyridoxamine_phosphate --> NH3 + Pyridoxal_phosphate + H2O2	wMELPOP174
rxn05434_c0	6 methyl trans oct 2 enoyl ACP NAD oxidoreductase A specific	NADH + H + 6_methyl_trans_oct_2_enoyl_ACP --> NAD + 6_methyl_octanoyl_ACP	wMELPOP51
rxn05346_c0	butyryl acyl carrier protein malonyl acyl carrier protein C acyltransferase decarboxylating	Butyryl_ACP + Malonyl_acyl_carrierprotein_ --> CO2 + 3_Oxohexanoyl_acp + ACP	wMELPOP385 and wMELPOP1121
rxn09206_c0	Phosphatidylserine syntase n C14 0	L_Serine + CDP_1_2_ditetradecanoylglycerol --> CMP + 2.0 H + phosphatidylserine_ditetradecanoyl	wMELPOP789
rxn02376_c0	R03316	Lipoamide + 3_Carboxy_1_hydroxypropyl_ThPP <=> TPP + S_Succinyldihydrolipoamide	wMELPOP496
rxn09209_c0	Phosphatidylserine syntase n C16 1	L_Serine + CDP_1_2_dihexadec_9_enoylglycerol --> CMP + 2.0 H + phosphatidylserine_dihexadec_9_enoyl	wMELPOP789
rxn06672_c0	biotin carboxyl carrier protein carbon dioxide ligase ADP forming	ATP + H2CO3 + Holo_carboxylase <=> ADP + Phosphate + H + Carboxybiotin_carboxyl_carrier_protein	wMELPOP947 and wMELPOP947 and wMELPOP1107 and Unknown
rxn01974_c0	LL 2 6 Diaminoheptanedioate 2 epimerase	LL_2_6_Diaminopimelate <=> meso_2_6_Diaminopimelate	wMELPOP399
rxn12641_c0	RXN0 6977c	H2O + L_alanylglycine <=> Glycine + L_Alanine	wMELPOP130 or wMELPOP29
rxn00762_c0	glycerol NAD 2 oxidoreductase	NAD + Glycerol <=> NADH + H + Glycerone	wMELPOP648 or wMELPOP648
rxn01635_c0	1 Pyrroline 4 hydroxy 2 carboxylate aminohydrolase decyclizing	NH3 + 2_5_Dioxopentanoate --> H2O + H + 1_Pyrroline_4_hydroxy_2_carboxylate	wMELPOP572
rxn00060_c0	porphobilinogen 4 2 carboxyethyl 3 carboxymethylpyrrol 2 ylmethyltransferase hydrolysing	H2O + 4.0 Porphobilinogen --> 4.0 NH3 + Hydroxymethylbilane	wMELPOP978
rxn05350_c0	hexanoyl acyl carrier protein malonyl acyl carrier protein C acyltransferase decarboxylating	H + Hexanoyl_ACP + Malonyl_acyl_carrierprotein_ --> CO2 + 3_oxooctanoyl_acp + ACP	wMELPOP1121 and wMELPOP385
rxn09198_c0	Phosphatidylserine decarboxylase n C14 0	2.0 H + phosphatidylserine_ditetradecanoyl <=> CO2 + phosphatidylethanolamine_ditetradecanoyl	wMELPOP790
rxn00780_c0	ATP D glyceraldehyde 3 phosphotransferase	ATP + D_Glyceraldehyde <=> ADP + H + Glyceraldehyde3_phosphate	wMELPOP577 or wMELPOP382
rxn01102_c0	ATP R glycerate 3 phosphotransferase	ATP + Glycerate <=> ADP + H + 3_Phosphoglycerate	wMELPOP382 or wMELPOP577
rxn05358_c0	2 methylbutanoyl CoA acyl carrier protein transferase	2_Methylbutyryl_CoA + ACP <=> CoA + H + 2_methylbutyryl_ACP	wMELPOP733
rxn00100_c0	ATP dephospho CoA 3 phosphotransferase	ATP + Dephospho_CoA --> ADP + CoA + H	wMELPOP145
rxn02374_c0	R03314	L_Glutamate5_semialdehyde --> H2O + H + 1_Pyrroline_5_carboxylate
rxn05437_c0	12 methyl trans tetra dec 2 enoyl ACP NAD oxidoreductase A specific	NADH + H + 12_methyl_trans_tetra_dec_2_enoyl_ACP --> NAD + 12_methyl_tetra_decanoyl_ACP	wMELPOP51
rxn00781_c0	D glyceraldehyde 3 phosphate NAD oxidoreductase phosphorylating	NAD + Phosphate + Glyceraldehyde3_phosphate <=> NADH + H + 1_3_Bisphospho_D_glycerate	wMELPOP931
rxn05319_c0	TRANS RXNBWI 115401cemaizeexpOH	H2O --> H2O_e0
rxn00881_c0	1D myo Inositol 1 phosphate phosphohydrolase	H2O + Inositol_1_phosphate --> Phosphate + L_Inositol	wMELPOP466
rxn05298_c0	Naglutamate symport	L_Glutamate_e0 + Na_e0 <=> L_Glutamate + Na	wMELPOP209
rxn05408_c0	2 methylpropionyl CoA acyl carrier protein transferase	Isobutyryl_CoA + ACP <=> CoA + H + isobutyryl_ACP	wMELPOP733
rxn08336_c0	dihydroorotic acid menaquinone 8	S_Dihydroorotate + Menaquinone_8 --> Orotate + Menaquinol_8	wMELPOP427
rxn05293_c0	2C methyl D erythritol 2 4 cyclodiphosphate dehydratase	NADH + H + 2_C_methyl_D_erythritol2_4_cyclodiphosphate --> H2O + NAD + 1_Hydroxy_2_methyl_2_butenyl_4_diphosphate	wMELPOP83
rxn05401_c0	13 methyl 3 oxo tetra decanoyl ACP NADP oxidoreductase	NADPH + H + 13_methyl_3_oxo_tetra_decanoyl_ACP <=> NADP + 13_methyl_3_hydroxy_tetra_decanoyl_ACP	wMELPOP1129
rxn02264_c0	Hydroxymethylbilane hydro lyasecyclizing	Hydroxymethylbilane <=> H2O + UroporphyrinogenIII	wMELPOP742
rxn03185_c0	R04661	CMP_N_acetylneuraminate + GD1a <=> CMP + H + GT1b	wMELPOP383 or wMELPOP661
rxn09202_c0	Phosphatidylserine decarboxylase n C18 0	2.0 H + phosphatidylserine_dioctadecanoyl <=> CO2 + phosphatidylethanolamine_dioctadecanoyl	wMELPOP790
rxn02687_c0	R03790	NAD + R_Mandelate <=> NADH + H + Benzoylformate	wMELPOP1085
rxn03903_c0	UDPMurAcoyl L Ala D gamma Glu L Lys D Ala D Ala undecaprenyl phosphate phospho N acetylmuramoyl pentapeptide transferase	Undecaprenylphosphate + UDPMurAcoyl_L_Ala_D_gamma_Glu_L_Lys_D_Ala_D_Ala <=> UMP + MurAcoyl_L_Ala_D_gamma_Glu_L_Lys_D_Ala_D_Ala_diphospho__undecaprenol	wMELPOP841
rxn00097_c0	ATP AMP phosphotransferase	ATP + AMP + H <=> 2.0 ADP	wMELPOP1141
rxn07670_c0	hydroxycinnamoyl CoA anthocyanidin 3 5 diglucoside 5 O glucoside 6 O hydroxycinnamoyltransferase	4_Coumaroyl_CoA + Pelargonin <=> CoA + Pelargonidin_3_O_beta_D_glucoside_5_O_6_coumaroyl_beta_D_glucoside	wMELPOP1040 or wMELPOP99
rxn05324_c0	Dodecanoyl acyl carrier protein malonyl CoA C acyltransferasedecarboxylating oxoacyl and enoyl reducing	NADH + 2.0 H + 2E_Dodecenoyl_acp --> NAD + Dodecanoyl_ACP	wMELPOP51
rxn00655_c0	N D 1 carboxyethyl beta alanine NAD oxidoreductase beta alanine forming	H2O + NAD + beta_Alanopine <=> NADH + Pyruvate + H + beta_Alanine	wMELPOP1201
rxn00692_c0	5 10 Methylenetetrahydrofolate glycine hydroxymethyltransferase	H2O + Glycine + 5_10_Methylenetetrahydrofolate <=> L_Serine + Tetrahydrofolate	wMELPOP778
rxn10230_c0	anteisopentadecanoyl CDPdiacylglycerol serine O phosphatidyltransferase	L_Serine + CDP_1_2_dianteisopentadecanoylglycerol --> CMP + 2.0 H + Dianteisopentadecanoylphosphatidylserine	wMELPOP789
rxn05413_c0	4 methyl pentanoyl ACP malonyl acyl carrier protein C acyltransferase decarboxylating	Malonyl_acyl_carrierprotein_ + 4_methyl_pentanoyl_ACP --> CO2 + ACP + 6_methyl_3_oxo_heptanoyl_ACP	wMELPOP385 and wMELPOP1121
rxn08521_c0	reduced riboflavin NAD oxidoreductase	NADH + 2.0 H + Riboflavin <=> NAD + Reduced_riboflavin	wMELPOP986
rxn03958_c0	1 Deoxy D xylulose 5 phosphate isomeroreductase	NADP + 2_C_methyl_D_erythritol4_phosphate <=> NADPH + H + 1_deoxy_D_xylulose5_phosphate	wMELPOP1127
rxn05578_c0	TRANS RXNBWI 115531ce	H_e0 + Glycerol_3_phosphate_e0 <=> H + Glycerol_3_phosphate	wMELPOP1049
rxn01362_c0	Orotidine 5 phosphate diphosphate phospho alpha D ribosyl transferase	PRPP + Orotate --> PPi + H + Orotidylic_acid	wMELPOP208 or wMELPOP848
rxn00549_c0	D Fructose 1 6 bisphosphate 1 phosphohydrolase	H2O + D_fructose_1_6_bisphosphate --> Phosphate + D_fructose_6_phosphate	wMELPOP1166
rxn02938_c0	1 5 phospho D ribosyl 5 amino 4 imidazolecarboxylate carboxy lyase	H + 5_Phosphoribosyl_4_carboxy_5_aminoimidazole --> CO2 + AIR	( wMELPOP493 and wMELPOP17 ) or wMELPOP17 or wMELPOP493
rxn07875_c0	R08086	H2O + NAD + Geranial <=> NADH + 2.0 H + Geranic_acid	wMELPOP1085
rxn05418_c0	8 methyl 3 oxo nonanoyl ACP NADP oxidoreductase	NADPH + H + 8_methyl_3_oxo_nonanoyl_ACP <=> NADP + 8_methyl_3_hydroxy_nonanoyl_ACP	wMELPOP1129
rxn10060_c0	NAD kinase dTTP	NAD + TTP <=> NADP + H + dTDP	wMELPOP735
rxn12638_c0	methionyl aminopeptidase	H2O + gly_pro_L --> Glycine + L_Proline	wMELPOP130 or wMELPOP29
rxn05127_c0	R07418	H2O + NADP + gamma_glutamyl_gamma_butyraldehyde --> NADPH + 2.0 H + gamma_Glutamyl_GABA	wMELPOP1085
rxn09105_c0	phosphatidylglycerol phosphate phosphatase periplasm n C16 1	H2O + Phosphatidylglycerophosphate_dihexadec_9_enoyl --> Phosphate + H + Phosphatidylglycerol_dihexadec_9_enoyl	wMELPOP593
rxn00612_c0	sn Glycerol 3 phosphate NADP 2 oxidoreductase	NADP + Glycerol_3_phosphate <=> NADPH + H + Glycerone_phosphate	wMELPOP594 or wMELPOP594
rxn05461_c0	3 Hydroxyoctodecanoyl ACP NADP oxidoreductase	NADPH + H + 3_Oxooctodecanoyl_ACP <=> NADP + 3_Hydroxyoctodecanoyl_ACP	wMELPOP1129
rxn08083_c0	1 tetradecanoyl sn glycerol 3 phosphate O acyltransferase n C12 0	H + Dodecanoyl_ACP + 1_dodecanoyl_sn_glycerol_3_phosphate --> ACP + 1_2_didodecanoyl_sn_glycerol_3_phosphate	wMELPOP24
rxn10222_c0	isotetradecanoyl phosphatidate cytidylyltransferase	CTP + 1_2_diisotetradecanoyl_sn_glycerol_3_phosphate <=> PPi + H + CDP_1_2_diisotetradecanoylglycerol	wMELPOP1225
rxn10263_c0	anteisopentadecanoyl CDPdiacylglycerol sn glycerol 3 phosphate 3 phosphatidyltransferase	Glycerol_3_phosphate + CDP_1_2_dianteisopentadecanoylglycerol <=> CMP + Dianteisopentadecanoylphosphatidylglycerophosphate	wMELPOP896
rxn00300_c0	GTP 7 8 8 9 dihydrolase diphosphate forming	3.0 H2O + GTP --> PPi + Formate + 3.0 H + 2_5_Diamino_6_5_phosphoribosylamino_4_pyrimidineone	wMELPOP512
rxn05417_c0	6 methyl heptanoyl ACP malonyl acyl carrier protein C acyltransferase decarboxylating	Malonyl_acyl_carrierprotein_ + 6_methyl_heptanoyl_ACP --> CO2 + ACP + 8_methyl_3_oxo_nonanoyl_ACP	wMELPOP1121 and wMELPOP385
rxn08551_c0	glycerol 3 phosphate acyltransferase C18 0	H + Glycerol_3_phosphate + Octadecanoyl_ACP --> ACP + 1_octadecanoyl_sn_glycerol_3_phosphate	wMELPOP1122 and wMELPOP786
rxn10256_c0	isopentadecanoyl Diacylglycerol kinase	ATP + 1_2_Diisopentadecanoyl_sn_glycerol <=> ADP + 1_2_diisopentadecanoyl_sn_glycerol_3_phosphate	wMELPOP179
rxn09111_c0	Phosphatidylglycerol synthase n C16 0	Glycerol_3_phosphate + CDP_1_2_dihexadecanoylglycerol <=> CMP + Phosphatidylglycerophosphate_dihexadecanoyl	wMELPOP896
rxn03848_c0	Biuret amidohydrolase	H2O + H + Biuret <=> CO2 + NH3 + Urea	wMELPOP128
rxn05348_c0	Decanoyl acyl carrier protein malonyl acyl carrier protein C acyltransferase decarboxylating	Decanoyl_ACP + Malonyl_acyl_carrierprotein_ --> CO2 + 3_oxododecanoyl_acp + ACP	wMELPOP1121 and wMELPOP385
rxn05435_c0	8 methyl trans dec 2 enoyl ACP NAD oxidoreductase A specific	NADH + H + 8_methyl_trans_dec_2_enoyl_ACP --> NAD + 8_methyl_decanoyl_ACP	wMELPOP51
rxn11946_c0	R05614	S_Adenosyl_L_methionine + 2_Octaprenyl_3_methyl_5_hydroxy_6_methoxy_1_4_benzoquinone <=> S_Adenosyl_homocysteine + H + Ubiquinone_8	wMELPOP332
rxn00907_c0	5 10 methylenetetrahydrofolate NADP oxidoreductase	NADP + 5_10_Methylenetetrahydrofolate <=> NADPH + 5_10_Methenyltetrahydrofolate	wMELPOP986 and wMELPOP986
rxn05458_c0	Acyl carrier protein acetyltransferase	CoA + H + hexadecanoyl_acp <=> Palmitoyl_CoA + ACP	wMELPOP733
rxn10213_c0	stearoyl 1 acylglycerol 3 phosphate O acyltransferase	H + strcoa + 1_octadecanoyl_sn_glycerol_3_phosphate --> CoA + 1_2_dioctadecanoyl_sn_glycerol_3_phosphate	wMELPOP24
rxn05229_c0	NCAIR synthetase and NCAIR mutase	ATP + H2CO3 + AIR --> ADP + Phosphate + H + 5_Phosphoribosyl_4_carboxy_5_aminoimidazole	wMELPOP493 and wMELPOP17
rxn08300_c0	diacylglycerol kinase n C18 1	ATP + 1_2_Diacyl_sn_glycerol_dioctadec_11_enoyl <=> ADP + 1_2_dioctadec_11_enoyl_sn_glycerol_3_phosphate	wMELPOP179
rxn08297_c0	diacylglycerol kinase n C16 0	ATP + 1_2_Diacyl_sn_glycerol_dihexadecanoyl <=> ADP + 1_2_dihexadecanoyl_sn_glycerol_3_phosphate	wMELPOP179
rxn07721_c0	hydroxycinnamoyl CoA anthocyanidin 3 5 diglucoside 5 O glucoside 6 O hydroxycinnamoyltransferase	Caffeoyl_CoA + Cyanin <=> CoA + Cyanidin_3_glucoside_5_caffeoylglucoside	wMELPOP1040 or wMELPOP99
rxn05450_c0	14 methyl trans pentadec 2 enoyl ACP NAD oxidoreductase A specific	NADH + H + 14_methyl_trans_pentadec_2_enoyl_ACP --> NAD + 14_methyl_pentadecanoyl_ACP	wMELPOP51
rxn12847_c0	Gly Try aminopeptidase	H2O + Gly_Tyr <=> Glycine + L_Tyrosine	wMELPOP130 or wMELPOP29
rxn05410_c0	4 methyl 3 oxo pentanoyl ACP NADP oxidoreductase	NADPH + H + 4_methyl_3_oxo_pentanoyl_ACP <=> NADP + 4_methyl_3_hydroxy_pentanoyl_ACP	wMELPOP1129
rxn05443_c0	13 methyl trans tetra dec 2 enoyl ACP NAD oxidoreductase A specific	NADH + H + 13_methyl_trans_tetra_dec_2_enoyl_ACP --> NAD + 13_methyl_tetra_decanoyl_ACP	wMELPOP51
rxn09114_c0	Phosphatidylglycerol synthase n C18 1	Glycerol_3_phosphate + CDP_1_2_dioctadec_11_enoylglycerol <=> CMP + Phosphatidylglycerophosphate_dioctadec_11_enoyl	wMELPOP896
rxn09188_c0	Proline dehydrogenase	FAD + L_Proline <=> FADH2 + 1_Pyrroline_5_carboxylate	wMELPOP67
rxn10208_c0	isopentadecanoyl glycerol 3 phosphate O acyltransferase	Glycerol_3_phosphate + fa3coa --> CoA + 1_isopentadecanoyl_sn_glycerol_3_phosphate	wMELPOP786 and wMELPOP1122
rxn05345_c0	dodecanoyl acyl carrier protein malonyl acyl carrier protein C acyltransferase decarboxylating	Dodecanoyl_ACP + Malonyl_acyl_carrierprotein_ --> CO2 + 3_oxotetradecanoyl_acp + ACP	wMELPOP385 and wMELPOP1121
rxn04068_c0	Glycocholate amidohydrolase	H2O + Glycocholate <=> Glycine + Cholate	wMELPOP814
rxn05422_c0	10 methyl 3 oxo undecanoyl ACP NADP oxidoreductase	NADPH + H + 10_methyl_3_oxo_undecanoyl_ACP <=> NADP + 10_methyl_3_hydroxy_undecanoyl_ACP	wMELPOP1129
rxn03891_c0	R05612	Isopentenyldiphosphate + all_trans_Hexaprenyl_diphosphate --> PPi + H + all_trans_Heptaprenyl_diphosphate	wMELPOP661
rxn01465_c0	S dihydroorotate amidohydrolase	H2O + S_Dihydroorotate <=> H + N_Carbamoyl_L_aspartate	wMELPOP210
rxn10204_c0	acyl CoA sn glycerol 3 phosphate 1 O acyltransferase	Glycerol_3_phosphate + strcoa --> CoA + 1_octadecanoyl_sn_glycerol_3_phosphate	wMELPOP786 and wMELPOP1122
rxn05145_c0	phosphate transporting ATPase	H2O + ATP + Phosphate_e0 <=> ADP + 2.0 Phosphate + H	wMELPOP159 and wMELPOP760 and wMELPOP355 and wMELPOP349
rxn01872_c0	succinyl CoA enzyme N6 dihydrolipoyllysine S succinyltransferase	Succinyl_CoA + Dihydrolipoamide <=> CoA + S_Succinyldihydrolipoamide	wMELPOP980
rxn01643_c0	L Aspartate 4 semialdehyde NADP oxidoreductase phosphorylating	NADPH + H + 4_Phospho_L_aspartate --> NADP + Phosphate + L_Aspartate4_semialdehyde	wMELPOP1085 or wMELPOP1085
rxn04457_c0	R06605	5_Hydroxy_2_oxo_4_ureido_2_5_dihydro_1H_imidazole_5_carboxylate --> CO2 + R_Allantoin
rxn00248_c0	S malate NAD oxidoreductase	NAD + L_Malate <=> NADH + Oxaloacetate + H	wMELPOP859 or wMELPOP859
rxn05385_c0	5 methyl 3 oxo hexanoyl ACP NADP oxidoreductase	NADPH + H + 5_methyl_3_oxo_hexanoyl_ACP <=> NADP + 5_methyl_3_hydroxy_hexanoyl_ACP	wMELPOP1129
rxn06937_c0	L glutamate tRNAGlu ligase AMP forming	ATP + L_Glutamate + tRNA_Glu --> PPi + AMP + H + L_Glutamyl_tRNA_Glu	wMELPOP945
rxn01637_c0	N2 Acetyl L ornithine 2 oxoglutarate aminotransferase	2_Oxoglutarate + N_Acetylornithine <=> L_Glutamate + 2_Acetamido_5_oxopentanoate	wMELPOP469 or wMELPOP990
rxn03095_c0	Taurodeoxycholate amidohydrolase	H2O + Taurodeoxycholate <=> Taurine + Deoxycholate	wMELPOP814
rxn00566_c0	L Cysteine hydrogen sulfide lyase deaminating pyruvate forming	H2O + L_Cysteine --> NH3 + Pyruvate + H + H2S	wMELPOP1181
rxn03762_c0	R05465	L_Arginine + Glyceraldehyde3_phosphate <=> Phosphate + H + L_N2_2_Carboxyethylarginine	wMELPOP388
rxn00392_c0	ATP riboflavin 5 phosphotransferase	ATP + Riboflavin <=> ADP + FMN + H	wMELPOP625 and wMELPOP625
rxn00747_c0	D glyceraldehyde 3 phosphate aldose ketose isomerase	Glyceraldehyde3_phosphate <=> Glycerone_phosphate	wMELPOP57
rxn01334_c0	Sedoheptulose 1 7 bisphosphate D glyceraldehyde 3 phosphate lyase	Sedoheptulose_1_7_bisphosphate <=> Glycerone_phosphate + D_Erythrose4_phosphate	wMELPOP426
rxn10113_c0	cytochrome oxidase bo3 ubiquinol 8 25 protons	0.5 O2 + 2.5 H + Ubiquinol_8 --> H2O + 2.5 H_e0 + Ubiquinone_8	( wMELPOP412 ) or ( wMELPOP392 and wMELPOP812 and Unknown )
rxn00029_c0	5 aminolevulinate hydro lyase adding 5 aminolevulinate and cyclizing porphobilinogen forming	2.0 5_Aminolevulinate --> 2.0 H2O + H + Porphobilinogen	wMELPOP122
rxn06673_c0	Acetyl CoA carbon dioxide ligase ADP forming	Acetyl_CoA + Carboxybiotin_carboxyl_carrier_protein --> Malonyl_CoA + Holo_carboxylase	wMELPOP172 and wMELPOP172
rxn07734_c0	hydroxycinnamoyl CoA anthocyanidin 3 5 diglucoside 5 O glucoside 6 O hydroxycinnamoyltransferase	Caffeoyl_CoA + Delphin <=> CoA + Delphinidin_3_glucoside_5_caffoyl_glucoside	wMELPOP99 or wMELPOP1040
rxn12646_c0	RXN0 6983c	H2O + Gly_Gln <=> Glycine + L_Glutamine	wMELPOP130 or wMELPOP29
rxn05448_c0	10 methyl trans undec 2 enoyl ACP NAD oxidoreductase A specific	NADH + H + 10_methyl_trans_undec_2_enoyl_ACP --> NAD + 10_methyl_undecanoyl_ACP	wMELPOP51
rxn05446_c0	6 methyl trans hept 2 enoyl ACP NAD oxidoreductase A specific	NADH + H + 6_methyl_trans_hept_2_enoyl_ACP --> NAD + 6_methyl_heptanoyl_ACP	wMELPOP51
rxn02175_c0	ATP pantetheine 4 phosphate adenylyltransferase	ATP + Phosphopantetheine <=> PPi + Dephospho_CoA	wMELPOP1227
rxn05150_c0	zinc transport via ABC system	H2O + ATP + Zn2_e0 --> ADP + Phosphate + Zn2 + H	wMELPOP1187 and wMELPOP1188
rxn02009_c0	UDP N acetylmuramoyl L alanyl D glutamate L lysine gamma ligase ADP forming	ATP + L_Lysine + UDP_N_acetylmuramoyl_L_alanyl_D_glutamate <=> ADP + Phosphate + H + UDP_N_acetylmuramoyl_L_alanyl_D_glutamyl_L_lysine	wMELPOP454
rxn09562_c0	Guanylate kinase	H + dATP + GMP <=> GDP + dADP	wMELPOP942
rxn05359_c0	4 methyl 3 oxo hexanoyl ACP malonyl acyl carrier protein C acyltransferase decarboxylating	Malonyl_acyl_carrierprotein_ + 2_methylbutyryl_ACP --> CO2 + ACP + 4_methyl_3_oxo_hexanoyl_ACP	wMELPOP385 and wMELPOP1121
rxn00555_c0	L glutamine D fructose 6 phosphate isomerase deaminating	L_Glutamine + D_fructose_6_phosphate <=> L_Glutamate + D_Glucosamine_phosphate	wMELPOP1217
rxn03080_c0	5 amino 6 D ribitylaminouracil butanedionetransferase	4__1_D_Ribitylamino_5_aminouracil + 3_4_dihydroxy_2_butanone4_phosphate <=> 2.0 H2O + Phosphate + H + 6_7_Dimethyl_8__1_D_ribityllumazine	wMELPOP219
rxn10237_c0	isohexadecanoyl phosphatidylserine decarboxylase	2.0 H + Diisohexadecanoylphosphatidylserine <=> CO2 + Diisohexadecanoylphosphatidylethanolamine	wMELPOP790
rxn12644_c0	methionyl aminopeptidase	H2O + ala_L_Thr_L <=> L_Alanine + L_Threonine	wMELPOP130 or wMELPOP29
rxn04723_c0	R06914	H2O + NAD + 3_Methylsalicylaldehyde <=> NADH + 2.0 H + 3_Methylsalicylate	wMELPOP1085
rxn13784_c0	RNA transcription	--> RNA_transcription	wMELPOP506 and wMELPOP1138 and wMELPOP429 and wMELPOP485 and wMELPOP763 and wMELPOP530 and wMELPOP530 and wMELPOP158 and wMELPOP937
rxn05327_c0	Decanoyl acyl carrier protein malonyl CoA C acyltransferasedecarboxylating oxoacyl and enoyl reducing	NADH + 2.0 H + 2E_Decenoyl_acp --> NAD + Decanoyl_ACP	wMELPOP51
rxn00503_c0	S 1 pyrroline 5 carboxylate NAD oxidoreductase	2.0 H2O + NAD + 1_Pyrroline_5_carboxylate <=> NADH + L_Glutamate + H	wMELPOP67
rxn07261_c0	R07384	CMP + 2.0 H + Plasmenylethanolamine <=> CDPethanolamine + 1_Alkenyl_2_acylglycerol	wMELPOP841
rxn00790_c0	5 phosphoribosylamine diphosphate phospho alpha D ribosyltransferase glutamate amidating	H2O + L_Glutamine + PRPP --> PPi + L_Glutamate + H + 5_Phosphoribosylamine	wMELPOP848
rxn03910_c0	2 Phospho 4 cytidine 5 diphospho 2 C methyl D erythritol CMP lyase cyclizing	2_phospho_4__cytidine5_diphospho_2_C_methyl_D_erythritol <=> CMP + 2_C_methyl_D_erythritol2_4_cyclodiphosphate	wMELPOP19
rxn00237_c0	ATP GDP phosphotransferase	ATP + GDP <=> ADP + GTP	wMELPOP374
rxn07100_c0	CDPethanolamine 1 alkyl 2 acylglycerol ethanolaminephosphotransferase	CDPethanolamine + 1_Alkyl_2_acylglycerol <=> CMP + 2.0 H + 1_Alkyl_2_acylglycerophosphoethanolamine	wMELPOP841
rxn08086_c0	1 hexadecanoyl sn glycerol 3 phosphate O acyltransferase n C16 0	H + Palmitoyl_ACP + 1_hexadecanoyl_sn_glycerol_3_phosphate --> ACP + 1_2_dihexadecanoyl_sn_glycerol_3_phosphate	wMELPOP24
rxn08311_c0	CDP diacylglycerol synthetase n C18 0	CTP + 1_2_dioctadecanoyl_sn_glycerol_3_phosphate <=> PPi + H + CDP_1_2_dioctadecanoylglycerol	wMELPOP1225
rxn10264_c0	isohexadecanoyl CDPdiacylglycerol sn glycerol 3 phosphate 3 phosphatidyltransferase	Glycerol_3_phosphate + CDP_1_2_diisohexadecanoylglycerol <=> CMP + Diisohexadecanoylphosphatidylglycerophosphate	wMELPOP896
rxn10227_c0	anteisoheptadecanoyl CDPdiacylglycerol serine O phosphatidyltransferase	L_Serine + CDP_1_2_dianteisoheptadecanoylglycerol --> CMP + 2.0 H + Dianteisoheptadecanoylphosphatidylserine	wMELPOP789
rxn05336_c0	3R 3 Hydroxypalmitoyl acyl carrier protein NADP oxidoreductase	NADP + R_3_hydroxypalmitoyl_acyl_carrierprotein_ <=> NADPH + 3_oxohexadecanoyl_acp	wMELPOP1129
rxn09210_c0	Phosphatidylserine syntase n C18 0	L_Serine + CDP_1_2_dioctadecanoylglycerol --> CMP + 2.0 H + phosphatidylserine_dioctadecanoyl	wMELPOP789
rxn00285_c0	Succinate CoA ligase ADP forming	ATP + CoA + Succinate <=> ADP + Phosphate + Succinyl_CoA	wMELPOP401 and wMELPOP400
rxn05371_c0	8 methyl decanoyl ACP malonyl acyl carrier protein C acyltransferase decarboxylating	Malonyl_acyl_carrierprotein_ + 8_methyl_decanoyl_ACP --> CO2 + ACP + 10_methyl_3_oxo_dodecanoyl_ACP	wMELPOP385 and wMELPOP1121
rxn00182_c0	L glutamate NAD oxidoreductase deaminating	H2O + NAD + L_Glutamate <=> NADH + NH3 + 2_Oxoglutarate + H	wMELPOP203
rxn00532_c0	3 oxopropanoate NADP oxidoreductase CoA malonylating	NADP + CoA + 3_Oxopropanoate <=> NADPH + H + Malonyl_CoA	wMELPOP1085
rxn00126_c0	ATP L methionine S adenosyltransferase	H2O + ATP + L_Methionine --> Phosphate + PPi + S_Adenosyl_L_methionine + H	wMELPOP103
rxn12844_c0	Gly Cys aminopeptidase	H2O + Gly_Cys <=> Glycine + L_Cysteine	wMELPOP130 or wMELPOP29
rxn10216_c0	isotetradecanoyl 1 acylglycerol 3 phosphate O acyltransferase	fa1coa + 1_isotetradecanoyl_sn_glycerol_3_phosphate --> CoA + H + 1_2_diisotetradecanoyl_sn_glycerol_3_phosphate	wMELPOP24
rxn00058_c0	Ferrocytochrome c oxygen oxidoreductase	O2 + 4.0 H + 4.0 Cytochrome_c2 <=> 2.0 H2O + 4.0 Cytochrome_c3	wMELPOP278 or wMELPOP279 or wMELPOP106
rxn05034_c0	solanesyl diphosphate 4 hydroxybenzoate nonaprenyltransferase	4_Hydroxybenzoate + Solanesyl_diphosphate <=> PPi + H + Nonaprenyl_4_hydroxybenzoate	wMELPOP503
rxn08306_c0	CDP diacylglycerol synthetase n C12 0	CTP + 1_2_didodecanoyl_sn_glycerol_3_phosphate <=> PPi + H + CDP_1_2_didodecanoylglycerol	wMELPOP1225
rxn00206_c0	superoxide superoxide oxidoreductase	2.0 H + 2.0 O2_ --> O2 + H2O2	wMELPOP602
rxn01871_c0	acetyl CoA enzyme N6 dihydrolipoyllysine S acetyltransferase	Acetyl_CoA + Dihydrolipoamide <=> CoA + S_Acetyldihydrolipoamide	wMELPOP192
rxn05340_c0	3R 3 Hydroxydodecanoyl acyl carrier protein NADP oxidoreductase	NADP + D_3_Hydroxydodecanoyl_acp <=> NADPH + 3_oxododecanoyl_acp	wMELPOP1129
rxn14301_c0	L arginine taurine amidinotransferase	L_Arginine + Taurine <=> Ornithine + Taurocyamine	wMELPOP985
rxn08546_c0	glycerol 3 phosphate acyltransferase C12 0	Glycerol_3_phosphate + Dodecanoyl_ACP --> ACP + 1_dodecanoyl_sn_glycerol_3_phosphate	wMELPOP786 and wMELPOP1122
rxn05389_c0	7 methyl 3 oxo octanoyl ACP NADP oxidoreductase	NADPH + H + 7_methyl_3_oxo_octanoyl_ACP <=> NADP + 7_methyl_3_hydroxy_octanoyl_ACP	wMELPOP1129
rxn04737_c0	R06928	H2O + NAD + 2_Naphthaldehyde <=> NADH + 2.0 H + 2_Naphthoic_acid	wMELPOP1085
rxn03921_c0	R05649	H2O + NAD + 1_Hydroxy_2_naphthaldehyde <=> NADH + 2.0 H + 1_Hydroxy_2_naphthoate	wMELPOP1085
rxn02916_c0	R04175	2_Oxo_6_aminocaproate --> H2O + H + delta1_Piperideine_2_carboxylate
rxn03618_c0	formaldehyde NAD oxidoreductase mycothiol formylating	NAD + Formaldehyde + Mycothiol <=> NADH + H + S_Formylmycothiol	wMELPOP1085
rxn12639_c0	RXN0 6976c	H2O + Ala_Gln <=> L_Alanine + L_Glutamine	wMELPOP130 or wMELPOP29
rxn03397_c0	UDP L rhamnose flavonol 3 O D glucoside L rhamnosyltransferase	S_Adenosyl_L_methionine + 2_Octaprenyl_6_methoxy_1_4_benzoquinone --> S_Adenosyl_homocysteine + H + 2_Octaprenyl_3_methyl_6_methoxy_1_4_benzoquinone	wMELPOP371
rxn12643_c0	RXN0 6979c	H2O + Ala_Leu --> L_Alanine + L_Leucine	wMELPOP130 or wMELPOP29
rxn03886_c0	D sorbitol 6 phosphate NAD 2 oxidoreductase	NAD + Sorbitol_6_phosphate <=> NADH + H + D_fructose_6_phosphate	wMELPOP479 or wMELPOP479
rxn00786_c0	D fructose 1 6 bisphosphate D glyceraldehyde 3 phosphate lyase glycerone phosphate forming	D_fructose_1_6_bisphosphate <=> Glycerone_phosphate + Glyceraldehyde3_phosphate	wMELPOP426
rxn03012_c0	R04336	L_2_Amino_6_oxopimelate --> H2O + H + tetrahydrodipicolinate
rxn03908_c0	ATP 4 Cytidine 5 diphospho 2 C methyl D erythritol 2 phosphotransferase	ATP + 4__cytidine5_diphospho_2_C_methyl_D_erythritol <=> ADP + H + 2_phospho_4__cytidine5_diphospho_2_C_methyl_D_erythritol	wMELPOP342
rxn09197_c0	Phosphatidylserine decarboxylase n C12 0	2.0 H + phosphatidylserine_didodecanoyl <=> CO2 + phosphatidylethanolamine_didodecanoyl	wMELPOP790
rxn01100_c0	ATP 3 phospho D glycerate 1 phosphotransferase	ATP + 3_Phosphoglycerate <=> ADP + 1_3_Bisphospho_D_glycerate	wMELPOP183
rxn00838_c0	IMP L aspartate ligase GDP forming	GTP + L_Aspartate + IMP --> Phosphate + GDP + 2.0 H + Adenylosuccinate	wMELPOP319
rxn08707_c0	protoheme IX farnesyltransferase	H2O + Heme + Farnesyldiphosphate <=> PPi + H + hemeO	wMELPOP281
rxn02283_c0	5 Formyltetrahydrofolate L glutamate N formiminotransferase	L_Glutamate + 5_Formyltetrahydrofolate <=> H + Tetrahydrofolate + N_Formyl_L_glutamate	wMELPOP730
rxn05396_c0	9 methyl decanoyl ACP malonyl acyl carrier protein C acyltransferase decarboxylating	Malonyl_acyl_carrierprotein_ + 9_methyl_decanoyl_ACP --> CO2 + ACP + 11_methyl_3_oxo_dodecanoyl_ACP	wMELPOP385 and wMELPOP1121
rxn02004_c0	Trehalose 6 phosphate phosphohydrolase	H2O + Trehalose_6_phosphate --> Phosphate + TRHL	wMELPOP511
rxn12634_c0	methionyl aminopeptidase	H2O + gly_glu_L <=> L_Glutamate + Glycine	wMELPOP130 or wMELPOP29
rxn00883_c0	1D myo Inositol 3 phosphate phosphohydrolase	H2O + Inositol_3_phosphate --> Phosphate + L_Inositol	wMELPOP466
rxn04727_c0	R06918	H2O + NAD + 1_Naphthaldehyde <=> NADH + 2.0 H + 1_Naphthoic_acid	wMELPOP1085
rxn00776_c0	uracil hydro lyase adding D ribose 5 phosphatepseudouridine 5 phosphate forming	Uracil + ribose_5_phosphate --> H2O + Pseudouridine_5_phosphate	( wMELPOP1236 and wMELPOP808 ) or ( wMELPOP963 and wMELPOP178 and Unknown )
rxn01211_c0	5 10 Methenyltetrahydrofolate 5 hydrolase decyclizing	H2O + 5_10_Methenyltetrahydrofolate <=> H + 10_Formyltetrahydrofolate	wMELPOP986 and wMELPOP986
rxn00527_c0	L tyrosine 2 oxoglutarate aminotransferase	2_Oxoglutarate + L_Tyrosine <=> L_Glutamate + p_hydroxyphenylpyruvate	wMELPOP770
rxn12224_c0	2 octaprenyl 6 methoxyphenol hydroxylase	O2 + 2_Octaprenyl_6_methoxyphenol --> H2O + 2_Octaprenyl_6_methoxy_1_4_benzoquinone	wMELPOP138
rxn05322_c0	Butyryl acyl carrier protein malonyl CoA C acyltransferasedecarboxylating oxoacyl and enoyl reducing	NADH + 2.0 H + But_2_enoyl_acyl_carrier_protein --> NAD + Butyryl_ACP	wMELPOP51
rxn00792_c0	biotin CoA ligase AMP forming	PPi + Biotinyl_5_AMP --> ATP + BIOT	wMELPOP1107
rxn13782_c0	Protein biosynthesis	--> Protein_biosynthesis	wMELPOP954 and wMELPOP965 and wMELPOP1150 and wMELPOP645 and wMELPOP334 and wMELPOP1237 and wMELPOP1137 and wMELPOP98 and wMELPOP522 and wMELPOP369 and wMELPOP1156 and wMELPOP853 and wMELPOP527 and wMELPOP972 and wMELPOP1139 and wMELPOP660 and wMELPOP528 and wMELPOP956 and wMELPOP734 and wMELPOP1146 and wMELPOP120 and wMELPOP818 and wMELPOP1123 and wMELPOP541 and wMELPOP113 and wMELPOP119 and wME…
rxn04270_c0	cis 2 Methyl 5 isopropylhexa 2 5 dienal dehydrogenase	H2O + NAD + cis_2_Methyl_5_isopropylhexa_2_5_dienal <=> NADH + 2.0 H + cis_2_Methyl_5_isopropylhexa_2_5_dienoic_acid	wMELPOP1085
rxn05430_c0	14 methyl 3 oxo pentadecanoyl ACP NADP oxidoreductase	NADPH + H + 14_methyl_3_oxo_pentadecanoyl_ACP <=> NADP + 14_methyl_3_hydroxy_pentadecanoyl_ACP	wMELPOP1129
rxn01917_c0	ATP N acetyl L glutamate 5 phosphotransferase	ATP + N_Acetyl_L_glutamate <=> ADP + n_acetylglutamyl_phosphate	wMELPOP225 or wMELPOP225
rxn10236_c0	anteisopentadecanoyl phosphatidylserine decarboxylase	2.0 H + Dianteisopentadecanoylphosphatidylserine <=> CO2 + Dianteisopentadecanoylphosphatidylethanolamine	wMELPOP790
rxn08527_c0	fumarate reductase	Fumarate + Menaquinol_8 <=> Succinate + Menaquinone_8	wMELPOP944 or ( wMELPOP412 and Unknown ) or ( wMELPOP590 and wMELPOP944 )
rxn01509_c0	ATP dGMP phosphotransferase	ATP + H + dGMP <=> ADP + dGDP	wMELPOP942 or wMELPOP942
rxn02011_c0	UDP N acetylmuramoyl L alanyl D glutamate L meso 2 6 diaminoheptanedioate gamma ligase ADP forming	ATP + meso_2_6_Diaminopimelate + UDP_N_acetylmuramoyl_L_alanyl_D_glutamate --> ADP + Phosphate + H + UDP_N_acetylmuramoyl_L_alanyl_D_gamma_glutamyl_meso_2_6_diaminopimelate	wMELPOP1180
rxn08528_c0	fumarate reductase	Fumarate + 2_Demethylmenaquinol_8 <=> Succinate + 2_Demethylmenaquinone_8	wMELPOP944 or ( wMELPOP412 and Unknown ) or ( wMELPOP590 and wMELPOP944 )
rxn09205_c0	Phosphatidylserine syntase n C12 0	L_Serine + CDP_1_2_didodecanoylglycerol --> CMP + 2.0 H + phosphatidylserine_didodecanoyl	wMELPOP789
rxn05364_c0	6 methyl 3 oxo octanoyl ACP NADP oxidoreductase	NADPH + H + 6_methyl_3_oxo_octanoyl_ACP <=> NADP + 6_methyl_3_hydroxy_octanoyl_ACP	wMELPOP1129
rxn09201_c0	Phosphatidylserine decarboxylase n C16 1	2.0 H + phosphatidylserine_dihexadec_9_enoyl <=> CO2 + phosphatidylethanolamine_dihexadec_9enoyl	wMELPOP790
rxn02115_c0	R Acetoin racemase	ACTN <=> S_Acetoin	wMELPOP576
rxn10122_c0	NADH dehydrogenase ubiquinone 8 35 protons	NADH + 4.5 H + Ubiquinone_8 <=> NAD + 3.5 H_e0 + Ubiquinol_8	wMELPOP124 and wMELPOP123 and wMELPOP860 and wMELPOP862 and wMELPOP1102 and wMELPOP991 and wMELPOP1118 and wMELPOP1105 and wMELPOP1103 and wMELPOP1113 and wMELPOP861 and ( wMELPOP822 or wMELPOP1104 ) and wMELPOP1106 and wMELPOP598
rxn08352_c0	R08210	NADH + H + 1_Hydroxy_2_methyl_2_butenyl_4_diphosphate --> H2O + NAD + DMAPP	wMELPOP460
rxn09106_c0	phosphatidylglycerol phosphate phosphatase periplasm n C18 0	H2O + Phosphatidylglycerophosphate_dioctadecanoyl --> Phosphate + H + Phosphatidylglycerol_dioctadecanoyl	wMELPOP593
rxn00187_c0	L Glutamate ammonia ligase ADP forming	ATP + NH3 + L_Glutamate --> ADP + Phosphate + L_Glutamine + H	wMELPOP509
rxn09103_c0	phosphatidylglycerol phosphate phosphatase periplasm n C14 1	H2O + Phosphatidylglycerophosphate_ditetradec_7_enoyl --> Phosphate + H + Phosphatidylglycerol_ditetradec_7_enoyl	wMELPOP593
rxn02503_c0	ATP 2 amino 4 hydroxy 6 hydroxymethyl 7 8 dihydropteridine 6 pyrophosphotransferase	ATP + 6_hydroxymethyl_dihydropterin <=> AMP + H + 2_Amino_4_hydroxy_6_hydroxymethyl_7_8_dihydropteridinediphosphate	wMELPOP1199
rxn05338_c0	3R 3 Hydroxydecanoyl acyl carrier protein NADP oxidoreductase	NADP + R_3_Hydroxydecanoyl_acyl_carrier_protein <=> NADPH + H + 3_oxodecanoyl_acp	wMELPOP1129
rxn08085_c0	1 tetradec 7 enoyl sn glycerol 3 phosphate O acyltransferase n C14 1	H + Tetradecenoyl_ACP + 1_tetradec_7_enoyl_sn_glycerol_3_phosphate --> ACP + 1_2_ditetradec_7_enoyl_sn_glycerol_3_phosphate	wMELPOP24
rxn05429_c0	12 methyl tridecanoyl ACP malonyl acyl carrier protein C acyltransferase decarboxylating	Malonyl_acyl_carrierprotein_ + 12_methyl_tridecanoyl_ACP --> CO2 + ACP + 14_methyl_3_oxo_pentadecanoyl_ACP	wMELPOP385 and wMELPOP1121
rxn10265_c0	isoheptadecanoyl Phosphatidylglycerophosphate phosphohydrolase	H2O + Diisoheptadecanoylphosphatidylglycerophosphate --> Phosphate + H + Diisoheptadecanoylphosphatidylglycerol	wMELPOP593
rxn08310_c0	CDP diacylglycerol synthetase n C16 1	CTP + 1_2_dihexadec_9_enoyl_sn_glycerol_3_phosphate <=> PPi + H + CDP_1_2_dihexadec_9_enoylglycerol	wMELPOP1225
rxn10224_c0	anteisopentadecanoyl phosphatidate cytidylyltransferase	CTP + 1_2_dianteisopentadecanoyl_sn_glycerol_3_phosphate <=> PPi + H + CDP_1_2_dianteisopentadecanoylglycerol	wMELPOP1225
rxn05337_c0	3R 3 Hydroxyhexanoyl acyl carrier protein NADP oxidoreductase	NADP + D_3_Hydroxyhexanoyl_acp <=> NADPH + 3_Oxohexanoyl_acp	wMELPOP1129
rxn01653_c0	5 Formyltetrahydrofolate cyclo ligase ADP forming	ATP + 5_Formyltetrahydrofolate --> ADP + Phosphate + 5_10_Methenyltetrahydrofolate	wMELPOP454
rxn00474_c0	L serine hydro lyase adding indole L tryptophan forming	L_Serine + indol --> H2O + L_Tryptophan	wMELPOP122
rxn03147_c0	1 5 Phosphoribosyl 5 amino 4 carboxyimidazole L aspartate ligase ADP forming	ATP + L_Aspartate + 5_Phosphoribosyl_4_carboxy_5_aminoimidazole --> ADP + Phosphate + H + SAICAR	wMELPOP764 or wMELPOP765
rxn03843_c0	Farnesyl diphosphate Isopentenyl diphosphate farnesyl cistransferase	Isopentenyldiphosphate + Farnesyldiphosphate --> PPi + H + trans_trans_cis_Geranylgeranyl_diphosphate	wMELPOP1224
rxn05376_c0	12 methyl 3 oxo tetra decanoyl ACP NADP oxidoreductase	NADPH + H + 12_methyl_3_oxo_tetra_decanoyl_ACP <=> NADP + 12_methyl_3_hydroxy_tetra_decanoyl_ACP	wMELPOP1129
rxn01116_c0	D Ribulose 5 phosphate 3 epimerase	D_Ribulose5_phosphate <=> D_Xylulose5_phosphate	wMELPOP576
rxn10258_c0	isohexadecanoyl Diacylglycerol kinase	ATP + 1_2_Diisohexadecanoyl_sn_glycerol <=> ADP + 1_2_diisohexadecanoyl_sn_glycerol_3_phosphate	wMELPOP179
rxn09113_c0	Phosphatidylglycerol synthase n C18 0	Glycerol_3_phosphate + CDP_1_2_dioctadecanoylglycerol <=> CMP + Phosphatidylglycerophosphate_dioctadecanoyl	wMELPOP896
rxn00908_c0	glycine synthase	NAD + Glycine + Tetrahydrofolate <=> NADH + CO2 + NH3 + 5_10_Methylenetetrahydrofolate	wMELPOP629
rxn08299_c0	diacylglycerol kinase n C18 0	ATP + 1_2_Diacyl_sn_glycerol_dioctadecanoyl <=> ADP + 1_2_dioctadecanoyl_sn_glycerol_3_phosphate	wMELPOP179
rxn10215_c0	anteisoheptadecanoyl 1 acylglycerol 3 phosphate O acyltransferase	fa12coa + 1_anteisoheptadecanoyl_sn_glycerol_3_phosphate --> CoA + H + 1_2_dianteisoheptadecanoyl_sn_glycerol_3_phosphate	wMELPOP24
rxn14090_c0	dimethylallyl diphosphate leachianone G 2 dimethylallyltransferase	DMAPP + Leachianone_G <=> PPi + H + Sophoraflavanone_G	wMELPOP684
rxn05452_c0	14 methyl hexa decanoyl ACP acyl carrier protein transferase	CoA + 2.0 H + 14_methyl_hexa_decanoyl_ACP <=> fa12coa + ACP	wMELPOP733
rxn05465_c0	Malonyl CoA acyl carrier protein S malonyltransferase	H + Malonyl_CoA + ACP <=> CoA + Malonyl_acyl_carrierprotein_	wMELPOP733
rxn12845_c0	Gly Leu aminopeptidase	H2O + Gly_Leu <=> Glycine + L_Leucine	wMELPOP130 or wMELPOP29
rxn05380_c0	14 methyl 3 oxo hexa decanoyl ACP NADP oxidoreductase	NADPH + H + 14_methyl_3_oxo_hexa_decanoyl_ACP <=> NADP + 14_methyl_3_hydroxy_hexa_decanoyl_ACP	wMELPOP1129
rxn05347_c0	Acyl acyl carrier protein malonyl acyl carrier protein C acyltransferase decarboxylating	Malonyl_acyl_carrierprotein_ + Acetyl_ACP --> CO2 + Acetoacetyl_ACP + ACP	wMELPOP1121 and wMELPOP385
rxn00404_c0	L Arginine glycine amidinotransferase	Glycine + L_Arginine <=> Ornithine + Glycocyamine	wMELPOP985
rxn08547_c0	glycerol 3 phosphate acyltransferase C14 0	Glycerol_3_phosphate + Myristoyl_ACP --> ACP + 1_tetradecanoyl_sn_glycerol_3_phosphate	wMELPOP1122 and wMELPOP786
rxn05388_c0	5 methyl hexanoyl ACP malonyl acyl carrier protein C acyltransferase decarboxylating	Malonyl_acyl_carrierprotein_ + 5_methyl_hexanoyl_ACP --> CO2 + ACP + 7_methyl_3_oxo_octanoyl_ACP	wMELPOP1121 and wMELPOP385
rxn00113_c0	Carbon dioxide ammonia ligase ADP forming carbamate phosphorylating	H2O + 2.0 ATP + CO2 + NH3 <=> 2.0 ADP + Phosphate + 3.0 H + Carbamoylphosphate	wMELPOP914
rxn07579_c0	R07765	NADH + H + 2E_Octadecenoyl_acp <=> NAD + Stearoyl_acyl_carrier_protein	wMELPOP51
rxn06023_c0	CoA apo acyl carrier protein pantetheinephosphotransferase	CoA + apo_ACP <=> Adenosine_3_5_bisphosphate + ACP	wMELPOP676 or wMELPOP1170
rxn00611_c0	sn Glycerol 3 phosphate NAD 2 oxidoreductase	NAD + Glycerol_3_phosphate <=> NADH + H + Glycerone_phosphate	wMELPOP594 or wMELPOP594
rxn01678_c0	ATP dUDP phosphotransferase	ATP + dUDP <=> ADP + dUTP	wMELPOP374
rxn02286_c0	UDP N acetylmuramate L alanine ligase ADP forming	ATP + L_Alanine + UDP_MurNAc --> ADP + Phosphate + H + UDP_N_acetylmuramoyl_L_alanine	wMELPOP888
rxn00832_c0	IMP 1 2 hydrolase decyclizing	H2O + IMP <=> FAICAR	wMELPOP731 and wMELPOP731
rxn01106_c0	2 Phospho D glycerate 2 3 phosphomutase	2_Phospho_D_glycerate <=> 3_Phosphoglycerate	wMELPOP732
rxn12640_c0	methionyl aminopeptidase	H2O + ala_L_glu_L <=> L_Glutamate + L_Alanine	wMELPOP130 or wMELPOP29
rxn08756_c0	isopentenyl diphosphate NAD oxidoreductase	NADH + H + 1_Hydroxy_2_methyl_2_butenyl_4_diphosphate --> H2O + NAD + Isopentenyldiphosphate	wMELPOP460
rxn00412_c0	UTP L glutamine amido ligase ADP forming	H2O + ATP + L_Glutamine + UTP --> ADP + Phosphate + L_Glutamate + CTP + 2.0 H	wMELPOP914
rxn02339_c0	4 Hydroxy L glutamate 2 oxoglutarate aminotransferase	2_Oxoglutarate + 4_Hydroxy_L_glutamate <=> L_Glutamate + 4_Hydroxy_2_oxoglutarate	wMELPOP770
rxn00650_c0	L cysteinylglycine dipeptidase	H2O + Cys_Gly <=> Glycine + L_Cysteine	wMELPOP130 or wMELPOP29
rxn10094_c0	S adenosylmethione 2 demethylmenaquinone methyltransferase	S_Adenosyl_L_methionine + 2_Demethylmenaquinone_8 --> S_Adenosyl_homocysteine + H + Menaquinone_8	wMELPOP371
rxn00640_c0	GDP D mannose 1 phosphate guanylyltransferase	GDP + D_Mannose1_phosphate <=> Phosphate + GDP_mannose	wMELPOP414 or wMELPOP414
rxn01313_c0	5 6 7 8 tetrahydrobiopterin NAD oxidoreductase	NADH + H + Dihydrobiopterin <=> NAD + Tetrahydrobiopterin	wMELPOP398
rxn00515_c0	ATP IDP phosphotransferase	ATP + IDP <=> ADP + ITP	wMELPOP374
rxn05397_c0	11 methyl 3 oxo dodecanoyl ACP NADP oxidoreductase	NADPH + H + 11_methyl_3_oxo_dodecanoyl_ACP <=> NADP + 11_methyl_3_hydroxy_dodecanoyl_ACP	wMELPOP1129
rxn03005_c0	R04326	2.0 H + Tetrahydrofolate + N_Formyl_GAR <=> H2O + 5_10_Methenyltetrahydrofolate + GAR	wMELPOP629
rxn05012_c0	carbamoyl phosphate N2 acetyl L ornithine carbamoyltransferase	Carbamoylphosphate + N_Acetylornithine --> Phosphate + H + N_Acetyl_L_citrulline	wMELPOP365
rxn01353_c0	ATP dGDP phosphotransferase	ATP + dGDP <=> ADP + dGTP	wMELPOP374
rxn10235_c0	isopentadecanoyl phosphatidylserine decarboxylase	2.0 H + Diisopentadecanoylphosphatidylserine <=> CO2 + Diisopentadecanoylphosphatidylethanolamine	wMELPOP790
rxn12633_c0	RXN0 6975c	H2O + ala_L_asp_L <=> L_Alanine + L_Aspartate	wMELPOP130 or wMELPOP29
rxn00882_c0	1D myo Inositol 4 phosphate phosphohydrolase	H2O + Inositol_4_phosphate --> Phosphate + L_Inositol	wMELPOP466
rxn04139_c0	2 Octaprenyl 3 methyl 6 methoxy 1 4 benzoquinone NADPH2 oxygen oxidoreductase	NADPH + O2 + H + 2_Octaprenyl_3_methyl_6_methoxy_1_4_benzoquinone --> H2O + NADP + 2_Octaprenyl_3_methyl_5_hydroxy_6_methoxy_1_4_benzoquinone	wMELPOP840
rxn01639_c0	N Formimino L glutamate formiminohydrolase	L_Glutamate + Formamide --> H2O + N_Formimino_L_glutamate	wMELPOP731
rxn05409_c0	2 methylpropionyl ACP malonyl acyl carrier protein C acyltransferase decarboxylating	Malonyl_acyl_carrierprotein_ + isobutyryl_ACP --> CO2 + ACP + 4_methyl_3_oxo_pentanoyl_ACP	wMELPOP1121 and wMELPOP385
rxn06570_c0	S Adenosyl L methionine calmodulin L lysine N6 methyltransferase	S_Adenosyl_L_methionine + Calmodulin_L_lysine <=> S_Adenosyl_homocysteine + H + Calmodulin_N6_methyl_L_lysine	wMELPOP332
rxn05405_c0	15 methyl 3 oxo hexa decanoyl ACP NADP oxidoreductase	NADPH + H + 15_methyl_3_oxo_hexa_decanoyl_ACP <=> NADP + 15_methyl_3_hydroxy_hexa_decanoyl_ACP	wMELPOP1129
rxn10571_c0	Mg2 importing ATPase	H2O + ATP + Mg_e0 --> ADP + Phosphate + H + Mg
rxn05363_c0	4 methyl hexanoyl ACP malonyl acyl carrier protein C acyltransferase decarboxylating	Malonyl_acyl_carrierprotein_ + 4_methyl_hexanoyl_ACP --> CO2 + ACP + 6_methyl_3_oxo_octanoyl_ACP	wMELPOP1121 and wMELPOP385
rxn00505_c0	Isocitrate NAD oxidoreductase decarboxylating	NAD + Isocitrate --> NADH + CO2 + 2_Oxoglutarate	wMELPOP653
rxn05325_c0	Octanoyl acyl carrier protein malonyl CoA C acyltransferasedecarboxylating oxoacyl and enoyl reducing	NADH + H + 2E_Octenoyl_acp --> NAD + Octanoyl_ACP	wMELPOP51
rxn03366_c0	R04917	H2O + NADP + 5_2_Formylethyl_4_6_dihydroxypicolinate <=> NADPH + 2.0 H + 5_2_Carboxyethyl_4_6_dihydroxypicolinate	wMELPOP1085
rxn02421_c0	CTP N methylethanolamine phosphate cytidylyltransferase	CTP + N_Methylethanolamine_phosphate <=> PPi + CDP_N_methylethanolamine	wMELPOP19
rxn10042_c0	F1 ATPase	ADP + Phosphate + 4.0 H_e0 <=> H2O + ATP + 3.0 H	wMELPOP1135 and wMELPOP161 and wMELPOP421 and wMELPOP1134 and wMELPOP160 and Unknown
rxn02895_c0	5 Phospho D ribosylamine glycine ligase ADP forming	ATP + Glycine + 5_Phosphoribosylamine --> ADP + Phosphate + H + GAR	wMELPOP535
rxn08089_c0	1 octadec 7 enoyl sn glycerol 3 phosphate O acyltransferase n C18 1	H + Octadecenoyl_ACP + 1_octadec_11_enoyl_sn_glycerol_3_phosphate --> ACP + 1_2_dioctadec_11_enoyl_sn_glycerol_3_phosphate	wMELPOP24
rxn10269_c0	anteisopentadecanoyl Phosphatidylglycerophosphate phosphohydrolase	H2O + Dianteisopentadecanoylphosphatidylglycerophosphate --> Phosphate + H + Dianteisopentadecanoylphosphatidylglycerol	wMELPOP593
rxn05442_c0	11 methyl trans dodec 2 enoyl ACP NAD oxidoreductase A specific	NADH + H + 11_methyl_trans_dodec_2_enoyl_ACP --> NAD + 11_methyl_dodecanoyl_ACP	wMELPOP51
rxn10253_c0	isoheptadecanoyl Diacylglycerol kinase	ATP + 1_2_Diisoheptadecanoyl_sn_glycerol <=> ADP + 1_2_diisoheptadecanoyl_sn_glycerol_3_phosphate	wMELPOP179
rxn10207_c0	isotetradecanoyl glycerol 3 phosphate O acyltransferase	Glycerol_3_phosphate + fa1coa --> CoA + 1_isotetradecanoyl_sn_glycerol_3_phosphate	wMELPOP1122 and wMELPOP786
rxn10221_c0	anteisoheptadecanoyl phosphatidate cytidylyltransferase	CTP + 1_2_dianteisoheptadecanoyl_sn_glycerol_3_phosphate <=> PPi + H + CDP_1_2_dianteisoheptadecanoylglycerol	wMELPOP1225
rxn05451_c0	12 methyl tetra decanoyl ACP acyl carrier protein transferase	CoA + 2.0 H + 12_methyl_tetra_decanoyl_ACP <=> fa4coa + ACP	wMELPOP733
rxn10266_c0	anteisoheptadecanoyl Phosphatidylglycerophosphate phosphohydrolase	H2O + Dianteisoheptadecanoylphosphatidylglycerophosphate --> Phosphate + H + Dianteisoheptadecanoylphosphatidylglycerol	wMELPOP593
rxn02795_c0	Glycochenodeoxycholate amidohydrolase	H2O + Glycochenodeoxycholate <=> Glycine + Chenodiol	wMELPOP814
rxn10203_c0	myristoyl glycerol 3 phosphate O acyltransferase	Glycerol_3_phosphate + Myristoyl_CoA --> CoA + 1_tetradecanoyl_sn_glycerol_3_phosphate	wMELPOP1122 and wMELPOP786
rxn00048_c0	6 7 Dimethyl 8 1 D ribityllumazine 6 7 dimethyl 8 1 D ribityllumazine 2 3 butanediyltransferase	H + 2.0 6_7_Dimethyl_8__1_D_ribityllumazine --> Riboflavin + 4__1_D_Ribitylamino_5_aminouracil	wMELPOP96
rxn07876_c0	R08087	H2O + NAD + R__Citronellal <=> NADH + 2.0 H + Citronellate	wMELPOP1085
rxn05231_c0	2 Deoxyadenosine 5 diphosphate oxidized thioredoxin 2 oxidoreductase	ADP + trdrd --> H2O + dADP + trdox	wMELPOP167 or wMELPOP155
rxn09200_c0	Phosphatidylserine decarboxylase n C16 0	2.0 H + phosphatidylserine_dihexadecanoyl <=> CO2 + phosphatidylethanolamine_dihexadecanoyl	wMELPOP790
rxn09102_c0	phosphatidylglycerol phosphate phosphatase periplasm n C14 0	H2O + Phosphatidylglycerophosphate_ditetradecanoyl --> Phosphate + H + Phosphatidylglycerol_ditetradecanoyl	wMELPOP593
rxn08552_c0	glycerol 3 phosphate acyltransferase C18 1	2.0 H + Glycerol_3_phosphate + Octadecenoyl_ACP --> ACP + 1_octadec_11_enoyl_sn_glycerol_3_phosphate	wMELPOP786 and wMELPOP1122
rxn02475_c0	2 5 Diamino 6 hydroxy 4 5 phosphoribosylamino pyrimidine 2 aminohydrolase	H2O + H + 2_5_Diamino_6_5_phosphoribosylamino_4_pyrimidineone --> NH3 + 5_Amino_6__5_phosphoribosylaminouracil	wMELPOP572 and wMELPOP572
rxn05339_c0	3R 3 Hydroxybutanoyl acyl carrier protein NADP oxidoreductase	NADP + R_3_Hydroxybutanoyl_acyl_carrier_protein <=> NADPH + Acetoacetyl_ACP	wMELPOP1129
rxn05460_c0	3 Oxooctodecanoyl ACP malonyl acyl carrier protein C acyltransferase decarboxylating	hexadecanoyl_acp + Malonyl_acyl_carrierprotein_ --> CO2 + ACP + 3_Oxooctodecanoyl_ACP	wMELPOP385 and wMELPOP1121
rxn01018_c0	carbamoyl phosphate L aspartate carbamoyltransferase	L_Aspartate + Carbamoylphosphate --> Phosphate + H + N_Carbamoyl_L_aspartate	wMELPOP1213
rxn04132_c0	R06063	H2O + 5_Hydroxyisourate --> CO2 + H + R_Allantoin
rxn00714_c0	P1 P4 bis5 uridyl tetraphosphate uridylohydrolase	H2O + UppppU --> UTP + H + UMP	wMELPOP863
rxn10219_c0	isohexadecanoyl 1 acylglycerol 3 phosphate O acyltransferase	fa6coa + 1_isohexadecanoyl_sn_glycerol_3_phosphate --> CoA + H + 1_2_diisohexadecanoyl_sn_glycerol_3_phosphate	wMELPOP24
rxn03990_c0	nitric oxide NADPH2 oxygen oxidoreductase	NADH + 2.0 O2 + 2.0 NO <=> NAD + H + 2.0 Nitrate	wMELPOP134
rxn10210_c0	isohexadecanoyl glycerol 3 phosphate O acyltransferase	Glycerol_3_phosphate + fa6coa --> CoA + 1_isohexadecanoyl_sn_glycerol_3_phosphate	wMELPOP1122 and wMELPOP786
rxn00440_c0	ATP thiamine diphosphotransferase	ATP + Thiamin <=> AMP + TPP + H	wMELPOP903
rxn02576_c0	ATP viomycin O phosphotransferase	ATP + Viomycin <=> ADP + H + O_Phosphoviomycin	wMELPOP179
rxn03893_c0	all trans octaprenyl diphosphate 4 hydroxybenzoate 3 octaprenyltransferase	4_Hydroxybenzoate + Farnesylfarnesylgeraniol --> PPi + H + 3_Octaprenyl_4_hydroxybenzoate	wMELPOP503
rxn05455_c0	12 methyl tridecanoyl ACP acyl carrier protein transferase	CoA + 2.0 H + 12_methyl_tridecanoyl_ACP <=> fa1coa + ACP	wMELPOP733
rxn00410_c0	UTP ammonia ligase ADP forming	ATP + NH3 + UTP <=> ADP + Phosphate + CTP + 2.0 H	wMELPOP914
rxn01333_c0	sedoheptulose 7 phosphate D glyceraldehyde 3 phosphate glyceronetransferase	Glyceraldehyde3_phosphate + Sedoheptulose7_phosphate <=> D_fructose_6_phosphate + D_Erythrose4_phosphate	wMELPOP985
rxn10257_c0	anteisopentadecanoyl Diacylglycerol kinase	ATP + 1_2_Dianteisopentadecanoyl_sn_glycerol <=> ADP + 1_2_dianteisopentadecanoyl_sn_glycerol_3_phosphate	wMELPOP179
rxn00151_c0	ATP pyruvate phosphate phosphotransferase	ATP + Phosphate + Pyruvate <=> PPi + AMP + Phosphoenolpyruvate + 2.0 H	wMELPOP1170
rxn03933_c0	UDP N acetyl D glucosamine N acetyl alpha D muramyloyl L Ala gamma D Glu L Lys D Ala D Ala diphosphoundecaprenol 4 beta N acetylglucosaminlytransferase	UDP_N_acetylglucosamine + MurAcoyl_L_Ala_D_gamma_Glu_L_Lys_D_Ala_D_Ala_diphospho__undecaprenol <=> UDP + Undecaprenyl_diphospho_N_acetylmuramoyl_N_acetylglucosamine_L_alanyl_gamma_D_glutam...	wMELPOP304
rxn05342_c0	3R 3 Hydroxytetradecanoyl acyl carrier protein NADP oxidoreductase	NADP + HMA <=> NADPH + 3_oxotetradecanoyl_acp	wMELPOP1129
rxn00407_c0	CTP aminohydrolase	H2O + CTP + H --> NH3 + UTP	wMELPOP357
rxn00414_c0	hydrogen carbonate L glutamine amido ligase ADP forming carbamate phosphorylating	H2O + 2.0 ATP + L_Glutamine + H2CO3 --> 2.0 ADP + Phosphate + L_Glutamate + 2.0 H + Carbamoylphosphate	wMELPOP1163 and wMELPOP481
rxn09110_c0	Phosphatidylglycerol synthase n C14 1	Glycerol_3_phosphate + CDP_1_2_ditetradec_7_enoylglycerol <=> CMP + Phosphatidylglycerophosphate_ditetradec_7_enoyl	wMELPOP896
rxn05349_c0	acetyl CoA acyl carrier protein S acetyltransferase	Acetyl_CoA + ACP <=> CoA + Acetyl_ACP	wMELPOP1121 and wMELPOP385
rxn00799_c0	S malate hydro lyase fumarate forming	L_Malate <=> H2O + Fumarate	wMELPOP891
rxn02405_c0	CTP 3 deoxy D manno octulosonate cytidylyltransferase	CTP + KDO --> PPi + H + CMP_KDO	wMELPOP1225
rxn00011_c0	pyruvate thiamin diphosphate acetaldehydetransferase decarboxylating	Pyruvate + TPP + H --> CO2 + 2_Hydroxyethyl_ThPP	wMELPOP962 and wMELPOP908
rxn02200_c0	2 amino 4 hydroxy 6 hydroxymethyl 7 8 dihydropteridine 4 aminobenzoate 2 amino 4 hydroxydihydropteridine 6 methenyltransferase	ABEE + 6_hydroxymethyl_dihydropterin <=> H2O + Dihydropteroate	wMELPOP1200 or wMELPOP1199
rxn01672_c0	dCTP aminohydrolase	H2O + H + dCTP --> NH3 + dUTP	wMELPOP357
rxn05215_c0	Alanine Sodium symporter	L_Alanine_e0 + Na_e0 <=> L_Alanine + Na	wMELPOP310 or wMELPOP787 or wMELPOP788
rxn05393_c0	9 methyl 3 oxo decanoyl ACP NADP oxidoreductase	NADPH + H + 9_methyl_3_oxo_decanoyl_ACP <=> NADP + 9_methyl_3_hydroxy_decanoyl_ACP	wMELPOP1129
rxn02285_c0	UDP N acetylmuramate NADP oxidoreductase	NADP + UDP_MurNAc <=> NADPH + H + UDP_N_acetylglucosamine_enolpyruvate	wMELPOP977
rxn02303_c0	Coproporphyrinogen oxygen oxidoreductasedecarboxylating	O2 + 2.0 H + CoproporphyrinogenIII <=> 2.0 H2O + 2.0 CO2 + ProtoporphyrinogenIX	wMELPOP406
rxn03907_c0	CTP 2 C Methyl D erythritol 4 phosphate cytidylyltransferase	CTP + 2_C_methyl_D_erythritol4_phosphate <=> PPi + 4__cytidine5_diphospho_2_C_methyl_D_erythritol	wMELPOP19
rxn09310_c0	thiazole phosphate synthesis	ATP + L_Tyrosine + L_Cysteine + 1_deoxy_D_xylulose5_phosphate --> H2O + CO2 + PPi + AMP + L_Alanine + 2.0 H + 4_Methyl_5__2_phosphoethyl_thiazole + 4_Hydroxy_benzyl...	wMELPOP567 and Unknown
rxn01213_c0	GPPSYN RXN	Isopentenyldiphosphate + DMAPP <=> PPi + H + Geranyldiphosphate	wMELPOP661 and ( wMELPOP383 or wMELPOP661 ) and wMELPOP661
rxn00459_c0	2 phospho D glycerate hydro lyase phosphoenolpyruvate forming	2_Phospho_D_glycerate <=> H2O + Phosphoenolpyruvate	wMELPOP889
rxn00770_c0	ATP D ribose 5 phosphate diphosphotransferase	ATP + ribose_5_phosphate <=> AMP + H + PRPP	wMELPOP540
rxn01314_c0	5 6 7 8 tetrahydrobiopterin NADP oxidoreductase	NADPH + H + Dihydrobiopterin <=> NADP + Tetrahydrobiopterin	wMELPOP398
rxn10945_c0	L proline transport via diffusion extracellular to periplasm	L_Proline <=> L_Proline_e0	wMELPOP912 or wMELPOP30 or wMELPOP775 or wMELPOP776 or wMELPOP131 or wMELPOP964 or wMELPOP777 or wMELPOP773
rxn05436_c0	10 methyl trans dodec 2 enoyl ACP NAD oxidoreductase A specific	NADH + H + 10_methyl_trans_dodec_2_enoyl_ACP --> NAD + 10_methyl_dodecanoyl_ACP	wMELPOP51
rxn05195_c0	ATP phosphohydrolase ferric ion transporting	H2O + ATP + fe3_e0 --> ADP + Phosphate + H + fe3
rxn02359_c0	trans 4 Hydroxy L proline acceptor oxidoreductase	FAD + trans_4_Hydroxy_L_proline <=> FADH2 + 3_Hydroxy_L_1_pyrroline_5_carboxylate	wMELPOP67
rxn10234_c0	isotetradecanoyl phosphatidylserine decarboxylase	2.0 H + Diisotetradecanoylphosphatidylserine <=> CO2 + Diisotetradecanoylphosphatidylethanolamine	wMELPOP790
rxn00260_c0	L Aspartate 2 oxoglutarate aminotransferase	2_Oxoglutarate + L_Aspartate <=> L_Glutamate + Oxaloacetate	wMELPOP770
rxn00461_c0	Phosphoenolpyruvate UDP N acetyl D glucosamine 1 carboxyvinyl transferase	UDP_N_acetylglucosamine + Phosphoenolpyruvate <=> Phosphate + UDP_N_acetylglucosamine_enolpyruvate	wMELPOP388
rxn00181_c0	ATP L glutamate 1 phosphotransferase	ATP + L_Glutamate + H <=> ADP + L_Glutamyl_1_phosphate	wMELPOP183
rxn03136_c0	1 5 Phosphoribosyl 5 amino 4 N succinocarboxamide imidazole AMP lyase	SAICAR <=> H + Fumarate + AICAR	wMELPOP647 or wMELPOP647
rxn10229_c0	isopentadecanoyl CDPdiacylglycerol serine O phosphatidyltransferase	L_Serine + CDP_1_2_diisopentadecanoylglycerol --> CMP + 2.0 H + Diisopentadecanoylphosphatidylserine	wMELPOP789
rxn05287_c0	geranylgeranyl diphosphate isopentenyl diphosphate transtransferase	Isopentenyldiphosphate + Geranylgeranyl_diphosphate --> PPi + H + pendp	wMELPOP661
rxn09101_c0	phosphatidylglycerol phosphate phosphatase periplasm n C14 0	H2O + Phosphatidylglycerophosphate_didodecanoyl --> Phosphate + H + Phosphatidylglycerol_didodecanoyl	wMELPOP593
rxn02693_c0	Dimethylallyl diphosphate aspulvinone E dimethylallyltransferase	2.0 DMAPP + Aspulvinone_E <=> 2.0 PPi + 2.0 H + Aspulvinone_H	wMELPOP503
rxn02937_c0	2 Formamido N1 5 phosphoribosylacetamidine cyclo ligase ADP forming	ATP + 5_Phosphoribosylformylglycinamidine <=> ADP + Phosphate + H + AIR	wMELPOP765 or wMELPOP765
rxn08088_c0	1 octadecanoyl sn glycerol 3 phosphate O acyltransferase n C18 0	2.0 H + Octadecanoyl_ACP + 1_octadecanoyl_sn_glycerol_3_phosphate --> ACP + 1_2_dioctadecanoyl_sn_glycerol_3_phosphate	wMELPOP24
rxn01652_c0	S Aminomethyldihydrolipoylprotein 6S tetrahydrofolate aminomethyltransferase ammonia forming	H2O + 5_10_Methenyltetrahydrofolate <=> H + 5_Formyltetrahydrofolate	wMELPOP629
rxn03137_c0	10 Formyltetrahydrofolate 5 phosphoribosyl 5 amino 4 imidazolecarboxamide formyltransferase	10_Formyltetrahydrofolate + AICAR <=> Tetrahydrofolate + FAICAR	wMELPOP731 and wMELPOP731
rxn08087_c0	1 hexadec 7 enoyl sn glycerol 3 phosphate O acyltransferase n C16 1	H + Hexadecenoyl_ACP + 1_hexadec_9_enoyl_sn_glycerol_3_phosphate --> ACP + 1_2_dihexadec_9_enoyl_sn_glycerol_3_phosphate	wMELPOP24
rxn10267_c0	isotetradecanoyl Phosphatidylglycerophosphate phosphohydrolase	H2O + Diisotetradecanoylphosphatidylglycerophosphate --> Phosphate + H + Diisotetradecanoylphosphatidylglycerol	wMELPOP593
rxn08312_c0	CDP diacylglycerol synthetase n C18 1	CTP + 1_2_dioctadec_11_enoyl_sn_glycerol_3_phosphate <=> PPi + H + CDP_1_2_dioctadec_11_enoylglycerol	wMELPOP1225
rxn00161_c0	S Malate NADP oxidoreductaseoxaloacetate decarboxylating	NADP + L_Malate --> NADPH + CO2 + Pyruvate	wMELPOP895
rxn01517_c0	ATP dUMP phosphotransferase	ATP + H + dUMP <=> ADP + dUDP	wMELPOP942
rxn06750_c0	R04632	CMP_N_acetylneuraminate + GM2 <=> CMP + H + GD2	wMELPOP383 or wMELPOP661
rxn10226_c0	isoheptadecanoyl CDPdiacylglycerol serine O phosphatidyltransferase	L_Serine + CDP_1_2_diisoheptadecanoylglycerol --> CMP + 2.0 H + Diisoheptadecanoylphosphatidylserine	wMELPOP789
rxn09211_c0	Phosphatidylserine syntase n C18 1	L_Serine + CDP_1_2_dioctadec_11_enoylglycerol --> CMP + 2.0 H + phosphatidylserine_dioctadec_11_enoyl	wMELPOP789
rxn01800_c0	Deoxycytidine aminohydrolase	H2O + H + Deoxycytidine --> NH3 + Deoxyuridine	wMELPOP986
rxn02107_c0	salicylaldehyde NAD oxidoreductase	H2O + NAD + Salicylaldehyde <=> NADH + 2.0 H + SALC	wMELPOP1085
rxn08309_c0	CDP diacylglycerol synthetase n C16 0	CTP + 1_2_dihexadecanoyl_sn_glycerol_3_phosphate <=> PPi + H + CDP_1_2_dihexadecanoylglycerol	wMELPOP1225
rxn05379_c0	12 methyl tetra decanoyl ACP malonyl acyl carrier protein C acyltransferase decarboxylating	Malonyl_acyl_carrierprotein_ + 12_methyl_tetra_decanoyl_ACP --> CO2 + ACP + 14_methyl_3_oxo_hexa_decanoyl_ACP	wMELPOP1121 and wMELPOP385
rxn01512_c0	ATP dTDP phosphotransferase	ATP + dTDP <=> ADP + TTP	wMELPOP374
rxn04113_c0	isopentenyl diphosphate NADP oxidoreductase	NADPH + H + 1_Hydroxy_2_methyl_2_butenyl_4_diphosphate --> H2O + NADP + Isopentenyldiphosphate	wMELPOP460
rxn00861_c0	acetyl CoA L histidine N acetyltransferase	Acetyl_CoA + L_Histidine <=> CoA + H + N_Acetyl_L_histidine	wMELPOP465
rxn06515_c0	R03875	S_Adenosyl_L_methionine + Protein_lysine <=> S_Adenosyl_homocysteine + H + Protein_N6_methyl_L_lysine	wMELPOP332
rxn10218_c0	anteisopentadecanoyl 1 acylglycerol 3 phosphate O acyltransferase	fa4coa + 1_anteisopentadecanoyl_sn_glycerol_3_phosphate --> CoA + H + 1_2_dianteisopentadecanoyl_sn_glycerol_3_phosphate	wMELPOP24
rxn09272_c0	fumarate reductase complex ie FRD involved in anaerobic respiration repressed in aerobic respiration	Succinate + Ubiquinone_8 <=> Fumarate + Ubiquinol_8	wMELPOP944 or ( wMELPOP412 and Unknown ) or ( wMELPOP590 and wMELPOP944 )
rxn03991_c0	nitric oxide NADPH2 oxygen oxidoreductase	NADPH + 2.0 O2 + 2.0 NO <=> NADP + H + 2.0 Nitrate	wMELPOP134
rxn05441_c0	9 methyl trans dec 2 enoyl ACP NAD oxidoreductase A specific	NADH + H + 9_methyl_trans_dec_2_enoyl_ACP --> NAD + 9_methyl_decanoyl_ACP	wMELPOP51
rxn03365_c0	R04916	H2O + NAD + 5_2_Formylethyl_4_6_dihydroxypicolinate <=> NADH + 2.0 H + 5_2_Carboxyethyl_4_6_dihydroxypicolinate	wMELPOP1085
rxn03892_c0	R05613	Isopentenyldiphosphate + pendp --> PPi + H + all_trans_Hexaprenyl_diphosphate	wMELPOP661
rxn05454_c0	15 methyl hexa decanoyl ACP acyl carrier protein transferase	CoA + 2.0 H + 15_methyl_hexa_decanoyl_ACP <=> fa11coa + ACP	wMELPOP733
rxn01127_c0	ATP dAMP phosphotransferase	ATP + H + dAMP <=> ADP + dADP	wMELPOP1141
rxn01461_c0	L Arginine 4 aminobutanoate amidinotransferase	L_Arginine + GABA <=> Ornithine + 4_Guanidinobutanoate	wMELPOP985
rxn08548_c0	glycerol 3 phosphate acyltransferase C14 1	2.0 H + Glycerol_3_phosphate + Tetradecenoyl_ACP --> ACP + 1_tetradec_7_enoyl_sn_glycerol_3_phosphate	wMELPOP786 and wMELPOP1122
rxn05445_c0	4 methyl trans pent 2 enoyl ACP NAD oxidoreductase A specific	NADH + H + 4_methyl_trans_pent_2_enoyl_ACP --> NAD + 4_methyl_pentanoyl_ACP	wMELPOP51
rxn04674_c0	R06859	S_Adenosyl_L_methionine + Demethylphylloquinone --> S_Adenosyl_homocysteine + H + Vitamin_K1	wMELPOP371
rxn05341_c0	3R 3 Hydroxyoctanoyl acyl carrier protein NADP oxidoreductase	NADP + R_3_Hydroxyoctanoyl_acyl_carrier_protein <=> NADPH + H + 3_oxooctanoyl_acp	wMELPOP1129
rxn03393_c0	3 octaprenyl 4 hydroxybenzoate carboxy lyase	H + 3_Octaprenyl_4_hydroxybenzoate --> CO2 + 2_Octaprenylphenol	wMELPOP502 or wMELPOP987
rxn05449_c0	12 methyl trans tridec 2 enoyl ACP NAD oxidoreductase A specific	NADH + H + 12_methyl_trans_tridec_2_enoyl_ACP --> NAD + 12_methyl_tridecanoyl_ACP	wMELPOP51
rxn06805_c0	S adenosyl L methionine cytochrome c L lysine N6 methyltransferase	S_Adenosyl_L_methionine + Protein_N6_N6_dimethyl_L_lysine <=> S_Adenosyl_homocysteine + Protein_N6_N6_N6_trimethyl_L_lysine	wMELPOP332
rxn10206_c0	anteisoheptadecanoyl glycerol 3 phosphate O acyltransferase	Glycerol_3_phosphate + fa12coa --> CoA + 1_anteisoheptadecanoyl_sn_glycerol_3_phosphate	wMELPOP786 and wMELPOP1122
rxn10202_c0	glycerol 3 phosphate acyl coa acyltransferase 16 0	H + Glycerol_3_phosphate + Palmitoyl_CoA --> CoA + 1_hexadecanoyl_sn_glycerol_3_phosphate	wMELPOP1122 and wMELPOP786
rxn06735_c0	CMP N acetylneuraminate alpha N acetylneuraminyl 2 3 beta D galactoside alpha 2 8 N acetylneuraminyltransferase	CMP_N_acetylneuraminate + GM3 <=> CMP + H + GD3	wMELPOP383 or wMELPOP661
rxn06804_c0	S adenosyl L methionine cytochrome c L lysine N6 methyltransferase	S_Adenosyl_L_methionine + Protein_N6_methyl_L_lysine <=> S_Adenosyl_homocysteine + H + Protein_N6_N6_dimethyl_L_lysine	wMELPOP332
rxn00834_c0	IMP NAD oxidoreductase	H2O + NAD + IMP <=> NADH + H + XMP	wMELPOP55
rxn00599_c0	succinyl CoA glycine C succinyltransferase decarboxylating	Glycine + H + Succinyl_CoA --> CoA + CO2 + 5_Aminolevulinate	wMELPOP465
rxn01671_c0	ATP N ribosylnicotinamide 5 phosphotransferase	ATP + N_Ribosylnicotinamide <=> ADP + H + Nicotinamide_ribonucleotide	wMELPOP625
rxn02362_c0	R03298	ATP + DPG <=> ADP + Phosphate + H + cDPG	wMELPOP19
rxn12642_c0	RXN0 6978c	H2O + Ala_His <=> L_Alanine + L_Histidine	wMELPOP130 or wMELPOP29
rxn05313_c0	phosphate transport inout via three Na symporter	Phosphate_e0 + 3.0 Na_e0 <=> Phosphate + 3.0 Na	wMELPOP538 or wMELPOP536
rxn07673_c0	hydroxycinnamoyl CoA anthocyanidin 3 5 diglucoside 5 O glucoside 6 O hydroxycinnamoyltransferase	4_Coumaroyl_CoA + Delphin <=> CoA + Delphinidin_3_O_beta_D_glucoside_5_O_6_coumaroyl_beta_D_glucoside	wMELPOP99 or wMELPOP1040
rxn00785_c0	D Fructose 6 phosphate D glyceraldehyde 3 phosphate glycolaldehyde transferase	D_fructose_6_phosphate + Glyceraldehyde3_phosphate <=> D_Xylulose5_phosphate + D_Erythrose4_phosphate	wMELPOP365
rxn10806_c0	cytochrome oxidase bd menaquinol 8 2 protons periplasm	0.5 O2 + 2.0 H + Menaquinol_8 --> H2O + 2.0 H_e0 + Menaquinone_8	wMELPOP812 or wMELPOP392 or wMELPOP412
rxn03084_c0	5 Phosphoribosylformylglycinamide L glutamine amido ligase ADP forming	H2O + ATP + L_Glutamine + N_Formyl_GAR --> ADP + Phosphate + L_Glutamate + H + 5_Phosphoribosylformylglycinamidine	wMELPOP759 and wMELPOP1172 and wMELPOP1172
rxn10233_c0	anteisoheptadecanoyl phosphatidylserine decarboxylase	2.0 H + Dianteisoheptadecanoylphosphatidylserine <=> CO2 + Dianteisoheptadecanoylphosphatidylethanolamine	wMELPOP790
rxn06600_c0	S aminomethyldihydrolipoylprotein 6S tetrahydrofolate aminomethyltransferase ammonia forming	Tetrahydrofolate + S_Aminomethyldihydrolipoylprotein --> NH3 + 5_10_Methylenetetrahydrofolate + Dihydrolipolprotein	wMELPOP629
rxn06728_c0	CMP N acetylneuraminate alpha N acetylneuraminyl 2 3 beta D galactoside alpha 2 8 N acetylneuraminyltransferase	CMP_N_acetylneuraminate + alpha_N_Acetylneuraminyl_2_3_beta_D_galactosyl_R <=> CMP + H + alpha_N_Acetylneuraminyl_2_8_alpha_N_acetylneuraminyl_2_3_beta_D__galactosyl_R	wMELPOP661 or wMELPOP383
rxn12635_c0	RXN0 6974c	H2O + Gly_Met <=> Glycine + L_Methionine	wMELPOP130 or wMELPOP29
rxn05297_c0	TRANS RXNBWI 115637cemaizeexpGLT	L_Glutamate_e0 + H_e0 <=> L_Glutamate + H	wMELPOP209
rxn07841_c0	2 Isopentenyl diphosphate ATP delta2 isopentenyltransferase	ATP + DMAPP <=> PPi + H + Isopentenyl_ATP	wMELPOP1199 or wMELPOP1200
rxn05328_c0	Hexadecanoyl acyl carrier protein malonyl CoA C acyltransferasedecarboxylating oxoacyl and enoyl reducing	NADH + H + 2E_Hexadecenoyl_acp --> NAD + hexadecanoyl_acp	wMELPOP51
rxn01851_c0	4 aminobutanal NAD 1 oxidoreductase	H2O + NAD + 4_Aminobutanal --> NADH + 2.0 H + GABA	wMELPOP1085
rxn05323_c0	Tetradecanoyl acyl carrier protein malonyl CoA C acyltransferasedecarboxylating oxoacyl and enoyl reducing	NADH + 2.0 H + 2E_Tetradecenoyl_acp --> NAD + Myristoyl_ACP	wMELPOP51
rxn00077_c0	ATP NAD 2 phosphotransferase	ATP + NAD <=> NADP + ADP + H	wMELPOP735
rxn01388_c0	isocitrate hydro lyase cis aconitate forming	Isocitrate <=> H2O + cis_Aconitate	wMELPOP68
rxn02391_c0	Lysolecithin 2 3 acylmutase	3_Lysolecithin <=> 2_Lysolecithin	wMELPOP557
rxn03638_c0	Acetyl CoA D glucosamine 1 phosphate N acetyltransferase	Acetyl_CoA + D_Glucosamine1_phosphate --> CoA + H + N_Acetyl_D_glucosamine1_phosphate	( wMELPOP1040 or wMELPOP99 ) and ( wMELPOP1040 or wMELPOP99 )
rxn05438_c0	14 methyl trans hexa dec 2 enoyl ACP NAD oxidoreductase A specific	NADH + H + 14_methyl_trans_hexa_dec_2_enoyl_ACP --> NAD + 14_methyl_hexa_decanoyl_ACP	wMELPOP51
rxn05126_c0	R07417	H2O + NAD + gamma_glutamyl_gamma_butyraldehyde --> NADH + 2.0 H + gamma_Glutamyl_GABA	wMELPOP1085
rxn10217_c0	isopentadecanoyl 1 acylglycerol 3 phosphate O acyltransferase	fa3coa + 1_isopentadecanoyl_sn_glycerol_3_phosphate --> CoA + H + 1_2_diisopentadecanoyl_sn_glycerol_3_phosphate	wMELPOP24
rxn10043_c0	cytochrome c oxidase He 2	0.5 O2 + 6.0 H + 2.0 Cytochrome_c2 <=> H2O + 4.0 H_e0 + 2.0 Cytochrome_c3	wMELPOP106 and wMELPOP279 and wMELPOP278
rxn10223_c0	isopentadecanoyl phosphatidate cytidylyltransferase	CTP + 1_2_diisopentadecanoyl_sn_glycerol_3_phosphate <=> PPi + H + CDP_1_2_diisopentadecanoylglycerol	wMELPOP1225
rxn04658_c0	RXN 5183c	NADPH + H + N2_Acetyl_L_aminoadipyl_delta_phosphate --> NADP + Phosphate + N2_Acetyl_L_aminoadipate_semialdehyde	wMELPOP1085
rxn10260_c0	anteisoheptadecanoyl CDPdiacylglycerol sn glycerol 3 phosphate 3 phosphatidyltransferase	Glycerol_3_phosphate + CDP_1_2_dianteisoheptadecanoylglycerol <=> CMP + Dianteisoheptadecanoylphosphatidylglycerophosphate	wMELPOP896
rxn03915_c0	2 formylbenzoate NAD oxidoreductase	H2O + NAD + o_Formylbenzoic_acid <=> NADH + 2.0 H + Phthalate	wMELPOP1085
rxn01368_c0	Cytidine aminohydrolase	H2O + H + Cytidine --> NH3 + Uridine	wMELPOP986
rxn00134_c0	ATP adenosine 5 phosphotransferase	ATP + Adenosine <=> ADP + AMP + H	wMELPOP145
rxn09199_c0	Phosphatidylserine decarboxylase n C14 1	2.0 H + phosphatidylserine_ditetradec_7_enoyl <=> CO2 + phosphatidylethanolamine_ditetradec_7_enoyl	wMELPOP790
rxn05233_c0	2 Deoxyguanosine 5 diphosphate oxidized thioredoxin 2 oxidoreductase	GDP + trdrd --> H2O + dGDP + trdox	wMELPOP167 or wMELPOP155
rxn09109_c0	Phosphatidylglycerol synthase n C14 0	Glycerol_3_phosphate + CDP_1_2_ditetradecanoylglycerol <=> CMP + Phosphatidylglycerophosphate_ditetradecanoyl	wMELPOP896
rxn05375_c0	10 methyl dodecanoyl ACP malonyl acyl carrier protein C acyltransferase decarboxylating	Malonyl_acyl_carrierprotein_ + 10_methyl_dodecanoyl_ACP --> CO2 + ACP + 12_methyl_3_oxo_tetra_decanoyl_ACP	wMELPOP385 and wMELPOP1121
rxn01200_c0	Sedoheptulose 7 phosphate D glyceraldehyde 3 phosphate glycolaldehyde transferase	Glyceraldehyde3_phosphate + Sedoheptulose7_phosphate <=> ribose_5_phosphate + D_Xylulose5_phosphate	wMELPOP365
rxn01241_c0	Dihydrolipoamide NAD oxidoreductase	NAD + Dihydrolipoamide <=> NADH + H + Lipoamide	wMELPOP306 or wMELPOP616
rxn04744_c0	R06935	H2O + NAD + 4_Hydroxymethylsalicylaldehyde <=> NADH + 2.0 H + 4_Hydroxymethylsalicylate	wMELPOP1085
rxn00288_c0	Succinate acceptor oxidoreductase	Fumarate + FADH2 --> FAD + Succinate + H	wMELPOP412 or ( wMELPOP944 and wMELPOP590 )
rxn08550_c0	glycerol 3 phosphate acyltransferase C16 1	2.0 H + Glycerol_3_phosphate + Hexadecenoyl_ACP --> ACP + 1_hexadec_9_enoyl_sn_glycerol_3_phosphate	wMELPOP786 and wMELPOP1122
rxn06060_c0	Thiosulfate thiol sulfurtransferase	2.0 GSH + H2S2O3 <=> H + Sulfite + Oxidized_glutathione + H2S	wMELPOP567
rxn00912_c0	5 10 Methylenetetrahydrofolate 3 methyl 2 oxobutanoate hydroxymethyltransferase	H2O + 3_Methyl_2_oxobutanoate + 5_10_Methylenetetrahydrofolate <=> Tetrahydrofolate + 2_Dehydropantoate	wMELPOP731
rxn03849_c0	biuret amidohydrolase	H2O + Biuret <=> NH3 + Allophanate	wMELPOP128
rxn00122_c0	ATP FMN adenylyltransferase	ATP + FMN --> PPi + FAD	wMELPOP625 and wMELPOP625
rxn06076_c0	2 Deoxycytidine diphosphate oxidized thioredoxin 2 oxidoreductase	CDP + trdrd --> H2O + dCDP + trdox	wMELPOP167 or wMELPOP155
rxn10212_c0	myristoyl 1 acylglycerol 3 phosphate O acyltransferase	H + Myristoyl_CoA + 1_tetradecanoyl_sn_glycerol_3_phosphate --> CoA + 1_2_ditetradecanoyl_sn_glycerol_3_phosphate	wMELPOP24
rxn08294_c0	diacylglycerol kinase n C12 0	ATP + 1_2_Diacyl_sn_glycerol_didodecanoyl <=> ADP + 1_2_didodecanoyl_sn_glycerol_3_phosphate	wMELPOP179
rxn10259_c0	isoheptadecanoyl CDPdiacylglycerol sn glycerol 3 phosphate 3 phosphatidyltransferase	Glycerol_3_phosphate + CDP_1_2_diisoheptadecanoylglycerol <=> CMP + Diisoheptadecanoylphosphatidylglycerophosphate	wMELPOP896
rxn01602_c0	dihydrofolate NADP oxidoreductase	NADP + Dihydrofolate <=> NADPH + H + Folate	wMELPOP1201
rxn07720_c0	hydroxycinnamoyl CoA anthocyanidin 3 5 diglucoside 5 O glucoside 6 O hydroxycinnamoyltransferase	Caffeoyl_CoA + Pelargonin <=> CoA + Pelargonidin_3_glucoside_5_caffeoylglucoside	wMELPOP99 or wMELPOP1040
rxn08094_c0	2 Oxoglutarate dehydrogenase complex	NAD + CoA + 2_Oxoglutarate <=> NADH + CO2 + Succinyl_CoA	wMELPOP496 or wMELPOP616 or wMELPOP980
rxn05223_c0	Biotin ABC transporter	H2O + ATP + BIOT_e0 --> ADP + Phosphate + H + BIOT	wMELPOP397
rxn05433_c0	4 methyl trans hex 2 enoyl ACP NAD oxidoreductase A specific	NADH + H + 4_methyl_trans_hex_2_enoyl_ACP --> NAD + 4_methyl_hexanoyl_ACP	wMELPOP51
rxn05344_c0	Tetradecanoyl acyl carrier protein malonyl acyl carrier protein C acyltransferase decarboxylating	Myristoyl_ACP + Malonyl_acyl_carrierprotein_ --> CO2 + 3_oxohexadecanoyl_acp + ACP	wMELPOP1121 and wMELPOP385
rxn01521_c0	2 Deoxyuridine 5 monophosphate phosphohydrolase	H2O + dUMP --> Phosphate + Deoxyuridine	wMELPOP819
rxn12636_c0	methionyl aminopeptidase	H2O + H + met_L_ala_L <=> L_Alanine + L_Methionine	wMELPOP130 or wMELPOP29
rxn03394_c0	R04987	NADPH + O2 + H + 2_Octaprenylphenol --> H2O + NADP + 2_Octaprenyl_6_hydroxyphenol	wMELPOP1189
rxn11759_c0	5 fluorouridine monophosphate diphosphate phospho alpha D ribosyl transferase	PRPP + 5_FU <=> PPi + 5_Fluorouridine_monophosphate	wMELPOP848
rxn05414_c0	6 methyl 3 oxo heptanoyl ACP NADP oxidoreductase	NADPH + H + 6_methyl_3_oxo_heptanoyl_ACP <=> NADP + 6_methyl_3_hydroxy_heptanoyl_ACP	wMELPOP1129
rxn05596_c0	TRANS RXNBWI 115525cemaizeexpK	H_e0 + K <=> H + K_e0	wMELPOP353 or wMELPOP352
rxn05384_c0	3 methylbutanoyl ACP malonyl acyl carrier protein C acyltransferase decarboxylating	Malonyl_acyl_carrierprotein_ + isovaleryl_ACP --> CO2 + ACP + 5_methyl_3_oxo_hexanoyl_ACP	wMELPOP1121 and wMELPOP385
rxn03094_c0	Glycodeoxycholate amidohydrolase	H2O + Glycodeoxycholate <=> Glycine + Deoxycholate	wMELPOP814
rxn00085_c0	L Glutamate NADP oxidoreductase transaminating	NADP + 2.0 L_Glutamate <=> NADPH + 2_Oxoglutarate + L_Glutamine + H	( wMELPOP1186 or wMELPOP636 or wMELPOP337 or wMELPOP766 ) and ( wMELPOP823 or wMELPOP453 )
rxn00119_c0	ATP UMP phosphotransferase	ATP + H + UMP <=> ADP + UDP	wMELPOP1141 or wMELPOP942
rxn11749_c0	5 deoxy 5 fluorocytidine aminohydrolase	H2O + H + 5_Deoxy_5_fluorocytidine <=> NH3 + Doxifluridine	wMELPOP986
rxn04453_c0	5 hydroxyisourate amidohydrolase	H2O + 5_Hydroxyisourate --> H + 5_Hydroxy_2_oxo_4_ureido_2_5_dihydro_1H_imidazole_5_carboxylate	wMELPOP210
rxn08549_c0	glycerol 3 phosphate acyltransferase C16 0	2.0 H + Glycerol_3_phosphate + Palmitoyl_ACP --> ACP + 1_hexadecanoyl_sn_glycerol_3_phosphate	wMELPOP1122 and wMELPOP786
rxn05468_c0	TRANS RXNAVI 26568ce	O2_e0 <=> O2
rxn09345_c0	Undecaprenyl diphosphate synthase	8.0 Isopentenyldiphosphate + Farnesyldiphosphate <=> 8.0 PPi + 8.0 H + Bactoprenyl_diphosphate	wMELPOP1224
rxn05447_c0	8 methyl trans non 2 enoyl ACP NAD oxidoreductase A specific	NADH + H + 8_methyl_trans_non_2_enoyl_ACP --> NAD + 8_methyl_nonanoyl_ACP	wMELPOP51
rxn01466_c0	Geranyl diphosphate isopentenyl diphosphate geranyltrans transferase	Isopentenyldiphosphate + Geranyldiphosphate <=> PPi + H + Farnesyldiphosphate	( wMELPOP661 and ( wMELPOP383 or wMELPOP661 ) and wMELPOP661 ) or ( wMELPOP383 or wMELPOP661 )
rxn00974_c0	citrate hydro lyase cis aconitate forming	Citrate <=> H2O + cis_Aconitate	wMELPOP68
rxn02008_c0	UDP N acetylmuramoyl L alanine D glutamate ligaseADP forming	ATP + D_Glutamate + UDP_N_acetylmuramoyl_L_alanine --> ADP + Phosphate + H + UDP_N_acetylmuramoyl_L_alanyl_D_glutamate	wMELPOP711
rxn09203_c0	Phosphatidylserine decarboxylase n C18 1	2.0 H + phosphatidylserine_dioctadec_11_enoyl <=> CO2 + phosphatidylethanolamine_dioctadec_11_enoyl	wMELPOP790
rxn03904_c0	UDP N acetylmuramoyl L alanyl gamma D glutamyl meso 2 6 diaminopimeloyl D alanyl D alanine undecaprenyl phosphate phospho N acetylmuramoyl pentapeptide transferase	Undecaprenylphosphate + UDP_N_acetylmuramoyl_L_alanyl_D_glutamyl_6_carboxy_L_lysyl_D_alanyl__D_alanine <=> UMP + Undecaprenyl_diphospho_N_acetylmuramoyl_L_alanyl_D_glutamyl_meso_2_6_diamin...	wMELPOP841
rxn07842_c0	2 Isopentenyl diphosphate ADP delta2 isopentenyltransferase	ADP + DMAPP <=> PPi + H + Isopentenyl_ADP	wMELPOP1199 or wMELPOP1200
rxn02288_c0	Uroporphyrinogen III carboxy lyase	4.0 H + UroporphyrinogenIII <=> 4.0 CO2 + CoproporphyrinogenIII	wMELPOP769
rxn10199_c0	Peptidoglycan subunit synthesis	Undecaprenyl_diphospho_N_acetylmuramoyl__N_acetylglucosamine_L_ala_D_glu_meso_2_6_diaminopimeloyl_D_ala_D_ala + Peptidoglycan_polymer_n_1_subunits <=> Bactoprenyl_diphosphate + Peptidoglyc...	wMELPOP873
rxn00783_c0	2 dehydro 3 deoxy D galactonate 6 phosphate D glyceraldehyde 3 phosphate lyase pyruvate forming	2_Dehydro_3_deoxy_D_galactonate_6_phosphate <=> Pyruvate + Glyceraldehyde3_phosphate	wMELPOP1198
rxn00409_c0	ATP CDP phosphotransferase	ATP + CDP <=> ADP + CTP	wMELPOP374
rxn07885_c0	R08096	H2O + NAD + S___Citronellal <=> NADH + 2.0 H + Citronellate	wMELPOP1085
rxn10052_c0	adenylate kinase Inorganic triphosphate	AMP + Triphosphate <=> ADP + PPi	wMELPOP1141
rxn07672_c0	hydroxycinnamoyl CoA anthocyanidin 3 5 diglucoside 5 O glucoside 6 O hydroxycinnamoyltransferase	4_Coumaroyl_CoA + Cyanin <=> CoA + Cyanidin_3_O_beta_D_glucoside_5_O_6_coumaroyl_beta_D_glucoside	wMELPOP1040 or wMELPOP99
rxn04133_c0	R06064	H2O + 5_Hydroxyisourate --> CO2 + H + Allantoin
rxn00193_c0	glutamate racemase	L_Glutamate <=> D_Glutamate	wMELPOP399
rxn05326_c0	Hexanoyl acyl carrier protein malonyl CoA C acyltransferasedecarboxylating oxoacyl and enoyl reducing	NADH + H + 2E_Hexenoyl_acp --> NAD + Hexanoyl_ACP	wMELPOP51
rxn07465_c0	L 2 4 diaminobutanoate carboxy lyase	H + L_2_4_Diaminobutyrate <=> CO2 + 1_3_Propanediamine	wMELPOP904
rxn03164_c0	UDP N acetylmuramoyl L alanyl D glutamyl meso 2 6 diaminoheptanedioate D alanyl D alanine ligaseADP forming	ATP + Ala_Ala + UDP_N_acetylmuramoyl_L_alanyl_D_gamma_glutamyl_meso_2_6_diaminopimelate --> ADP + Phosphate + H + UDP_N_acetylmuramoyl_L_alanyl_D_glutamyl_6_carboxy_L_lysyl_D_alan...	wMELPOP866
rxn00256_c0	acetyl CoA oxaloacetate C acetyltransferase thioester hydrolysing	H2O + Acetyl_CoA + Oxaloacetate --> CoA + H + Citrate	wMELPOP26
rxn08335_c0	S dihydroorotate quinone oxidoreductase	S_Dihydroorotate + Ubiquinone_8 --> Orotate + Ubiquinol_8	wMELPOP427
rxn03004_c0	10 Formyltetrahydrofolate 5 phosphoribosylglycinamide formyltransferase	10_Formyltetrahydrofolate + GAR <=> H + Tetrahydrofolate + N_Formyl_GAR	wMELPOP629 or wMELPOP629
rxn10232_c0	isoheptadecanoyl phosphatidylserine decarboxylase	2.0 H + Diisoheptadecanoylphosphatidylserine <=> CO2 + Diisoheptadecanoylphosphatidylethanolamine	wMELPOP790
rxn00921_c0	4 hydroxybenzoate carboxy lyase phenol forming	H + 4_Hydroxybenzoate <=> CO2 + Phenol	wMELPOP790
rxn02015_c0	Taurocholate amidohydrolase	H2O + Taurocholate <=> Taurine + Cholate	wMELPOP814
rxn05368_c0	8 methyl 3 oxo decanoyl ACP NADP oxidoreductase	NADPH + H + 8_methyl_3_oxo_decanoyl_ACP <=> NADP + 8_methyl_3_hydroxy_decanoyl_ACP	wMELPOP1129
rxn05360_c0	4 methyl 3 oxo hexanoyl ACP NADP oxidoreductase	NADPH + H + 4_methyl_3_oxo_hexanoyl_ACP <=> NADP + 4_methyl_3_hydroxy_hexanoyl_ACP	wMELPOP1129
rxn05421_c0	8 methyl nonanoyl ACP malonyl acyl carrier protein C acyltransferase decarboxylating	Malonyl_acyl_carrierprotein_ + 8_methyl_nonanoyl_ACP --> CO2 + ACP + 10_methyl_3_oxo_undecanoyl_ACP	wMELPOP385 and wMELPOP1121
rxn01485_c0	D Glucosamine 1 phosphate 1 6 phosphomutase	D_Glucosamine1_phosphate <=> D_Glucosamine_phosphate	wMELPOP557
rxn09104_c0	phosphatidylglycerol phosphate phosphatase periplasm n C16 0	H2O + Phosphatidylglycerophosphate_dihexadecanoyl --> Phosphate + H + Phosphatidylglycerol_dihexadecanoyl	wMELPOP593
rxn03031_c0	Succinyl CoA 2 3 4 5 tetrahydropyridine 2 6 dicarboxylate N succinyltransferase	CoA + N_Succinyl_L_2_amino_6_oxopimelate --> H2O + Succinyl_CoA + tetrahydrodipicolinate	wMELPOP578 or wMELPOP578
rxn09207_c0	Phosphatidylserine syntase n C14 1	L_Serine + CDP_1_2_ditetradec_7_enoylglycerol --> CMP + 2.0 H + phosphatidylserine_ditetradec_7_enoyl	wMELPOP789
rxn09296_c0	hydrogen peroxide reductase thioredoxin	H2O2 + trdrd --> 2.0 H2O + trdox	wMELPOP1196
rxn00239_c0	ATP GMP phosphotransferase	ATP + H + GMP <=> ADP + GDP	wMELPOP942 or wMELPOP942
rxn00441_c0	R00621	2_Oxoglutarate + TPP + H --> CO2 + 3_Carboxy_1_hydroxypropyl_ThPP	wMELPOP496
rxn00183_c0	L Glutamate 5 semialdehyde NAD oxidoreductase	H2O + NAD + L_Glutamate5_semialdehyde --> NADH + L_Glutamate + 2.0 H	wMELPOP67
rxn09107_c0	phosphatidylglycerol phosphate phosphatase periplasm n C18 1	H2O + Phosphatidylglycerophosphate_dioctadec_11_enoyl --> Phosphate + H + Phosphatidylglycerol_dioctadec_11_enoyl	wMELPOP593
rxn00950_c0	Cystathionine L homocysteine lyase deaminating	H2O + Cystathionine --> NH3 + Pyruvate + Homocysteine	wMELPOP1181
rxn10268_c0	isopentadecanoyl Phosphatidylglycerophosphate phosphohydrolase	H2O + Diisopentadecanoylphosphatidylglycerophosphate --> Phosphate + H + Diisopentadecanoylphosphatidylglycerol	wMELPOP593
rxn10220_c0	isoheptadecanoyl phosphatidate cytidylyltransferase	CTP + 1_2_diisoheptadecanoyl_sn_glycerol_3_phosphate <=> PPi + H + CDP_1_2_diisoheptadecanoylglycerol	wMELPOP1225
rxn05464_c0	trans Octodec 2 enoyl ACP NAD oxidoreductase A specific	NADH + H + trans_Octodec_2_enoyl_ACP --> NAD + Octodecanoyl_ACP	wMELPOP51
rxn10261_c0	isotetradecanoyl CDPdiacylglycerol sn glycerol 3 phosphate 3 phosphatidyltransferase	Glycerol_3_phosphate + CDP_1_2_diisotetradecanoylglycerol <=> CMP + Diisotetradecanoylphosphatidylglycerophosphate	wMELPOP896
rxn01964_c0	L serine hydro lyase adding 1 C indol 3 ylglycerol 3 phosphate L tryptophan and glyceraldehyde 3 phosphate forming	L_Serine + Indoleglycerol_phosphate --> H2O + L_Tryptophan + Glyceraldehyde3_phosphate	wMELPOP122
rxn01519_c0	dUTP nucleotidohydrolase	H2O + dUTP --> PPi + 2.0 H + dUMP	wMELPOP224
rxn10255_c0	isotetradecanoyl Diacylglycerol kinase	ATP + 1_2_Diisotetradecanoyl_sn_glycerol <=> ADP + 1_2_diisotetradecanoyl_sn_glycerol_3_phosphate	wMELPOP179
rxn06759_c0	R04649	CMP_N_acetylneuraminate + GM1 <=> CMP + H + GD1b	wMELPOP383 or wMELPOP661
rxn09108_c0	Phosphatidylglycerol synthase n C12 0	Glycerol_3_phosphate + CDP_1_2_didodecanoylglycerol <=> CMP + Phosphatidylglycerophosphate_didodecanoyl	wMELPOP896
rxn00224_c0	protoheme ferro lyase protoporphyrin forming	Protoporphyrin + Fe2 <=> Heme + 2.0 H	wMELPOP377
rxn01513_c0	ATP dTMP phosphotransferase	ATP + H + dTMP <=> ADP + dTDP	wMELPOP439
rxn05372_c0	10 methyl 3 oxo dodecanoyl ACP NADP oxidoreductase	NADPH + H + 10_methyl_3_oxo_dodecanoyl_ACP <=> NADP + 10_methyl_3_hydroxy_dodecanoyl_ACP	wMELPOP1129
rxn08307_c0	CDP diacylglycerol synthetase n C14 0	CTP + 1_2_ditetradecanoyl_sn_glycerol_3_phosphate <=> PPi + H + CDP_1_2_ditetradecanoylglycerol	wMELPOP1225
rxn05426_c0	12 methyl 3 oxo tridecanoyl ACP NADP oxidoreductase	NADPH + H + 12_methyl_3_oxo_tridecanoyl_ACP <=> NADP + 12_methyl_3_hydroxy_tridecanoyl_ACP	wMELPOP1129
rxn00209_c0	Pyridoxine 5 phosphate oxygen oxidoreductase	O2 + Pyridoxine_phosphate --> Pyridoxal_phosphate + H2O2	wMELPOP174
rxn02474_c0	5 amino 6 5 phosphoribitylaminouracil NADP 1 oxidoreductase	NADP + 5_Amino_6__5_phosphoribitylaminouracil <=> NADPH + H + 5_Amino_6__5_phosphoribosylaminouracil	wMELPOP572 or wMELPOP572
rxn06517_c0	S Alkyl L cysteine S oxide alkyl sulfenate lyase	S_Alkyl_L_cysteine_S_oxide <=> Dehydroalanine + Alkyl_sulfenate	wMELPOP1181
rxn12645_c0	methionyl aminopeptidase	H2O + gly_asn_L <=> Glycine + L_Asparagine	wMELPOP130 or wMELPOP29
rxn09208_c0	Phosphatidylserine syntase n C16 0	L_Serine + CDP_1_2_dihexadecanoylglycerol --> CMP + 2.0 H + phosphatidylserine_dihexadecanoyl	wMELPOP789
rxn05439_c0	5 methyl trans hex 2 enoyl ACP NAD oxidoreductase A specific	NADH + H + 5_methyl_trans_hex_2_enoyl_ACP --> NAD + 5_methyl_hexanoyl_ACP	wMELPOP51
rxn10211_c0	palmitoyl 1 acylglycerol 3 phosphate O acyltransferase	Palmitoyl_CoA + 1_hexadecanoyl_sn_glycerol_3_phosphate --> CoA + 1_2_dihexadecanoyl_sn_glycerol_3_phosphate	wMELPOP24
rxn08295_c0	diacylglycerol kinase n C14 0	ATP + 1_2_Diacyl_sn_glycerol_ditetradecanoyl <=> ADP + 1_2_ditetradecanoyl_sn_glycerol_3_phosphate	wMELPOP179
rxn05638_c0	TRANS RXNBWI 115637cemaizeexpPRO	H_e0 + L_Proline_e0 <=> H + L_Proline	wMELPOP777 or wMELPOP964 or wMELPOP773 or wMELPOP30 or wMELPOP912 or wMELPOP775 or wMELPOP776 or wMELPOP131
rxn01603_c0	7 8 dihydropteroate L glutamate ligase ADP forming	ATP + L_Glutamate + Dihydropteroate --> ADP + Phosphate + H + Dihydrofolate	wMELPOP793 and wMELPOP793
rxn00686_c0	5 6 7 8 tetrahydrofolate NADP oxidoreductase	NADP + Tetrahydrofolate <=> NADPH + H + Dihydrofolate	wMELPOP1201
rxn00905_c0	2 dehydropantoate formaldehyde lyase 3 methyl 2 oxobutanoate forming	2_Dehydropantoate <=> Formaldehyde + 3_Methyl_2_oxobutanoate	wMELPOP731
rxn05456_c0	14 methyl pentadecanoyl ACP acyl carrier protein transferase	CoA + 2.0 H + 14_methyl_pentadecanoyl_ACP <=> fa6coa + ACP	wMELPOP733
rxn09112_c0	Phosphatidylglycerol synthase n C16 1	Glycerol_3_phosphate + CDP_1_2_dihexadec_9_enoylglycerol <=> CMP + Phosphatidylglycerophosphate_dihexadec_9_enoyl	wMELPOP896
rxn06075_c0	2 Deoxyuridine 5 diphosphate oxidized thioredoxin 2 oxidoreductase	UDP + trdrd --> H2O + dUDP + trdox	wMELPOP167 or wMELPOP155
rxn00689_c0	Tetrahydrofolate L glutamate gamma ligase ADP forming	ATP + L_Glutamate + Tetrahydrofolate --> ADP + Phosphate + H + THF_L_glutamate	wMELPOP1202 or ( wMELPOP793 and wMELPOP793 )
rxn05289_c0	NADPH oxidized thioredoxin oxidoreductase	NADPH + H + trdox <=> NADP + trdrd	wMELPOP620 or wMELPOP1120
rxn01973_c0	N Succinyl LL 2 6 diaminoheptanedioate amidohydrolase	H2O + N_Succinyl_L_2_6_diaminopimelate <=> Succinate + LL_2_6_Diaminopimelate	wMELPOP649
rxn05467_c0	CO2 transporter via diffusion	CO2_e0 <=> CO2
rxn00117_c0	ATP UDP phosphotransferase	ATP + UDP <=> ADP + UTP	wMELPOP374
rxn05343_c0	Octanoyl acyl carrier protein malonyl acyl carrier protein C acyltransferase decarboxylating	Octanoyl_ACP + Malonyl_acyl_carrierprotein_ --> CO2 + 3_oxodecanoyl_acp + ACP	wMELPOP1121 and wMELPOP385
rxn05425_c0	10 methyl undecanoyl ACP malonyl acyl carrier protein C acyltransferase decarboxylating	Malonyl_acyl_carrierprotein_ + 10_methyl_undecanoyl_ACP --> CO2 + ACP + 12_methyl_3_oxo_tridecanoyl_ACP	wMELPOP385 and wMELPOP1121
rxn03395_c0	S adenosyl L methionine 3 all trans octaprenylbenzene 1 2 diol 2 O methyltransferase	S_Adenosyl_L_methionine + 2_Octaprenyl_6_hydroxyphenol <=> S_Adenosyl_homocysteine + H + 2_Octaprenyl_6_methoxyphenol	wMELPOP332
rxn01641_c0	5 Formiminotetrahydrofolate L glutamate N formiminotransferase	L_Glutamate + 5_Formiminotetrahydrofolate <=> Tetrahydrofolate + N_Formimino_L_glutamate	wMELPOP730
rxn08298_c0	diacylglycerol kinase n C16 1	ATP + 1_2_Diacyl_sn_glycerol_dihexadec_9_enoyl <=> ADP + 1_2_dihexadec_9_enoyl_sn_glycerol_3_phosphate	wMELPOP179
rxn00293_c0	UTP N acetyl alpha D glucosamine 1 phosphate uridylyltransferase	UTP + N_Acetyl_D_glucosamine1_phosphate <=> PPi + UDP_N_acetylglucosamine	( wMELPOP99 or wMELPOP1040 ) and ( wMELPOP1040 or wMELPOP99 )
rxn05383_c0	3 methylbutanoyl CoA acyl carrier protein transferase	Isovaleryl_CoA + ACP <=> CoA + H + isovaleryl_ACP	wMELPOP733
rxn00839_c0	ATP dADP phosphotransferase	ATP + dADP <=> ADP + dATP	wMELPOP374
rxn10336_c0	stearoyl cardiolipin synthase	2.0 Phosphatidylglycerol_dioctadecanoyl --> Glycerol + Stearoylcardiolipin_B_subtilis
rxn03901_c0	undecaprenyl diphosphate phosphohydrolase	H2O + Bactoprenyl_diphosphate --> Phosphate + 2.0 H + Undecaprenylphosphate
rxn02287_c0	S adenosyl L methionine uroporphyrin III C methyltransferase	2.0 S_Adenosyl_L_methionine + UroporphyrinogenIII --> 2.0 S_Adenosyl_homocysteine + H + Precorrin_2
rxn02000_c0	dTDP 4 dehydro 6 deoxy D glucose 3 5 epimerase	dTDP_4_oxo_6_deoxy_D_glucose --> dTDP_4_oxo_L_rhamnose
rxn05010_c0	S adenosyl L methionine sarcosine N methyltransferase	S_Adenosyl_homocysteine + H + Dimethylglycine --> S_Adenosyl_L_methionine + Sarcosine
rxn08709_c0	LPS heptose kinase II LPS core synthesis	ATP + heptosyl_phospho_heptosyl_heptosyl_kdo2_lipidA --> ADP + H + phospho_heptosyl_phospho_heptosyl_heptosyl_kdo2_lipidA
rxn01207_c0	4 methyl 2 oxopentanoate NAD oxidoreductase CoA mehtylpropanoylating	NAD + CoA + 4MOP --> NADH + CO2 + Isovaleryl_CoA
rxn03537_c0	R05222	GTP + Adenosyl_cobinamide_phosphate --> PPi + H + Adenosylcobinamide_GDP
rxn03150_c0	R04594	H2O + alpha_Ribazole_5_phosphate --> Phosphate + alpha_Ribazole
rxn05361_c0	4 methyl 3 hydroxy hexanoyl ACP hydro lyase	4_methyl_3_hydroxy_hexanoyl_ACP --> H2O + 4_methyl_trans_hex_2_enoyl_ACP
rxn10473_c0	chloride Cl 1 transport via diffusion extracellular to periplasm	Cl__e0 --> Cl_
rxn03182_c0	CMP 3 deoxy D manno oct 2 ulosonate lipid IVA 3 deoxy D manno oct 2 ulosonate transferase	CMP_KDO + Lipid_IVA --> CMP + H + KDO_lipid_IVA
rxn01675_c0	dTTP alpha D glucose 1 phosphate thymidylyltransferase	Glucose_1_phosphate + TTP --> PPi + dTDPglucose
rxn05291_c0	b ketoacyl synthetase palmitate n C16 0	6.0 H2O + 14.0 NADP + 8.0 CoA + 7.0 CO2 + Palmitate --> 14.0 NADPH + Acetyl_CoA + 20.0 H + 7.0 Malonyl_CoA
rxn10163_c0	Tetradecanoate transport via proton symport	H_e0 + Myristic_acid_e0 --> H + Myristic_acid
rxn02063_c0	squalene NADPH oxygen oxidoreductase 2 3 epoxidizing	H2O + NADP + Squalene_2_3_oxide --> NADPH + O2 + H + Supraene
rxn05318_c0	TRANS RXN 203ce	H_e0 + Adenosine_e0 --> H + Adenosine
rxn06848_c0	R05075	Lauroyl_KDO2_lipid_IVA + Myristoyl_ACP --> kdo2_lipid_a + ACP
rxn12663_c0	GTP transport via diffusion extracellular to periplasm	GTP_e0 --> GTP
rxn04147_c0	squalene synthase	NADP + 2.0 PPi + H + Supraene --> NADPH + 2.0 Farnesyldiphosphate
rxn05307_c0	TRANS RXNBWI 115637cemaizeexpSER	L_Serine_e0 + H_e0 --> L_Serine + H
rxn05539_c0	oligopeptide transporting ATPase	H2O + ATP + Cys_Gly_e0 --> ADP + Phosphate + H + Cys_Gly
rxn02331_c0	phosphoenolpyruvate D arabinose 5 phosphate C 1 carboxyvinyltransferase phosphate hydrolysing 2 carboxy 2 oxoethyl forming	H2O + Phosphoenolpyruvate + D_Arabinose5_phosphate --> Phosphate + 3_Deoxy_D_manno_octulosonate8_phosphate
rxn05406_c0	15 methyl 3 hydroxy hexa decanoyl ACP hydro lyase	15_methyl_3_hydroxy_hexa_decanoyl_ACP --> H2O + 15_methyl_trans_hexa_dec_2_enoyl_ACP
rxn00364_c0	ATP CMP phosphotransferase	ATP + CMP + H --> ADP + CDP
rxn00056_c0	FeII oxygen oxidoreductase	2.0 H2O + 4.0 fe3 --> O2 + 4.0 H + 4.0 Fe2
rxn01997_c0	dTDPglucose 4 6 hydro lyase	dTDPglucose --> H2O + dTDP_4_oxo_6_deoxy_D_glucose
rxn08583_c0	galactosyltransferase I LPS core synthesis	UDP_glucose + glucosyl_inner_core_oligosaccharide_lipid_A --> UDP + galactosyl_glucosyl_inner_core_oligosaccharide_lipid_A
rxn09686_c0	TRANS RXNAVI 26378cebrachyexpTTP	TTP_e0 --> TTP
rxn10162_c0	Hexadecanoate transport via proton symport	H_e0 + Palmitate_e0 --> H + Palmitate
rxn01258_c0	chorismate hydroxymutase	Isochorismate --> Chorismate
rxn00340_c0	L aspartate ammonia ligase AMP forming	ATP + NH3 + L_Aspartate --> PPi + AMP + 2.0 H + L_Asparagine
rxn12850_c0	Gly Phe ABC transporters	H2O + ATP + Gly_Phe_e0 --> ADP + Phosphate + H + Gly_Phe
rxn05144_c0	Pyridoxal 5 phosphate synthase	L_Glutamine + Glyceraldehyde3_phosphate + D_Ribulose5_phosphate --> 3.0 H2O + Phosphate + Pyridoxal_phosphate + L_Glutamate + H
rxn02832_c0	1R 6R 6 hydroxy 2 succinylcyclohexa 2 4 diene 1 carboxylate hydrolyase 2 succinylbenzoate forming	H2O + Succinylbenzoate --> SHCHC
rxn02897_c0	Nicotinate nucleotide dimethylbenzimidazole phospho D ribosyltransferase	Nicotinate_ribonucleotide + Dimethylbenzimidazole --> H + Niacin + alpha_Ribazole_5_phosphate
rxn01575_c0	L Isoleucine 2 oxoglutarate aminotransferase	2_Oxoglutarate + L_Isoleucine --> L_Glutamate + 3MOP
rxn10161_c0	Octadecanoate transport via proton symport	H_e0 + ocdca_e0 --> H + ocdca
rxn05390_c0	7 methyl 3 hydroxy octanoyl ACP hydro lyase	7_methyl_3_hydroxy_octanoyl_ACP --> H2O + 7_methyl_trans_oct_2_enoyl_ACP
rxn01048_c0	D Xylulose 5 phosphate formaldehyde glycolaldehydetransferase	Glyceraldehyde3_phosphate + Glycerone --> Formaldehyde + D_Xylulose5_phosphate
rxn08708_c0	LPS heptose kinase I LPS core synthesis	ATP + heptosyl_heptosyl_kdo2_lipidA --> ADP + 4.0 H + phospho_heptosyl_heptosyl_kdo2_lipidA
rxn05535_c0	oligopeptide transporting ATPase	H2O + ATP + Gly_Met_e0 --> ADP + Phosphate + H + Gly_Met
rxn05369_c0	8 methyl 3 hydroxy decanoyl ACP hydro lyase	8_methyl_3_hydroxy_decanoyl_ACP --> H2O + 8_methyl_trans_dec_2_enoyl_ACP
rxn09225_c0	rhamnosyltransferase I LPS core biosynthesis	4.0 H + dTDP_rhamnose + kdo_phospho_heptosyl_phospho_heptosyl_heptosyl_kdo2_lipidA --> dTDP + inner_core_oligosaccharide_lipid_A
rxn05300_c0	TRANS RXNBWI 115637cemaizeexpTHR	H_e0 + L_Threonine_e0 --> H + L_Threonine
rxn05148_c0	Heme transport via ABC system	H2O + ATP + Heme_e0 --> ADP + Phosphate + Heme + H
rxn05303_c0	TRANS RXNBWI 115637cemaizeexpARG	L_Arginine_e0 + H_e0 --> L_Arginine + H
rxn05398_c0	11 methyl 3 hydroxy dodecanoyl ACP hydro lyase	11_methyl_3_hydroxy_dodecanoyl_ACP --> H2O + 11_methyl_trans_dodec_2_enoyl_ACP
rxn03146_c0	UDP 3 O 3R 3 hydroxymyristoyl N acetylglucosamine amidohydrolase	H2O + UDP_3_O_beta_hydroxymyristoyl_N_acetylglucosamine --> Acetate + UDP_3_O_beta_hydroxymyristoyl_D_glucosamine
rxn13160_c0	Fatty acid dodecanoate transport via facilitated irreversible diffusion extracellular to periplasm	ddca_e0 --> ddca
rxn10145_c0	M diaminopimelic acid ABC transport periplasm	H2O + ATP + meso_2_6_Diaminopimelate_e0 --> ADP + Phosphate + H + meso_2_6_Diaminopimelate
rxn05299_c0	TRANS RXNBWI 115637cemaizeexpHIS	H_e0 + L_Histidine_e0 --> H + L_Histidine
rxn03181_c0	ATP 2 3 2 3 tetrakis3 hydroxytetradecanoyl D glucosaminyl beta D 1 6 glucosaminyl alpha phosphate 4 O phosphotransferase	ATP + Lipid_A_disaccharide --> ADP + H + Lipid_IVA
rxn03917_c0	D glycero beta D manno heptose 7 phosphate aldose ketose isomerase	Sedoheptulose7_phosphate --> D_Glycero_D_manno_heptose7_phosphate
rxn09677_c0	glutathione ox transport via diffusion extracellular to periplasm	Oxidized_glutathione_e0 --> Oxidized_glutathione
rxn05663_c0	TRANS RXNBWI 115637cemaizeexpTRP	L_Tryptophan_e0 + H_e0 --> L_Tryptophan + H
rxn05373_c0	10 methyl 3 hydroxy dodecanoyl ACP hydro lyase	10_methyl_3_hydroxy_dodecanoyl_ACP --> H2O + 10_methyl_trans_dodec_2_enoyl_ACP
rxn04675_c0	menaquinone biosynthesis protein related	CO2 + Pyruvate + SHCHC --> 2_Oxoglutarate + H + Isochorismate
rxn05381_c0	14 methyl 3 hydroxy hexa decanoyl ACP hydro lyase	14_methyl_3_hydroxy_hexa_decanoyl_ACP --> H2O + 14_methyl_trans_hexa_dec_2_enoyl_ACP
rxn02005_c0	trehalose transport via PEP Pyr PTS	Phosphoenolpyruvate + TRHL_e0 --> Pyruvate + Trehalose_6_phosphate
rxn09128_c0	Phospholipase A1 phosphatidate n C18 0 periplasm	H + ocdca + 2_octadecanoyl_sn_glycerol_3_phosphate --> H2O + 1_2_dioctadecanoyl_sn_glycerol_3_phosphate
rxn05645_c0	riboflavin transport in via proton symport	H_e0 + Riboflavin_e0 --> H + Riboflavin
rxn05244_c0	TRANS RXNBWI 115637cemaizeexpILE	H_e0 + L_Isoleucine_e0 --> H + L_Isoleucine
rxn05669_c0	TRANS RXNBWI 115637cemaizeexpVAL	H_e0 + L_Valine_e0 --> H + L_Valine
rxn03916_c0	ATP D glycero beta D manno heptose 1 phosphate adenylyltransferase	ATP + D_Glycero_D_manno_heptose1_phosphate --> PPi + ADP_D_glycero_D_manno_heptose
rxn00704_c0	alpha D Glucose 1 phosphate 1 6 phosphomutase	D_glucose_6_phosphate --> Glucose_1_phosphate
rxn10474_c0	cobalt Co2 transport via diffusion extracellular to periplasm	Co2_e0 --> Co2
rxn02774_c0	S Adenosyl L methionine uroporphyrin III C methyltransferase	NAD + Precorrin_2 --> NADH + 2.0 H + Sirohydrochlorin
rxn05394_c0	9 methyl 3 hydroxy decanoyl ACP hydro lyase	9_methyl_3_hydroxy_decanoyl_ACP --> H2O + 9_methyl_trans_dec_2_enoyl_ACP
rxn00849_c0	D Alanine 2 oxoglutarate aminotransferase	Pyruvate + D_Glutamate --> 2_Oxoglutarate + D_Alanine
rxn12860_c0	ATP dependent permease AUS1	Lanosterol_e0 --> Lanosterol
rxn08620_c0	glucosyltransferase III LPS core synthesis	UDP_glucose + glucosyl_galactosyl_glucosyl_inner_core_oligosaccharide_lipid_A --> UDP + glucosyl_glucosyl_galactosyl_glucosyl_inner_core_oligosaccharide_lipid_A
rxn05579_c0	Glycine betaine transport via proton symport reversible	H_e0 + BET_e0 --> H + BET
rxn02898_c0	O Succinylbenzoyl CoA 1 4 dihydroxy 2 naphthoate lyase	CoA + 1_4_Dihydroxy_2_naphthoate --> Succinylbenzoyl_CoA
rxn00270_c0	S Adenosyl L methionine glycine N methyltransferase	S_Adenosyl_homocysteine + H + Sarcosine --> S_Adenosyl_L_methionine + Glycine
rxn02269_c0	S 3 methyl 2 oxopentanoate NAD 2 oxidoreductase CoA methylbutanoylating	NAD + CoA + 3MOP --> NADH + CO2 + 2_Methylbutyryl_CoA
rxn00137_c0	Adenosine 3 5 bisphosphate 3 phosphohydrolase	H2O + Adenosine_3_5_bisphosphate --> Phosphate + AMP
rxn03919_c0	D glycero beta D manno heptose 1 7 bisphosphate 7 phosphohydrolase	H2O + D_Glycero_D_manno_heptose1_7_bisphosphate --> Phosphate + D_Glycero_D_manno_heptose1_phosphate
rxn09674_c0	TRANS RXN 58cp	L_Lysine_e0 + H_e0 --> L_Lysine + H
rxn03538_c0	R05223	alpha_Ribazole + Adenosylcobinamide_GDP --> H + GMP + Calomide
rxn02056_c0	S Adenosyl L methionine uroporphyrin III C methyltransferase	Sirohydrochlorin + Fe2 --> 2.0 H + Siroheme
rxn05386_c0	5 methyl 3 hydroxy hexanoyl ACP hydro lyase	5_methyl_3_hydroxy_hexanoyl_ACP --> H2O + 5_methyl_trans_hex_2_enoyl_ACP
rxn00605_c0	UDP glucose D glucose 6 phosphate 1 alpha D glucosyltransferase	UDP + Trehalose_6_phosphate --> UDP_glucose + D_glucose_6_phosphate
rxn02831_c0	O Succinylbenzoate CoA ligase AMP forming	PPi + AMP + H + Succinylbenzoyl_CoA --> ATP + CoA + Succinylbenzoate
rxn06865_c0	R05146	kdo2_lipid_iva + Dodecanoyl_ACP --> Lauroyl_KDO2_lipid_IVA + ACP
rxn03130_c0	UDP 2 3 bis3R 3 hydroxymyristoyl alpha D glucosamine 2 3 bis3R 3 hydroxymyristoyl beta D glucosaminyl 1 phosphate phosphohydrolase	H2O + UDP_2_3_bis3_hydroxytetradecanoylglucosamine --> 2.0 H + UMP + Lipid_X
rxn05365_c0	6 methyl 3 hydroxy octanoyl ACP hydro lyase	6_methyl_3_hydroxy_octanoyl_ACP --> H2O + 6_methyl_trans_oct_2_enoyl_ACP
rxn10481_c0	Copper transport via ABC system	H2O + ATP + Cu2_e0 --> ADP + Phosphate + Cu2 + H
rxn04954_c0	5 methyltetrahydrofolate NAD oxidoreductase	NADH + H + 5_10_Methylenetetrahydrofolate --> NAD + 5_Methyltetrahydrofolate
rxn13143_c0	Threonine dehydrogenase	NADH + Acetate + Glycine + 2.0 H --> H2O + NAD + L_Threonine
rxn02304_c0	protoporphyrinogen IX oxygen oxidoreductase	6.0 H2O + 2.0 Protoporphyrin --> 3.0 O2 + 2.0 ProtoporphyrinogenIX
rxn05402_c0	13 methyl 3 hydroxy tetra decanoyl ACP hydro lyase	13_methyl_3_hydroxy_tetra_decanoyl_ACP --> H2O + 13_methyl_trans_tetra_dec_2_enoyl_ACP
rxn03918_c0	ATP D glycero beta D manno heptose 7 phosphate 1 phosphotransferase	ATP + D_Glycero_D_manno_heptose7_phosphate --> ADP + H + D_Glycero_D_manno_heptose1_7_bisphosphate
rxn06723_c0	3R 3 hydroxymyristoyl acyl carrier protein UDP 3 O 3R 3 hydroxymyristoyl alpha D glucosamine N acetyltransferase	UDP_3_O_beta_hydroxymyristoyl_D_glucosamine + HMA --> UDP_2_3_bis3_hydroxytetradecanoylglucosamine + ACP
rxn03159_c0	UDP 2 3 bis3 hydroxytetradecanoylglucosamine 2 3 bis 3 hydroxytetradecanoyl alpha D glucosaminyl 1 phosphate 2 3 bis3 hydroxytetradecanoyl glucosaminyltransferase	UDP_2_3_bis3_hydroxytetradecanoylglucosamine + Lipid_X --> UDP + Lipid_A_disaccharide
rxn05011_c0	S adenosyl L methionine N N dimethylglycine N methyltransferase	S_Adenosyl_homocysteine + H + BET --> S_Adenosyl_L_methionine + Dimethylglycine
rxn12648_c0	TRANS RXNAVI 26378cebrachyexpDGTP	dGTP_e0 --> dGTP
rxn00086_c0	glutathione NADP oxidoreductase	NADPH + H + Oxidized_glutathione --> NADP + 2.0 GSH
rxn03439_c0	CMP 3 deoxy D manno oct 2 ulosonate KDO lipid IVA 3 deoxy D manno oct 2 ulosonate transferase	CMP_KDO + KDO_lipid_IVA --> CMP + H + kdo2_lipid_iva
rxn01265_c0	Nicotinate D ribonucleotide diphosphate phosphoribosyltransferase	PRPP + Niacin --> PPi + Nicotinate_ribonucleotide
rxn08711_c0	RXN0 5061c	ADP_L_glycero_D_manno_heptose + heptosyl_kdo2_lipidA --> ADP + heptosyl_heptosyl_kdo2_lipidA
rxn05029_c0	ATP cobinamide Cobeta adenosyltransferase	ATP + H + Cobinamide --> Triphosphate + Adenosyl_cobinamide
rxn01117_c0	D arabinose 5 phosphate aldose ketose isomerase	D_Ribulose5_phosphate --> D_Arabinose5_phosphate
rxn08020_c0	laurate acyl carrier protein ligase	ATP + ddca + ACP --> PPi + AMP + H + Dodecanoyl_ACP
rxn05651_c0	sulfate transport in via proton symport	Sulfate_e0 + H_e0 --> Sulfate + H
rxn08822_c0	Lysophospholipase L2 2 acylglycerophosphotidate n C18 0	2.0 H + Glycerol_3_phosphate + ocdca --> H2O + 2_octadecanoyl_sn_glycerol_3_phosphate
rxn08333_c0	1 4 dihydroxy 2 naphthoate octaprenyltransferase	1_4_Dihydroxy_2_naphthoate + Farnesylfarnesylgeraniol --> CO2 + PPi + 2_Demethylmenaquinol_8
rxn00830_c0	Isopentenyl diphosphate delta3 delta2 isomerase	DMAPP --> Isopentenyldiphosphate
rxn02404_c0	3 Deoxy D manno octulosonate 8 phosphate 8 phosphohydrolase	H2O + 3_Deoxy_D_manno_octulosonate8_phosphate --> Phosphate + KDO
rxn05267_c0	1 4 dihydroxy 2 naphthoate octaprenyltransferase	NADH + CO2 + PPi + H + 2dmmq7 --> NAD + 1_4_Dihydroxy_2_naphthoate + all_trans_Heptaprenyl_diphosphate
rxn00213_c0	UTP alpha D glucose 1 phosphate uridylyltransferase	UTP + Glucose_1_phosphate --> PPi + UDP_glucose
rxn03536_c0	R05221	ATP + Adenosyl_cobinamide --> ADP + H + Adenosyl_cobinamide_phosphate
rxn02003_c0	dTDP 6 deoxy L mannose NADP 4 oxidoreductase	NADPH + H + dTDP_4_oxo_L_rhamnose --> NADP + dTDP_rhamnose
rxn05618_c0	manganese transport in via proton symport	Mn2_e0 + H_e0 --> Mn2 + H
rxn08710_c0	RXN0 5118c	3.0 H + kdo2_lipid_a + ADP_L_glycero_D_manno_heptose --> ADP + heptosyl_kdo2_lipidA
rxn12851_c0	Gly Try ABC transporters	H2O + ATP + Gly_Tyr_e0 --> ADP + Phosphate + H + Gly_Tyr
rxn05377_c0	12 methyl 3 hydroxy tetra decanoyl ACP hydro lyase	12_methyl_3_hydroxy_tetra_decanoyl_ACP --> H2O + 12_methyl_trans_tetra_dec_2_enoyl_ACP
rxn06729_c0	R 3 Hydroxytetradecanoly acyl carrier protein UDP N acetyl glucosamine 3 O 3 hydroxytetradecanoyltransferase	UDP_N_acetylglucosamine + H + HMA --> UDP_3_O_beta_hydroxymyristoyl_N_acetylglucosamine + ACP
rxn08619_c0	glucosyltransferase II LPS core synthesis	UDP_glucose + galactosyl_glucosyl_inner_core_oligosaccharide_lipid_A --> UDP + glucosyl_galactosyl_glucosyl_inner_core_oligosaccharide_lipid_A
rxn10338_c0	anteisoheptadecanoyl cardiolipin synthase	2.0 Dianteisoheptadecanoylphosphatidylglycerol --> Glycerol + Anteisoheptadecanoylcardiolipin_B_subtilis
rxn13661_c0	S adenosylmethione 2 demthylmenaquinone methyltransferase menaquinone 7	S_Adenosyl_homocysteine + H + Menaquinone_7 --> S_Adenosyl_L_methionine + 2dmmq7
rxn10337_c0	isoheptadecanoyl cardiolipin synthase	2.0 Diisoheptadecanoylphosphatidylglycerol --> Glycerol + Isoheptadecanoylcardiolipin_B_subtilis
rxn00777_c0	D ribose 5 phosphate aldose ketose isomerase	D_Ribulose5_phosphate --> ribose_5_phosphate
rxn08713_c0	heptosyltransferase IV LPS core synthesis	ADP_L_glycero_D_manno_heptose + glucosyl_glucosyl_galactosyl_glucosyl_inner_core_oligosaccharide_lipid_A --> ADP + core_oligosaccharide_lipid_A
rxn02290_c0	S 2 3 Epoxysqualene mutase cyclizing lanosterol forming	Lanosterol --> Squalene_2_3_oxide
rxn12664_c0	Menaquinone transport	Menaquinone_7_e0 --> Menaquinone_7
rxn05213_c0	citrate Ca2 H symporter	Ca2_e0 + H_e0 + Citrate_e0 --> Ca2 + H + Citrate
rxn12849_c0	Gly Leu ABC transporters	H2O + ATP + Gly_Leu_e0 --> ADP + Phosphate + H + Gly_Leu
rxn09657_c0	Thiamine transporter	H_e0 + Thiamin_e0 --> H + Thiamin
rxn09696_c0	S adenosylmethionine permease SAM3	S_Adenosyl_L_methionine_e0 + H_e0 --> S_Adenosyl_L_methionine + H
rxn05687_c0	Transport of putrescine extracellular	H_e0 + Putrescine_e0 --> H + Putrescine
rxn00806_c0	L Leucine 2 oxoglutarate aminotransferase	2_Oxoglutarate + L_Leucine --> L_Glutamate + 4MOP
rxn05736_c0	acyl coenzyme A ligase	ATP + CoA + Myristic_acid --> PPi + AMP + H + Myristoyl_CoA
rxn10832_c0	CoA transporter	CoA_e0 --> CoA
rxn08618_c0	glucosyltransferase I LPS core synthesis	UDP_glucose + inner_core_oligosaccharide_lipid_A --> UDP + 4.0 H + glucosyl_inner_core_oligosaccharide_lipid_A
rxn08954_c0	3 deoxy D manno octulosonic acid transferase III LPS core biosynthesis	CMP_KDO + phospho_heptosyl_phospho_heptosyl_heptosyl_kdo2_lipidA --> CMP + H + kdo_phospho_heptosyl_phospho_heptosyl_heptosyl_kdo2_lipidA
rxn05255_c0	folate transport via proton simport	H_e0 + Folate_e0 --> H + Folate
rxn08712_c0	heptosyltransferase III LPS core synthesis	ADP_L_glycero_D_manno_heptose + phospho_heptosyl_heptosyl_kdo2_lipidA --> ADP + heptosyl_phospho_heptosyl_heptosyl_kdo2_lipidA
rxn03511_c0	ADP D glycero D manno heptose 6 epimerase	ADP_D_glycero_D_manno_heptose --> ADP_L_glycero_D_manno_heptose
rxn13360_c0	NADP transporter	NADP_e0 --> NADP
rxn00851_c0	D alanine D alanine ligase ADP forming	ATP + 2.0 D_Alanine --> ADP + Phosphate + H + Ala_Ala
rxn00966_c0	chorismate pyruvate lyase 4 hydroxybenzoate forming	Chorismate --> Pyruvate + 4_Hydroxybenzoate
rxn05175_c0	spermidine transport via ABC system	H2O + ATP + Spermidine_e0 --> ADP + Phosphate + H + Spermidine
EX_cpd00001_e0	EX H2O e0	H2O_e0 <=>
EX_cpd00023_e0	EX L Glutamate e0	L_Glutamate_e0 <=>
EX_cpd00971_e0	EX Na e0	Na_e0 <=>
EX_cpd00067_e0	EX H e0	H_e0 <=>
EX_cpd00080_e0	EX Glycerol 3 phosphate e0	Glycerol_3_phosphate_e0 <=>
EX_cpd00009_e0	EX Phosphate e0	Phosphate_e0 <=>
EX_cpd00034_e0	EX Zn2 e0	Zn2_e0 <=>
EX_cpd00254_e0	EX Mg e0	Mg_e0 <=>
EX_cpd00035_e0	EX L Alanine e0	L_Alanine_e0 <=>
EX_cpd00129_e0	EX L Proline e0	L_Proline_e0 <=>
EX_cpd10516_e0	EX fe3 e0	fe3_e0 <=>
EX_cpd00104_e0	EX BIOT e0	BIOT_e0 <=>
EX_cpd00205_e0	EX K e0	K_e0 <=>
EX_cpd00007_e0	EX O2 e0	O2_e0 <=>
EX_cpd00011_e0	EX CO2 e0	CO2_e0 <=>
EX_cpd11416_c0	EX Biomass	Biomass <=>
EX_cpd00099_e0	EX Cl e0	Cl__e0 <=>
EX_cpd03847_e0	EX Myristic acid e0	Myristic_acid_e0 <=>
EX_cpd00182_e0	EX Adenosine e0	Adenosine_e0 <=>
EX_cpd00038_e0	EX GTP e0	GTP_e0 <=>
EX_cpd00054_e0	EX L Serine e0	L_Serine_e0 <=>
EX_cpd01017_e0	EX Cys Gly e0	Cys_Gly_e0 <=>
EX_cpd00357_e0	EX TTP e0	TTP_e0 <=>
EX_cpd00214_e0	EX Palmitate e0	Palmitate_e0 <=>
EX_cpd15605_e0	EX Gly Phe e0	Gly_Phe_e0 <=>
EX_cpd01080_e0	EX ocdca e0	ocdca_e0 <=>
EX_cpd11591_e0	EX Gly Met e0	Gly_Met_e0 <=>
EX_cpd00161_e0	EX L Threonine e0	L_Threonine_e0 <=>
EX_cpd00028_e0	EX Heme e0	Heme_e0 <=>
EX_cpd00051_e0	EX L Arginine e0	L_Arginine_e0 <=>
EX_cpd01741_e0	EX ddca e0	ddca_e0 <=>
EX_cpd00516_e0	EX meso 2 6 Diaminopimelate e0	meso_2_6_Diaminopimelate_e0 <=>
EX_cpd00119_e0	EX L Histidine e0	L_Histidine_e0 <=>
EX_cpd00111_e0	EX Oxidized glutathione e0	Oxidized_glutathione_e0 <=>
EX_cpd00065_e0	EX L Tryptophan e0	L_Tryptophan_e0 <=>
EX_cpd00794_e0	EX TRHL e0	TRHL_e0 <=>
EX_cpd00220_e0	EX Riboflavin e0	Riboflavin_e0 <=>
EX_cpd00322_e0	EX L Isoleucine e0	L_Isoleucine_e0 <=>
EX_cpd00156_e0	EX L Valine e0	L_Valine_e0 <=>
EX_cpd00149_e0	EX Co2 e0	Co2_e0 <=>
EX_cpd01188_e0	EX Lanosterol e0	Lanosterol_e0 <=>
EX_cpd00540_e0	EX BET e0	BET_e0 <=>
EX_cpd00039_e0	EX L Lysine e0	L_Lysine_e0 <=>
EX_cpd00058_e0	EX Cu2 e0	Cu2_e0 <=>
EX_cpd00241_e0	EX dGTP e0	dGTP_e0 <=>
EX_cpd00048_e0	EX Sulfate e0	Sulfate_e0 <=>
EX_cpd00030_e0	EX Mn2 e0	Mn2_e0 <=>
EX_cpd15606_e0	EX Gly Tyr e0	Gly_Tyr_e0 <=>
EX_cpd11606_e0	EX Menaquinone 7 e0	Menaquinone_7_e0 <=>
EX_cpd00063_e0	EX Ca2 e0	Ca2_e0 <=>
EX_cpd00137_e0	EX Citrate e0	Citrate_e0 <=>
EX_cpd15604_e0	EX Gly Leu e0	Gly_Leu_e0 <=>
EX_cpd00305_e0	EX Thiamin e0	Thiamin_e0 <=>
EX_cpd00017_e0	EX S Adenosyl L methionine e0	S_Adenosyl_L_methionine_e0 <=>
EX_cpd00118_e0	EX Putrescine e0	Putrescine_e0 <=>
EX_cpd00010_e0	EX CoA e0	CoA_e0 <=>
EX_cpd00393_e0	EX Folate e0	Folate_e0 <=>
EX_cpd00006_e0	EX NADP e0	NADP_e0 <=>
EX_cpd00264_e0	EX Spermidine e0	Spermidine_e0 <=>
bioT	biomass Wolbachia test	55.350309 H2O + 59.81 ATP + 0.001787 NAD + 4.5e-05 NADH + 0.000335 NADPH + 0.000112 NADP + 0.000168 CoA + 0.011849 NH3 + 0.000223 FAD + 0.000223 Pyridoxal_phosphate + ...
rxn08016	rxn08016	ATP + H + Palmitate + ACP <=> PPi + AMP + Palmitoyl_ACP
rxn08017	rxn08017	ATP + H + ACP + None <=> PPi + AMP + Hexadecenoyl_ACP
rxn10036	rxn10036	13.0 NADPH + Acetyl_CoA + 19.0 H + 7.0 Malonyl_CoA <=> 6.0 H2O + 13.0 NADP + 8.0 CoA + 7.0 CO2 + None
rxn08018	rxn08018	ATP + H + ACP + None <=> PPi + AMP + Octadecenoyl_ACP
rxn09668	rxn09668	None <=> None
EX_cpd15269	EX_cpd15269	None <=>
EX_cpd15237	EX_cpd15237	None <=>
rxn08705	rxn08705	None <=> None

## Sheet: wAlbB
Reaction ID	Reaction name	Reaction	GPR
rxn02201_c0	2 amino 4 hydroxy 6 hydroxymethyl 7 8 dihydropteridine diphosphate 4 aminobenzoate 2 amino 4 hydroxydihydropteridine 6 methenyltransferase	ABEE + 2_Amino_4_hydroxy_6_hydroxymethyl_7_8_dihydropteridinediphosphate --> PPi + H + Dihydropteroate	WALBB164
rxn00351_c0	gamma L glutamyl L cysteine glycine ligase ADP forming	ATP + Glycine + gamma_Glutamylcysteine --> ADP + Phosphate + GSH + H	WALBB735
rxn03408_c0	UDP N acetyl D glucosamine undecaprenyl diphospho N acetylmuramoyl L alanyl gamma D glutamyl meso 2 6 diaminopimeloyl D alanyl D alanine 4 beta N acetylglucosaminlytransferase	UDP_N_acetylglucosamine + Undecaprenyl_diphospho_N_acetylmuramoyl_L_alanyl_D_glutamyl_meso_2_6_diaminopimeloyl_D_alanyl_D_alanine <=> UDP + Undecaprenyl_diphospho_N_acetylmuramoyl__N_acety...	WALBB734
rxn05440_c0	7 methyl trans oct 2 enoyl ACP NAD oxidoreductase A specific	NADH + H + 7_methyl_trans_oct_2_enoyl_ACP --> NAD + 7_methyl_octanoyl_ACP	WALBB589
rxn01673_c0	ATP dCDP phosphotransferase	ATP + dCDP <=> ADP + dCTP	WALBB345
rxn02342_c0	R03270	Lipoamide + 2_Hydroxyethyl_ThPP <=> TPP + S_Acetyldihydrolipoamide	(WALBB910 and WALBB586)
rxn00973_c0	citrate hydroxymutase	Citrate <=> Isocitrate	(WALBB11 and Unknown)
rxn03120_c0	UDP apiose apigenin 7 O beta D glucoside 2 O beta D apiofuranosyltransferase	UDP_apiose + Cosmetin <=> UDP + Apiin	WALBB246
rxn05457_c0	Acyl carrier protein acetyltransferase	CoA + Myristoyl_ACP <=> Myristoyl_CoA + ACP	WALBB661
rxn04271_c0	trans 2 Methyl 5 isopropylhexa 2 5 dienal dehydrogenase	H2O + NAD + trans_2_Methyl_5_isopropylhexa_2_5_dienal <=> NADH + 2.0 H + trans_2_Methyl_5_isopropylhexa_2_5_dienoic_acid	WALBB192
rxn13783_c0	DNA replication	--> DNA_replication	(WALBB157 and WALBB562 and WALBB924 and WALBB708 and WALBB329 and WALBB429 and WALBB611 and WALBB129 and WALBB281 and WALBB818 and WALBB481 and WALBB670 and WALBB675 and WALBB1070 and Unknown)
rxn05392_c0	7 methyl octanoyl ACP malonyl acyl carrier protein C acyltransferase decarboxylating	Malonyl_acyl_carrierprotein_ + 7_methyl_octanoyl_ACP --> CO2 + ACP + 9_methyl_3_oxo_decanoyl_ACP	(WALBB335 and WALBB396)
rxn12008_c0	R05611	Isopentenyldiphosphate + all_trans_Heptaprenyl_diphosphate --> PPi + H + Farnesylfarnesylgeraniol	WALBB72
rxn04070_c0	pyridoxine 5 phosphate synthase	1_deoxy_D_xylulose5_phosphate + 3_Amino_2_oxopropyl_phosphate --> 2.0 H2O + Phosphate + H + Pyridoxine_phosphate	WALBB221
rxn10231_c0	isohexadecanoyl CDPdiacylglycerol serine O phosphatidyltransferase	L_Serine + CDP_1_2_diisohexadecanoylglycerol --> CMP + 2.0 H + Diisohexadecanoylphosphatidylserine	WALBB1078
rxn10270_c0	isohexadecanoyl Phosphatidylglycerophosphate phosphohydrolase	H2O + Diisohexadecanoylphosphatidylglycerophosphate --> Phosphate + H + Diisohexadecanoylphosphatidylglycerol	(WALBB293 or WALBB292)
rxn12637_c0	RXN0 6987c	H2O + gly_asp_L <=> Glycine + L_Aspartate	(WALBB695 or WALBB14)
rxn00258_c0	Malonyl CoA pyruvate carboxytransferase	Pyruvate + Malonyl_CoA <=> Acetyl_CoA + Oxaloacetate	WALBB640
rxn00800_c0	N6 1 2 dicarboxyethylAMP AMP lyase fumarate forming	Adenylosuccinate <=> AMP + Fumarate	(WALBB153 or WALBB153)
rxn00211_c0	UDP glucose NAD 6 oxidoreductase	H2O + 2.0 NAD + UDP_glucose <=> 2.0 NADH + 3.0 H + UDPglucuronate	WALBB472
rxn01210_c0	10 Formyltetrahydrofolate L glutamate ligase ADP forming	ATP + L_Glutamate + 10_Formyltetrahydrofolate --> ADP + Phosphate + H + 10_Formyl_THF_L_glutamate	(WALBB683 and WALBB683)
rxn00730_c0	Malonyl CoA anthranilate N malonyltransferase	Malonyl_CoA + Anthranilate <=> CoA + N_Malonylanthranilate	WALBB647
rxn05367_c0	6 methyl octanoyl ACP malonyl acyl carrier protein C acyltransferase decarboxylating	Malonyl_acyl_carrierprotein_ + 6_methyl_octanoyl_ACP --> CO2 + ACP + 8_methyl_3_oxo_decanoyl_ACP	(WALBB335 and WALBB396)
rxn03384_c0	Uroporphyrinogen I carboxy lyase	4.0 H + UroporphyrinogenI <=> 4.0 CO2 + CoproporphyrinogenI	WALBB449
rxn02504_c0	2 amino 4 hydroxy 6 D erythro 1 2 3 trihydroxypropyl 7 8 dihydropteridine glycolaldehyde lyase	Dihydroneopterin <=> Glycolaldehyde + 6_hydroxymethyl_dihydropterin	WALBB163
rxn04996_c0	dimethyallyl diphosphate NADP oxidoreductase	NADPH + H + 1_Hydroxy_2_methyl_2_butenyl_4_diphosphate --> H2O + NADP + DMAPP	WALBB424
rxn05404_c0	13 methyl tetra decanoyl ACP malonyl acyl carrier protein C acyltransferase decarboxylating	Malonyl_acyl_carrierprotein_ + 13_methyl_tetra_decanoyl_ACP --> CO2 + ACP + 15_methyl_3_oxo_hexa_decanoyl_ACP	(WALBB335 and WALBB396)
rxn02796_c0	chenodeoxycholoyltaurine amidohydrolase	H2O + Taurochenodeoxycholate <=> Taurine + Chenodiol	WALBB442
rxn10262_c0	isopentadecanoyl CDPdiacylglycerol sn glycerol 3 phosphate 3 phosphatidyltransferase	Glycerol_3_phosphate + CDP_1_2_diisopentadecanoylglycerol <=> CMP + Diisopentadecanoylphosphatidylglycerophosphate	WALBB975
rxn10126_c0	succinate dehyrdogenase	FADH2 + Ubiquinone_8 --> FAD + H + Ubiquinol_8	((WALBB289 and WALBB645) or WALBB52 or WALBB53)
rxn10209_c0	anteisopentadecanoyl glycerol 3 phosphate O acyltransferase	Glycerol_3_phosphate + fa4coa --> CoA + 1_anteisopentadecanoyl_sn_glycerol_3_phosphate	(WALBB397 and WALBB1075)
rxn08084_c0	1 tetradecanoyl sn glycerol 3 phosphate O acyltransferase n C14 0	H + Myristoyl_ACP + 1_tetradecanoyl_sn_glycerol_3_phosphate --> ACP + 1_2_ditetradecanoyl_sn_glycerol_3_phosphate	WALBB793
rxn10225_c0	isohexadecanoyl phosphatidate cytidylyltransferase	CTP + 1_2_diisohexadecanoyl_sn_glycerol_3_phosphate <=> PPi + H + CDP_1_2_diisohexadecanoylglycerol	WALBB598
rxn03463_c0	R05113	CMP_N_acetylneuraminate + GT1a <=> CMP + H + GQ1	(WALBB72 or WALBB337)
rxn01486_c0	trans trans Farnesyl diphosphate isopentenyl diphosphate farnesyltranstransferase	Isopentenyldiphosphate + Farnesyldiphosphate --> PPi + H + Geranylgeranyl_diphosphate	WALBB72
rxn05444_c0	15 methyl trans hexa dec 2 enoyl ACP NAD oxidoreductase A specific	NADH + H + 15_methyl_trans_hexa_dec_2_enoyl_ACP --> NAD + 15_methyl_hexa_decanoyl_ACP	WALBB589
rxn10205_c0	isoheptadecanoyl glycerol 3 phosphate O acyltransferase	Glycerol_3_phosphate + fa11coa --> CoA + 1_isoheptadecanoyl_sn_glycerol_3_phosphate	(WALBB397 and WALBB1075)
rxn05040_c0	D ribulose 5 phosphate formate lyase L 3 4 dihydroxybutan 2 one 4 phosphate forming	D_Ribulose5_phosphate --> Formate + H + 3_4_dihydroxy_2_butanone4_phosphate	(WALBB1027)
rxn05400_c0	11 methyl dodecanoyl ACP malonyl acyl carrier protein C acyltransferase decarboxylating	Malonyl_acyl_carrierprotein_ + 11_methyl_dodecanoyl_ACP --> CO2 + ACP + 13_methyl_3_oxo_tetra_decanoyl_ACP	(WALBB335 and WALBB396)
rxn10228_c0	isotetradecanoyl CDPdiacylglycerol serine O phosphatidyltransferase	L_Serine + CDP_1_2_diisotetradecanoylglycerol --> CMP + 2.0 H + Diisotetradecanoylphosphatidylserine	WALBB1078
rxn05814_c0	ATP nucleoside phosphate phosphotransferase	ATP + Nucleoside_phosphate <=> ADP + NDP	WALBB643
rxn00539_c0	ethanolamine ammonia lyase acetaldehyde forming	Aminoethanol --> NH3 + Acetaldehyde	WALBB153
rxn00678_c0	S 2 Methyl 3 oxopropanoyl CoA pyruvate carboxyltransferase	Pyruvate + D_methylmalonyl_CoA <=> Oxaloacetate + Propionyl_CoA	WALBB640
rxn00001_c0	diphosphate phosphohydrolase	H2O + PPi --> 2.0 Phosphate + H	WALBB754
rxn01331_c0	D erythrose 4 phosphate NAD oxidoreductase	H2O + NAD + D_Erythrose4_phosphate --> NADH + 2.0 H + 4_Phosphoerythronate	WALBB633
rxn00710_c0	orotidine 5 phosphate carboxy lyase UMP forming	H + Orotidylic_acid --> CO2 + UMP	WALBB565
rxn05459_c0	stearyl ACP acyl carrier protein transferase	CoA + H + Octodecanoyl_ACP <=> strcoa + ACP	WALBB661
rxn05453_c0	13 methyl tetra decanoyl ACP acyl carrier protein transferase	CoA + 2.0 H + 13_methyl_tetra_decanoyl_ACP <=> fa3coa + ACP	WALBB661
rxn06493_c0	dihydrolipoylprotein NAD oxidoreductase	NAD + Dihydrolipolprotein <=> NADH + H + Lipoylprotein	WALBB732
rxn10214_c0	isoheptadecanoyl 1 acylglycerol 3 phosphate O acyltransferase	fa11coa + 1_isoheptadecanoyl_sn_glycerol_3_phosphate --> CoA + H + 1_2_diisoheptadecanoyl_sn_glycerol_3_phosphate	WALBB793
rxn12846_c0	Gly Phe aminopeptidase	H2O + Gly_Phe <=> Glycine + L_Phenylalanine	(WALBB695 or WALBB14)
rxn00337_c0	ATP L aspartate 4 phosphotransferase	ATP + L_Aspartate <=> ADP + 4_Phospho_L_aspartate	(WALBB738 or WALBB852)
rxn08308_c0	CDP diacylglycerol synthetase n C14 1	CTP + 1_2_ditetradec_7_enoyl_sn_glycerol_3_phosphate <=> PPi + H + CDP_1_2_ditetradec_7_enoylglycerol	WALBB598
rxn00208_c0	Pyridoxamine 5 phosphate oxygen oxidoreductase deaminating	H2O + O2 + Pyridoxamine_phosphate --> NH3 + Pyridoxal_phosphate + H2O2	WALBB500
rxn05434_c0	6 methyl trans oct 2 enoyl ACP NAD oxidoreductase A specific	NADH + H + 6_methyl_trans_oct_2_enoyl_ACP --> NAD + 6_methyl_octanoyl_ACP	WALBB589
rxn05346_c0	butyryl acyl carrier protein malonyl acyl carrier protein C acyltransferase decarboxylating	Butyryl_ACP + Malonyl_acyl_carrierprotein_ --> CO2 + 3_Oxohexanoyl_acp + ACP	(WALBB335 and WALBB396)
rxn09206_c0	Phosphatidylserine syntase n C14 0	L_Serine + CDP_1_2_ditetradecanoylglycerol --> CMP + 2.0 H + phosphatidylserine_ditetradecanoyl	WALBB1078
rxn02376_c0	R03316	Lipoamide + 3_Carboxy_1_hydroxypropyl_ThPP <=> TPP + S_Succinyldihydrolipoamide	WALBB80
rxn09209_c0	Phosphatidylserine syntase n C16 1	L_Serine + CDP_1_2_dihexadec_9_enoylglycerol --> CMP + 2.0 H + phosphatidylserine_dihexadec_9_enoyl	WALBB1078
rxn06672_c0	biotin carboxyl carrier protein carbon dioxide ligase ADP forming	ATP + H2CO3 + Holo_carboxylase <=> ADP + Phosphate + H + Carboxybiotin_carboxyl_carrier_protein	(WALBB227 and WALBB227 and WALBB811)
rxn01974_c0	LL 2 6 Diaminoheptanedioate 2 epimerase	LL_2_6_Diaminopimelate <=> meso_2_6_Diaminopimelate	WALBB368
rxn12641_c0	RXN0 6977c	H2O + L_alanylglycine <=> Glycine + L_Alanine	(WALBB695 or WALBB14)
rxn00762_c0	glycerol NAD 2 oxidoreductase	NAD + Glycerol <=> NADH + H + Glycerone	(WALBB530 or WALBB530)
rxn01635_c0	1 Pyrroline 4 hydroxy 2 carboxylate aminohydrolase decyclizing	NH3 + 2_5_Dioxopentanoate --> H2O + H + 1_Pyrroline_4_hydroxy_2_carboxylate	WALBB801
rxn00060_c0	porphobilinogen 4 2 carboxyethyl 3 carboxymethylpyrrol 2 ylmethyltransferase hydrolysing	H2O + 4.0 Porphobilinogen --> 4.0 NH3 + Hydroxymethylbilane	WALBB124
rxn05350_c0	hexanoyl acyl carrier protein malonyl acyl carrier protein C acyltransferase decarboxylating	H + Hexanoyl_ACP + Malonyl_acyl_carrierprotein_ --> CO2 + 3_oxooctanoyl_acp + ACP	(WALBB396 and WALBB335)
rxn09198_c0	Phosphatidylserine decarboxylase n C14 0	2.0 H + phosphatidylserine_ditetradecanoyl <=> CO2 + phosphatidylethanolamine_ditetradecanoyl	WALBB1079
rxn00780_c0	ATP D glyceraldehyde 3 phosphotransferase	ATP + D_Glyceraldehyde <=> ADP + H + Glyceraldehyde3_phosphate	(WALBB646 or WALBB338)
rxn01102_c0	ATP R glycerate 3 phosphotransferase	ATP + Glycerate <=> ADP + H + 3_Phosphoglycerate	(WALBB338 or WALBB646)
rxn05358_c0	2 methylbutanoyl CoA acyl carrier protein transferase	2_Methylbutyryl_CoA + ACP <=> CoA + H + 2_methylbutyryl_ACP	WALBB661
rxn00100_c0	ATP dephospho CoA 3 phosphotransferase	ATP + Dephospho_CoA --> ADP + CoA + H	WALBB759
rxn02374_c0	R03314	L_Glutamate5_semialdehyde --> H2O + H + 1_Pyrroline_5_carboxylate	Unknown
rxn05437_c0	12 methyl trans tetra dec 2 enoyl ACP NAD oxidoreductase A specific	NADH + H + 12_methyl_trans_tetra_dec_2_enoyl_ACP --> NAD + 12_methyl_tetra_decanoyl_ACP	WALBB589
rxn00781_c0	D glyceraldehyde 3 phosphate NAD oxidoreductase phosphorylating	NAD + Phosphate + Glyceraldehyde3_phosphate <=> NADH + H + 1_3_Bisphospho_D_glycerate	WALBB633
rxn05319_c0	TRANS RXNBWI 115401cemaizeexpOH	H2O --> H2O_e0	Unknown
rxn00881_c0	1D myo Inositol 1 phosphate phosphohydrolase	H2O + Inositol_1_phosphate --> Phosphate + L_Inositol	WALBB361
rxn05298_c0	Naglutamate symport	L_Glutamate_e0 + Na_e0 <=> L_Glutamate + Na	WALBB122
rxn05408_c0	2 methylpropionyl CoA acyl carrier protein transferase	Isobutyryl_CoA + ACP <=> CoA + H + isobutyryl_ACP	WALBB661
rxn08336_c0	dihydroorotic acid menaquinone 8	S_Dihydroorotate + Menaquinone_8 --> Orotate + Menaquinol_8	WALBB31
rxn05293_c0	2C methyl D erythritol 2 4 cyclodiphosphate dehydratase	NADH + H + 2_C_methyl_D_erythritol2_4_cyclodiphosphate --> H2O + NAD + 1_Hydroxy_2_methyl_2_butenyl_4_diphosphate	WALBB862
rxn05401_c0	13 methyl 3 oxo tetra decanoyl ACP NADP oxidoreductase	NADPH + H + 13_methyl_3_oxo_tetra_decanoyl_ACP <=> NADP + 13_methyl_3_hydroxy_tetra_decanoyl_ACP	WALBB1030
rxn02264_c0	Hydroxymethylbilane hydro lyasecyclizing	Hydroxymethylbilane <=> H2O + UroporphyrinogenIII	WALBB1055
rxn03185_c0	R04661	CMP_N_acetylneuraminate + GD1a <=> CMP + H + GT1b	(WALBB337 or WALBB72)
rxn09202_c0	Phosphatidylserine decarboxylase n C18 0	2.0 H + phosphatidylserine_dioctadecanoyl <=> CO2 + phosphatidylethanolamine_dioctadecanoyl	WALBB1079
rxn02687_c0	R03790	NAD + R_Mandelate <=> NADH + H + Benzoylformate	WALBB192
rxn03903_c0	UDPMurAcoyl L Ala D gamma Glu L Lys D Ala D Ala undecaprenyl phosphate phospho N acetylmuramoyl pentapeptide transferase	Undecaprenylphosphate + UDPMurAcoyl_L_Ala_D_gamma_Glu_L_Lys_D_Ala_D_Ala <=> UMP + MurAcoyl_L_Ala_D_gamma_Glu_L_Lys_D_Ala_D_Ala_diphospho__undecaprenol	WALBB502
rxn00097_c0	ATP AMP phosphotransferase	ATP + AMP + H <=> 2.0 ADP	WALBB1018
rxn07670_c0	hydroxycinnamoyl CoA anthocyanidin 3 5 diglucoside 5 O glucoside 6 O hydroxycinnamoyltransferase	4_Coumaroyl_CoA + Pelargonin <=> CoA + Pelargonidin_3_O_beta_D_glucoside_5_O_6_coumaroyl_beta_D_glucoside	(WALBB463 or WALBB1066)
rxn05324_c0	Dodecanoyl acyl carrier protein malonyl CoA C acyltransferasedecarboxylating oxoacyl and enoyl reducing	NADH + 2.0 H + 2E_Dodecenoyl_acp --> NAD + Dodecanoyl_ACP	WALBB589
rxn00655_c0	N D 1 carboxyethyl beta alanine NAD oxidoreductase beta alanine forming	H2O + NAD + beta_Alanopine <=> NADH + Pyruvate + H + beta_Alanine	WALBB165
rxn00692_c0	5 10 Methylenetetrahydrofolate glycine hydroxymethyltransferase	H2O + Glycine + 5_10_Methylenetetrahydrofolate <=> L_Serine + Tetrahydrofolate	WALBB455
rxn10230_c0	anteisopentadecanoyl CDPdiacylglycerol serine O phosphatidyltransferase	L_Serine + CDP_1_2_dianteisopentadecanoylglycerol --> CMP + 2.0 H + Dianteisopentadecanoylphosphatidylserine	WALBB1078
rxn05413_c0	4 methyl pentanoyl ACP malonyl acyl carrier protein C acyltransferase decarboxylating	Malonyl_acyl_carrierprotein_ + 4_methyl_pentanoyl_ACP --> CO2 + ACP + 6_methyl_3_oxo_heptanoyl_ACP	(WALBB396 and WALBB335)
rxn08521_c0	reduced riboflavin NAD oxidoreductase	NADH + 2.0 H + Riboflavin <=> NAD + Reduced_riboflavin	WALBB351
rxn03958_c0	1 Deoxy D xylulose 5 phosphate isomeroreductase	NADP + 2_C_methyl_D_erythritol4_phosphate <=> NADPH + H + 1_deoxy_D_xylulose5_phosphate	WALBB547
rxn05578_c0	TRANS RXNBWI 115531ce	H_e0 + Glycerol_3_phosphate_e0 <=> H + Glycerol_3_phosphate	WALBB471
rxn01362_c0	Orotidine 5 phosphate diphosphate phospho alpha D ribosyl transferase	PRPP + Orotate --> PPi + H + Orotidylic_acid	(WALBB121 or WALBB688)
rxn00549_c0	D Fructose 1 6 bisphosphate 1 phosphohydrolase	H2O + D_fructose_1_6_bisphosphate --> Phosphate + D_fructose_6_phosphate	WALBB572
rxn02938_c0	1 5 phospho D ribosyl 5 amino 4 imidazolecarboxylate carboxy lyase	H + 5_Phosphoribosyl_4_carboxy_5_aminoimidazole --> CO2 + AIR	((WALBB39 and WALBB191) or WALBB191 or WALBB39)
rxn07875_c0	R08086	H2O + NAD + Geranial <=> NADH + 2.0 H + Geranic_acid	WALBB192
rxn05418_c0	8 methyl 3 oxo nonanoyl ACP NADP oxidoreductase	NADPH + H + 8_methyl_3_oxo_nonanoyl_ACP <=> NADP + 8_methyl_3_hydroxy_nonanoyl_ACP	WALBB1030
rxn10060_c0	NAD kinase dTTP	NAD + TTP <=> NADP + H + dTDP	WALBB663
rxn12638_c0	methionyl aminopeptidase	H2O + gly_pro_L --> Glycine + L_Proline	(WALBB695 or WALBB14)
rxn05127_c0	R07418	H2O + NADP + gamma_glutamyl_gamma_butyraldehyde --> NADPH + 2.0 H + gamma_Glutamyl_GABA	WALBB192
rxn09105_c0	phosphatidylglycerol phosphate phosphatase periplasm n C16 1	H2O + Phosphatidylglycerophosphate_dihexadec_9_enoyl --> Phosphate + H + Phosphatidylglycerol_dihexadec_9_enoyl	(WALBB292 or WALBB293)
rxn00612_c0	sn Glycerol 3 phosphate NADP 2 oxidoreductase	NADP + Glycerol_3_phosphate <=> NADPH + H + Glycerone_phosphate	(WALBB294 or WALBB294)
rxn05461_c0	3 Hydroxyoctodecanoyl ACP NADP oxidoreductase	NADPH + H + 3_Oxooctodecanoyl_ACP <=> NADP + 3_Hydroxyoctodecanoyl_ACP	WALBB1030
rxn08083_c0	1 tetradecanoyl sn glycerol 3 phosphate O acyltransferase n C12 0	H + Dodecanoyl_ACP + 1_dodecanoyl_sn_glycerol_3_phosphate --> ACP + 1_2_didodecanoyl_sn_glycerol_3_phosphate	WALBB793
rxn10222_c0	isotetradecanoyl phosphatidate cytidylyltransferase	CTP + 1_2_diisotetradecanoyl_sn_glycerol_3_phosphate <=> PPi + H + CDP_1_2_diisotetradecanoylglycerol	WALBB598
rxn10263_c0	anteisopentadecanoyl CDPdiacylglycerol sn glycerol 3 phosphate 3 phosphatidyltransferase	Glycerol_3_phosphate + CDP_1_2_dianteisopentadecanoylglycerol <=> CMP + Dianteisopentadecanoylphosphatidylglycerophosphate	WALBB975
rxn00917_c0	Xanthosine 5 phosphate L glutamine amido ligase AMP forming	H2O + ATP + L_Glutamine + XMP --> PPi + AMP + L_Glutamate + 3.0 H + GMP	WALBB89
rxn05417_c0	6 methyl heptanoyl ACP malonyl acyl carrier protein C acyltransferase decarboxylating	Malonyl_acyl_carrierprotein_ + 6_methyl_heptanoyl_ACP --> CO2 + ACP + 8_methyl_3_oxo_nonanoyl_ACP	(WALBB335 and WALBB396)
rxn08551_c0	glycerol 3 phosphate acyltransferase C18 0	H + Glycerol_3_phosphate + Octadecanoyl_ACP --> ACP + 1_octadecanoyl_sn_glycerol_3_phosphate	(WALBB397 and WALBB1075)
rxn09111_c0	Phosphatidylglycerol synthase n C16 0	Glycerol_3_phosphate + CDP_1_2_dihexadecanoylglycerol <=> CMP + Phosphatidylglycerophosphate_dihexadecanoyl	WALBB975
rxn03848_c0	Biuret amidohydrolase	H2O + H + Biuret <=> CO2 + NH3 + Urea	WALBB693
rxn05348_c0	Decanoyl acyl carrier protein malonyl acyl carrier protein C acyltransferase decarboxylating	Decanoyl_ACP + Malonyl_acyl_carrierprotein_ --> CO2 + 3_oxododecanoyl_acp + ACP	(WALBB335 and WALBB396)
rxn05435_c0	8 methyl trans dec 2 enoyl ACP NAD oxidoreductase A specific	NADH + H + 8_methyl_trans_dec_2_enoyl_ACP --> NAD + 8_methyl_decanoyl_ACP	WALBB589
rxn00907_c0	5 10 methylenetetrahydrofolate NADP oxidoreductase	NADP + 5_10_Methylenetetrahydrofolate <=> NADPH + 5_10_Methenyltetrahydrofolate	(WALBB351 and WALBB351)
rxn05458_c0	Acyl carrier protein acetyltransferase	CoA + H + hexadecanoyl_acp <=> Palmitoyl_CoA + ACP	WALBB661
rxn10213_c0	stearoyl 1 acylglycerol 3 phosphate O acyltransferase	H + strcoa + 1_octadecanoyl_sn_glycerol_3_phosphate --> CoA + 1_2_dioctadecanoyl_sn_glycerol_3_phosphate	WALBB793
rxn05229_c0	NCAIR synthetase and NCAIR mutase	ATP + H2CO3 + AIR --> ADP + Phosphate + H + 5_Phosphoribosyl_4_carboxy_5_aminoimidazole	(WALBB191 and WALBB39)
rxn07721_c0	hydroxycinnamoyl CoA anthocyanidin 3 5 diglucoside 5 O glucoside 6 O hydroxycinnamoyltransferase	Caffeoyl_CoA + Cyanin <=> CoA + Cyanidin_3_glucoside_5_caffeoylglucoside	(WALBB1066 or WALBB463)
rxn05450_c0	14 methyl trans pentadec 2 enoyl ACP NAD oxidoreductase A specific	NADH + H + 14_methyl_trans_pentadec_2_enoyl_ACP --> NAD + 14_methyl_pentadecanoyl_ACP	WALBB589
rxn12847_c0	Gly Try aminopeptidase	H2O + Gly_Tyr <=> Glycine + L_Tyrosine	(WALBB695 or WALBB14)
rxn05410_c0	4 methyl 3 oxo pentanoyl ACP NADP oxidoreductase	NADPH + H + 4_methyl_3_oxo_pentanoyl_ACP <=> NADP + 4_methyl_3_hydroxy_pentanoyl_ACP	WALBB1030
rxn05443_c0	13 methyl trans tetra dec 2 enoyl ACP NAD oxidoreductase A specific	NADH + H + 13_methyl_trans_tetra_dec_2_enoyl_ACP --> NAD + 13_methyl_tetra_decanoyl_ACP	WALBB589
rxn09114_c0	Phosphatidylglycerol synthase n C18 1	Glycerol_3_phosphate + CDP_1_2_dioctadec_11_enoylglycerol <=> CMP + Phosphatidylglycerophosphate_dioctadec_11_enoyl	WALBB975
rxn09188_c0	Proline dehydrogenase	FAD + L_Proline <=> FADH2 + 1_Pyrroline_5_carboxylate	WALBB12
rxn10208_c0	isopentadecanoyl glycerol 3 phosphate O acyltransferase	Glycerol_3_phosphate + fa3coa --> CoA + 1_isopentadecanoyl_sn_glycerol_3_phosphate	(WALBB1075 and WALBB397)
rxn05345_c0	dodecanoyl acyl carrier protein malonyl acyl carrier protein C acyltransferase decarboxylating	Dodecanoyl_ACP + Malonyl_acyl_carrierprotein_ --> CO2 + 3_oxotetradecanoyl_acp + ACP	(WALBB396 and WALBB335)
rxn04068_c0	Glycocholate amidohydrolase	H2O + Glycocholate <=> Glycine + Cholate	WALBB442
rxn05422_c0	10 methyl 3 oxo undecanoyl ACP NADP oxidoreductase	NADPH + H + 10_methyl_3_oxo_undecanoyl_ACP <=> NADP + 10_methyl_3_hydroxy_undecanoyl_ACP	WALBB1030
rxn03891_c0	R05612	Isopentenyldiphosphate + all_trans_Hexaprenyl_diphosphate --> PPi + H + all_trans_Heptaprenyl_diphosphate	WALBB72
rxn01465_c0	S dihydroorotate amidohydrolase	H2O + S_Dihydroorotate <=> H + N_Carbamoyl_L_aspartate	WALBB1093
rxn10204_c0	acyl CoA sn glycerol 3 phosphate 1 O acyltransferase	Glycerol_3_phosphate + strcoa --> CoA + 1_octadecanoyl_sn_glycerol_3_phosphate	(WALBB1075 and WALBB397)
rxn05145_c0	phosphate transporting ATPase	H2O + ATP + Phosphate_e0 <=> ADP + 2.0 Phosphate + H	(WALBB1048 and WALBB554 and WALBB953 and WALBB512)
rxn01872_c0	succinyl CoA enzyme N6 dihydrolipoyllysine S succinyltransferase	Succinyl_CoA + Dihydrolipoamide <=> CoA + S_Succinyldihydrolipoamide	WALBB827
rxn01643_c0	L Aspartate 4 semialdehyde NADP oxidoreductase phosphorylating	NADPH + H + 4_Phospho_L_aspartate --> NADP + Phosphate + L_Aspartate4_semialdehyde	(WALBB192 or WALBB192)
rxn04457_c0	R06605	5_Hydroxy_2_oxo_4_ureido_2_5_dihydro_1H_imidazole_5_carboxylate --> CO2 + R_Allantoin	Unknown
rxn00248_c0	S malate NAD oxidoreductase	NAD + L_Malate <=> NADH + Oxaloacetate + H	(WALBB387 or WALBB387)
rxn00295_c0	UDP N acetyl D glucosamine 4 epimerase	UDP_N_acetylglucosamine <=> UDP_N_acetyl_D_galactosamine	WALBB464
rxn05385_c0	5 methyl 3 oxo hexanoyl ACP NADP oxidoreductase	NADPH + H + 5_methyl_3_oxo_hexanoyl_ACP <=> NADP + 5_methyl_3_hydroxy_hexanoyl_ACP	WALBB1030
rxn06937_c0	L glutamate tRNAGlu ligase AMP forming	ATP + L_Glutamate + tRNA_Glu --> PPi + AMP + H + L_Glutamyl_tRNA_Glu	WALBB225
rxn01637_c0	N2 Acetyl L ornithine 2 oxoglutarate aminotransferase	2_Oxoglutarate + N_Acetylornithine <=> L_Glutamate + 2_Acetamido_5_oxopentanoate	(WALBB346 or WALBB774)
rxn03095_c0	Taurodeoxycholate amidohydrolase	H2O + Taurodeoxycholate <=> Taurine + Deoxycholate	WALBB442
rxn00566_c0	L Cysteine hydrogen sulfide lyase deaminating pyruvate forming	H2O + L_Cysteine --> NH3 + Pyruvate + H + H2S	WALBB714
rxn03762_c0	R05465	L_Arginine + Glyceraldehyde3_phosphate <=> Phosphate + H + L_N2_2_Carboxyethylarginine	WALBB333
rxn00392_c0	ATP riboflavin 5 phosphotransferase	ATP + Riboflavin <=> ADP + FMN + H	(WALBB96 and WALBB96)
rxn01334_c0	Sedoheptulose 1 7 bisphosphate D glyceraldehyde 3 phosphate lyase	Sedoheptulose_1_7_bisphosphate <=> Glycerone_phosphate + D_Erythrose4_phosphate	WALBB29
rxn10113_c0	cytochrome oxidase bo3 ubiquinol 8 25 protons	0.5 O2 + 2.5 H + Ubiquinol_8 --> H2O + 2.5 H_e0 + Ubiquinone_8	((WALBB52 and Unknown) or (WALBB480 and WALBB185))
rxn06673_c0	Acetyl CoA carbon dioxide ligase ADP forming	Acetyl_CoA + Carboxybiotin_carboxyl_carrier_protein --> Malonyl_CoA + Holo_carboxylase	(WALBB416 and WALBB416)
rxn07734_c0	hydroxycinnamoyl CoA anthocyanidin 3 5 diglucoside 5 O glucoside 6 O hydroxycinnamoyltransferase	Caffeoyl_CoA + Delphin <=> CoA + Delphinidin_3_glucoside_5_caffoyl_glucoside	(WALBB463 or WALBB1066)
rxn12646_c0	RXN0 6983c	H2O + Gly_Gln <=> Glycine + L_Glutamine	(WALBB695 or WALBB14)
rxn05448_c0	10 methyl trans undec 2 enoyl ACP NAD oxidoreductase A specific	NADH + H + 10_methyl_trans_undec_2_enoyl_ACP --> NAD + 10_methyl_undecanoyl_ACP	WALBB589
rxn05446_c0	6 methyl trans hept 2 enoyl ACP NAD oxidoreductase A specific	NADH + H + 6_methyl_trans_hept_2_enoyl_ACP --> NAD + 6_methyl_heptanoyl_ACP	WALBB589
rxn02175_c0	ATP pantetheine 4 phosphate adenylyltransferase	ATP + Phosphopantetheine <=> PPi + Dephospho_CoA	WALBB596
rxn05150_c0	zinc transport via ABC system	H2O + ATP + Zn2_e0 --> ADP + Phosphate + Zn2 + H	(WALBB721 and WALBB722)
rxn02009_c0	UDP N acetylmuramoyl L alanyl D glutamate L lysine gamma ligase ADP forming	ATP + L_Lysine + UDP_N_acetylmuramoyl_L_alanyl_D_glutamate <=> ADP + Phosphate + H + UDP_N_acetylmuramoyl_L_alanyl_D_glutamyl_L_lysine	WALBB757
rxn09562_c0	Guanylate kinase	H + dATP + GMP <=> GDP + dADP	WALBB643
rxn05359_c0	4 methyl 3 oxo hexanoyl ACP malonyl acyl carrier protein C acyltransferase decarboxylating	Malonyl_acyl_carrierprotein_ + 2_methylbutyryl_ACP --> CO2 + ACP + 4_methyl_3_oxo_hexanoyl_ACP	(WALBB335 and WALBB396)
rxn00555_c0	L glutamine D fructose 6 phosphate isomerase deaminating	L_Glutamine + D_fructose_6_phosphate <=> L_Glutamate + D_Glucosamine_phosphate	WALBB947
rxn03080_c0	5 amino 6 D ribitylaminouracil butanedionetransferase	4__1_D_Ribitylamino_5_aminouracil + 3_4_dihydroxy_2_butanone4_phosphate <=> 2.0 H2O + Phosphate + H + 6_7_Dimethyl_8__1_D_ribityllumazine	WALBB275
rxn10237_c0	isohexadecanoyl phosphatidylserine decarboxylase	2.0 H + Diisohexadecanoylphosphatidylserine <=> CO2 + Diisohexadecanoylphosphatidylethanolamine	WALBB1079
rxn12644_c0	methionyl aminopeptidase	H2O + ala_L_Thr_L <=> L_Alanine + L_Threonine	(WALBB695 or WALBB14)
rxn04723_c0	R06914	H2O + NAD + 3_Methylsalicylaldehyde <=> NADH + 2.0 H + 3_Methylsalicylate	WALBB192
rxn00777_c0	D ribose 5 phosphate aldose ketose isomerase	ribose_5_phosphate <=> D_Ribulose5_phosphate	WALBB612
rxn13784_c0	RNA transcription	--> RNA_transcription	(WALBB47 and WALBB32 and WALBB172 and WALBB1051 and WALBB1021 and (WALBB315 or WALBB462) and WALBB509 and (WALBB315 or WALBB462) and Unknown)
rxn05327_c0	Decanoyl acyl carrier protein malonyl CoA C acyltransferasedecarboxylating oxoacyl and enoyl reducing	NADH + 2.0 H + 2E_Decenoyl_acp --> NAD + Decanoyl_ACP	WALBB589
rxn00503_c0	S 1 pyrroline 5 carboxylate NAD oxidoreductase	2.0 H2O + NAD + 1_Pyrroline_5_carboxylate <=> NADH + L_Glutamate + H	WALBB12
rxn07261_c0	R07384	CMP + 2.0 H + Plasmenylethanolamine <=> CDPethanolamine + 1_Alkenyl_2_acylglycerol	WALBB502
rxn00790_c0	5 phosphoribosylamine diphosphate phospho alpha D ribosyltransferase glutamate amidating	H2O + L_Glutamine + PRPP --> PPi + L_Glutamate + H + 5_Phosphoribosylamine	WALBB688
rxn03910_c0	2 Phospho 4 cytidine 5 diphospho 2 C methyl D erythritol CMP lyase cyclizing	2_phospho_4__cytidine5_diphospho_2_C_methyl_D_erythritol <=> CMP + 2_C_methyl_D_erythritol2_4_cyclodiphosphate	WALBB379
rxn00237_c0	ATP GDP phosphotransferase	ATP + GDP <=> ADP + GTP	WALBB345
rxn07100_c0	CDPethanolamine 1 alkyl 2 acylglycerol ethanolaminephosphotransferase	CDPethanolamine + 1_Alkyl_2_acylglycerol <=> CMP + 2.0 H + 1_Alkyl_2_acylglycerophosphoethanolamine	WALBB502
rxn08086_c0	1 hexadecanoyl sn glycerol 3 phosphate O acyltransferase n C16 0	H + Palmitoyl_ACP + 1_hexadecanoyl_sn_glycerol_3_phosphate --> ACP + 1_2_dihexadecanoyl_sn_glycerol_3_phosphate	WALBB793
rxn08311_c0	CDP diacylglycerol synthetase n C18 0	CTP + 1_2_dioctadecanoyl_sn_glycerol_3_phosphate <=> PPi + H + CDP_1_2_dioctadecanoylglycerol	WALBB598
rxn10264_c0	isohexadecanoyl CDPdiacylglycerol sn glycerol 3 phosphate 3 phosphatidyltransferase	Glycerol_3_phosphate + CDP_1_2_diisohexadecanoylglycerol <=> CMP + Diisohexadecanoylphosphatidylglycerophosphate	WALBB975
rxn10227_c0	anteisoheptadecanoyl CDPdiacylglycerol serine O phosphatidyltransferase	L_Serine + CDP_1_2_dianteisoheptadecanoylglycerol --> CMP + 2.0 H + Dianteisoheptadecanoylphosphatidylserine	WALBB1078
rxn05336_c0	3R 3 Hydroxypalmitoyl acyl carrier protein NADP oxidoreductase	NADP + R_3_hydroxypalmitoyl_acyl_carrierprotein_ <=> NADPH + 3_oxohexadecanoyl_acp	WALBB1030
rxn09210_c0	Phosphatidylserine syntase n C18 0	L_Serine + CDP_1_2_dioctadecanoylglycerol --> CMP + 2.0 H + phosphatidylserine_dioctadecanoyl	WALBB1078
rxn00285_c0	Succinate CoA ligase ADP forming	ATP + CoA + Succinate <=> ADP + Phosphate + Succinyl_CoA	(WALBB369 and WALBB370)
rxn05371_c0	8 methyl decanoyl ACP malonyl acyl carrier protein C acyltransferase decarboxylating	Malonyl_acyl_carrierprotein_ + 8_methyl_decanoyl_ACP --> CO2 + ACP + 10_methyl_3_oxo_dodecanoyl_ACP	(WALBB396 and WALBB335)
rxn00182_c0	L glutamate NAD oxidoreductase deaminating	H2O + NAD + L_Glutamate <=> NADH + NH3 + 2_Oxoglutarate + H	WALBB1089
rxn00532_c0	3 oxopropanoate NADP oxidoreductase CoA malonylating	NADP + CoA + 3_Oxopropanoate <=> NADPH + H + Malonyl_CoA	WALBB192
rxn00126_c0	ATP L methionine S adenosyltransferase	H2O + ATP + L_Methionine --> Phosphate + PPi + S_Adenosyl_L_methionine + H	WALBB1042
rxn12844_c0	Gly Cys aminopeptidase	H2O + Gly_Cys <=> Glycine + L_Cysteine	(WALBB695 or WALBB14)
rxn10216_c0	isotetradecanoyl 1 acylglycerol 3 phosphate O acyltransferase	fa1coa + 1_isotetradecanoyl_sn_glycerol_3_phosphate --> CoA + H + 1_2_diisotetradecanoyl_sn_glycerol_3_phosphate	WALBB793
rxn00058_c0	Ferrocytochrome c oxygen oxidoreductase	O2 + 4.0 H + 4.0 Cytochrome_c2 <=> 2.0 H2O + 4.0 Cytochrome_c3	(WALBB583 or WALBB582 or WALBB1039)
rxn05034_c0	solanesyl diphosphate 4 hydroxybenzoate nonaprenyltransferase	4_Hydroxybenzoate + Solanesyl_diphosphate <=> PPi + H + Nonaprenyl_4_hydroxybenzoate	WALBB175
rxn08306_c0	CDP diacylglycerol synthetase n C12 0	CTP + 1_2_didodecanoyl_sn_glycerol_3_phosphate <=> PPi + H + CDP_1_2_didodecanoylglycerol	WALBB598
rxn00206_c0	superoxide superoxide oxidoreductase	2.0 H + 2.0 O2_ --> O2 + H2O2	WALBB243
rxn01871_c0	acetyl CoA enzyme N6 dihydrolipoyllysine S acetyltransferase	Acetyl_CoA + Dihydrolipoamide <=> CoA + S_Acetyldihydrolipoamide	WALBB763
rxn05340_c0	3R 3 Hydroxydodecanoyl acyl carrier protein NADP oxidoreductase	NADP + D_3_Hydroxydodecanoyl_acp <=> NADPH + 3_oxododecanoyl_acp	WALBB1030
rxn14301_c0	L arginine taurine amidinotransferase	L_Arginine + Taurine <=> Ornithine + Taurocyamine	WALBB1032
rxn08546_c0	glycerol 3 phosphate acyltransferase C12 0	Glycerol_3_phosphate + Dodecanoyl_ACP --> ACP + 1_dodecanoyl_sn_glycerol_3_phosphate	(WALBB1075 and WALBB397)
rxn05389_c0	7 methyl 3 oxo octanoyl ACP NADP oxidoreductase	NADPH + H + 7_methyl_3_oxo_octanoyl_ACP <=> NADP + 7_methyl_3_hydroxy_octanoyl_ACP	WALBB1030
rxn04737_c0	R06928	H2O + NAD + 2_Naphthaldehyde <=> NADH + 2.0 H + 2_Naphthoic_acid	WALBB192
rxn03921_c0	R05649	H2O + NAD + 1_Hydroxy_2_naphthaldehyde <=> NADH + 2.0 H + 1_Hydroxy_2_naphthoate	WALBB192
rxn02916_c0	R04175	2_Oxo_6_aminocaproate --> H2O + H + delta1_Piperideine_2_carboxylate	Unknown
rxn03618_c0	formaldehyde NAD oxidoreductase mycothiol formylating	NAD + Formaldehyde + Mycothiol <=> NADH + H + S_Formylmycothiol	WALBB192
rxn12639_c0	RXN0 6976c	H2O + Ala_Gln <=> L_Alanine + L_Glutamine	(WALBB695 or WALBB14)
rxn03397_c0	UDP L rhamnose flavonol 3 O D glucoside L rhamnosyltransferase	S_Adenosyl_L_methionine + 2_Octaprenyl_6_methoxy_1_4_benzoquinone --> S_Adenosyl_homocysteine + H + 2_Octaprenyl_3_methyl_6_methoxy_1_4_benzoquinone	WALBB931
rxn12643_c0	RXN0 6979c	H2O + Ala_Leu --> L_Alanine + L_Leucine	(WALBB695 or WALBB14)
rxn03886_c0	D sorbitol 6 phosphate NAD 2 oxidoreductase	NAD + Sorbitol_6_phosphate <=> NADH + H + D_fructose_6_phosphate	(WALBB699 or WALBB699)
rxn00786_c0	D fructose 1 6 bisphosphate D glyceraldehyde 3 phosphate lyase glycerone phosphate forming	D_fructose_1_6_bisphosphate <=> Glycerone_phosphate + Glyceraldehyde3_phosphate	WALBB29
rxn03012_c0	R04336	L_2_Amino_6_oxopimelate --> H2O + H + tetrahydrodipicolinate	Unknown
rxn03908_c0	ATP 4 Cytidine 5 diphospho 2 C methyl D erythritol 2 phosphotransferase	ATP + 4__cytidine5_diphospho_2_C_methyl_D_erythritol <=> ADP + H + 2_phospho_4__cytidine5_diphospho_2_C_methyl_D_erythritol	WALBB624
rxn09197_c0	Phosphatidylserine decarboxylase n C12 0	2.0 H + phosphatidylserine_didodecanoyl <=> CO2 + phosphatidylethanolamine_didodecanoyl	WALBB1079
rxn01100_c0	ATP 3 phospho D glycerate 1 phosphotransferase	ATP + 3_Phosphoglycerate <=> ADP + 1_3_Bisphospho_D_glycerate	WALBB456
rxn00838_c0	IMP L aspartate ligase GDP forming	GTP + L_Aspartate + IMP --> Phosphate + GDP + 2.0 H + Adenylosuccinate	WALBB845
rxn08707_c0	protoheme IX farnesyltransferase	H2O + Heme + Farnesyldiphosphate <=> PPi + H + hemeO	WALBB581
rxn02283_c0	5 Formyltetrahydrofolate L glutamate N formiminotransferase	L_Glutamate + 5_Formyltetrahydrofolate <=> H + Tetrahydrofolate + N_Formyl_L_glutamate	WALBB652
rxn05396_c0	9 methyl decanoyl ACP malonyl acyl carrier protein C acyltransferase decarboxylating	Malonyl_acyl_carrierprotein_ + 9_methyl_decanoyl_ACP --> CO2 + ACP + 11_methyl_3_oxo_dodecanoyl_ACP	(WALBB396 and WALBB335)
rxn02004_c0	Trehalose 6 phosphate phosphohydrolase	H2O + Trehalose_6_phosphate --> Phosphate + TRHL	WALBB960
rxn12634_c0	methionyl aminopeptidase	H2O + gly_glu_L <=> L_Glutamate + Glycine	(WALBB695 or WALBB14)
rxn00883_c0	1D myo Inositol 3 phosphate phosphohydrolase	H2O + Inositol_3_phosphate --> Phosphate + L_Inositol	WALBB361
rxn04727_c0	R06918	H2O + NAD + 1_Naphthaldehyde <=> NADH + 2.0 H + 1_Naphthoic_acid	WALBB192
rxn00776_c0	uracil hydro lyase adding D ribose 5 phosphatepseudouridine 5 phosphate forming	Uracil + ribose_5_phosphate --> H2O + Pseudouridine_5_phosphate	((WALBB669 and WALBB446) or (WALBB840 and WALBB728))
rxn00214_c0	UDP glucose 4 epimerase	UDP_glucose <=> UDP_galactose	WALBB464
rxn01211_c0	5 10 Methenyltetrahydrofolate 5 hydrolase decyclizing	H2O + 5_10_Methenyltetrahydrofolate <=> H + 10_Formyltetrahydrofolate	(WALBB351 and WALBB351)
rxn00527_c0	L tyrosine 2 oxoglutarate aminotransferase	2_Oxoglutarate + L_Tyrosine <=> L_Glutamate + p_hydroxyphenylpyruvate	WALBB450
rxn12224_c0	2 octaprenyl 6 methoxyphenol hydroxylase	O2 + 2_Octaprenyl_6_methoxyphenol --> H2O + 2_Octaprenyl_6_methoxy_1_4_benzoquinone	WALBB593
rxn05322_c0	Butyryl acyl carrier protein malonyl CoA C acyltransferasedecarboxylating oxoacyl and enoyl reducing	NADH + 2.0 H + But_2_enoyl_acyl_carrier_protein --> NAD + Butyryl_ACP	WALBB589
rxn13782_c0	Protein biosynthesis	--> Protein_biosynthesis	(WALBB1008 and WALBB653 and WALBB652 and WALBB354 and WALBB218 and WALBB219 and WALBB1004 and WALBB1050 and WALBB587 and WALBB949 and WALBB73 and WALBB1006 and WALBB1000 and WALBB317 and WALBB316 and WALBB536 and WALBB1013 and WALBB1014 and WALBB936 and WALBB198 and WALBB999 and WALBB1001 and WALBB1016 and WALBB445 and WALBB578 and WALBB1065 and WALBB890 and WALBB1007 and WALBB380 and WALBB306 an…
rxn04270_c0	cis 2 Methyl 5 isopropylhexa 2 5 dienal dehydrogenase	H2O + NAD + cis_2_Methyl_5_isopropylhexa_2_5_dienal <=> NADH + 2.0 H + cis_2_Methyl_5_isopropylhexa_2_5_dienoic_acid	WALBB192
rxn05430_c0	14 methyl 3 oxo pentadecanoyl ACP NADP oxidoreductase	NADPH + H + 14_methyl_3_oxo_pentadecanoyl_ACP <=> NADP + 14_methyl_3_hydroxy_pentadecanoyl_ACP	WALBB1030
rxn01917_c0	ATP N acetyl L glutamate 5 phosphotransferase	ATP + N_Acetyl_L_glutamate <=> ADP + n_acetylglutamyl_phosphate	(WALBB852 or WALBB852)
rxn10236_c0	anteisopentadecanoyl phosphatidylserine decarboxylase	2.0 H + Dianteisopentadecanoylphosphatidylserine <=> CO2 + Dianteisopentadecanoylphosphatidylethanolamine	WALBB1079
rxn08527_c0	fumarate reductase	Fumarate + Menaquinol_8 <=> Succinate + Menaquinone_8	(WALBB645 or (WALBB52 and WALBB53 and Unknown) or (WALBB289 and WALBB645))
rxn01509_c0	ATP dGMP phosphotransferase	ATP + H + dGMP <=> ADP + dGDP	(WALBB643 or WALBB643)
rxn02011_c0	UDP N acetylmuramoyl L alanyl D glutamate L meso 2 6 diaminoheptanedioate gamma ligase ADP forming	ATP + meso_2_6_Diaminopimelate + UDP_N_acetylmuramoyl_L_alanyl_D_glutamate --> ADP + Phosphate + H + UDP_N_acetylmuramoyl_L_alanyl_D_gamma_glutamyl_meso_2_6_diaminopimelate	WALBB713
rxn08528_c0	fumarate reductase	Fumarate + 2_Demethylmenaquinol_8 <=> Succinate + 2_Demethylmenaquinone_8	(WALBB645 or (WALBB53 and WALBB52 and Unknown) or (WALBB645 and WALBB289))
rxn09205_c0	Phosphatidylserine syntase n C12 0	L_Serine + CDP_1_2_didodecanoylglycerol --> CMP + 2.0 H + phosphatidylserine_didodecanoyl	WALBB1078
rxn05364_c0	6 methyl 3 oxo octanoyl ACP NADP oxidoreductase	NADPH + H + 6_methyl_3_oxo_octanoyl_ACP <=> NADP + 6_methyl_3_hydroxy_octanoyl_ACP	WALBB1030
rxn09201_c0	Phosphatidylserine decarboxylase n C16 1	2.0 H + phosphatidylserine_dihexadec_9_enoyl <=> CO2 + phosphatidylethanolamine_dihexadec_9enoyl	WALBB1079
rxn02115_c0	R Acetoin racemase	ACTN <=> S_Acetoin	WALBB443
rxn10122_c0	NADH dehydrogenase ubiquinone 8 35 protons	NADH + 4.5 H + Ubiquinone_8 <=> NAD + 3.5 H_e0 + Ubiquinol_8	(WALBB815 and WALBB514 and WALBB247 and WALBB812 and WALBB390 and WALBB388 and WALBB389 and WALBB816 and WALBB260 and (WALBB814 or WALBB402) and WALBB517 and WALBB17 and WALBB813 and WALBB18)
rxn08352_c0	R08210	NADH + H + 1_Hydroxy_2_methyl_2_butenyl_4_diphosphate --> H2O + NAD + DMAPP	WALBB424
rxn09106_c0	phosphatidylglycerol phosphate phosphatase periplasm n C18 0	H2O + Phosphatidylglycerophosphate_dioctadecanoyl --> Phosphate + H + Phosphatidylglycerol_dioctadecanoyl	(WALBB293 or WALBB292)
rxn00187_c0	L Glutamate ammonia ligase ADP forming	ATP + NH3 + L_Glutamate --> ADP + Phosphate + L_Glutamine + H	WALBB282
rxn09103_c0	phosphatidylglycerol phosphate phosphatase periplasm n C14 1	H2O + Phosphatidylglycerophosphate_ditetradec_7_enoyl --> Phosphate + H + Phosphatidylglycerol_ditetradec_7_enoyl	(WALBB293 or WALBB292)
rxn02503_c0	ATP 2 amino 4 hydroxy 6 hydroxymethyl 7 8 dihydropteridine 6 pyrophosphotransferase	ATP + 6_hydroxymethyl_dihydropterin <=> AMP + H + 2_Amino_4_hydroxy_6_hydroxymethyl_7_8_dihydropteridinediphosphate	WALBB164
rxn05338_c0	3R 3 Hydroxydecanoyl acyl carrier protein NADP oxidoreductase	NADP + R_3_Hydroxydecanoyl_acyl_carrier_protein <=> NADPH + H + 3_oxodecanoyl_acp	WALBB1030
rxn08085_c0	1 tetradec 7 enoyl sn glycerol 3 phosphate O acyltransferase n C14 1	H + Tetradecenoyl_ACP + 1_tetradec_7_enoyl_sn_glycerol_3_phosphate --> ACP + 1_2_ditetradec_7_enoyl_sn_glycerol_3_phosphate	WALBB793
rxn05429_c0	12 methyl tridecanoyl ACP malonyl acyl carrier protein C acyltransferase decarboxylating	Malonyl_acyl_carrierprotein_ + 12_methyl_tridecanoyl_ACP --> CO2 + ACP + 14_methyl_3_oxo_pentadecanoyl_ACP	(WALBB396 and WALBB335)
rxn10265_c0	isoheptadecanoyl Phosphatidylglycerophosphate phosphohydrolase	H2O + Diisoheptadecanoylphosphatidylglycerophosphate --> Phosphate + H + Diisoheptadecanoylphosphatidylglycerol	(WALBB292 or WALBB293)
rxn08310_c0	CDP diacylglycerol synthetase n C16 1	CTP + 1_2_dihexadec_9_enoyl_sn_glycerol_3_phosphate <=> PPi + H + CDP_1_2_dihexadec_9_enoylglycerol	WALBB598
rxn10224_c0	anteisopentadecanoyl phosphatidate cytidylyltransferase	CTP + 1_2_dianteisopentadecanoyl_sn_glycerol_3_phosphate <=> PPi + H + CDP_1_2_dianteisopentadecanoylglycerol	WALBB598
rxn05337_c0	3R 3 Hydroxyhexanoyl acyl carrier protein NADP oxidoreductase	NADP + D_3_Hydroxyhexanoyl_acp <=> NADPH + 3_Oxohexanoyl_acp	WALBB1030
rxn01653_c0	5 Formyltetrahydrofolate cyclo ligase ADP forming	ATP + 5_Formyltetrahydrofolate --> ADP + Phosphate + 5_10_Methenyltetrahydrofolate	WALBB757
rxn03147_c0	1 5 Phosphoribosyl 5 amino 4 carboxyimidazole L aspartate ligase ADP forming	ATP + L_Aspartate + 5_Phosphoribosyl_4_carboxy_5_aminoimidazole --> ADP + Phosphate + H + SAICAR	(WALBB508 or WALBB507)
rxn03843_c0	Farnesyl diphosphate Isopentenyl diphosphate farnesyl cistransferase	Isopentenyldiphosphate + Farnesyldiphosphate --> PPi + H + trans_trans_cis_Geranylgeranyl_diphosphate	WALBB599
rxn05376_c0	12 methyl 3 oxo tetra decanoyl ACP NADP oxidoreductase	NADPH + H + 12_methyl_3_oxo_tetra_decanoyl_ACP <=> NADP + 12_methyl_3_hydroxy_tetra_decanoyl_ACP	WALBB1030
rxn01116_c0	D Ribulose 5 phosphate 3 epimerase	D_Ribulose5_phosphate <=> D_Xylulose5_phosphate	WALBB443
rxn09113_c0	Phosphatidylglycerol synthase n C18 0	Glycerol_3_phosphate + CDP_1_2_dioctadecanoylglycerol <=> CMP + Phosphatidylglycerophosphate_dioctadecanoyl	WALBB975
rxn00908_c0	glycine synthase	NAD + Glycine + Tetrahydrofolate <=> NADH + CO2 + NH3 + 5_10_Methylenetetrahydrofolate	WALBB100
rxn10215_c0	anteisoheptadecanoyl 1 acylglycerol 3 phosphate O acyltransferase	fa12coa + 1_anteisoheptadecanoyl_sn_glycerol_3_phosphate --> CoA + H + 1_2_dianteisoheptadecanoyl_sn_glycerol_3_phosphate	WALBB793
rxn14090_c0	dimethylallyl diphosphate leachianone G 2 dimethylallyltransferase	DMAPP + Leachianone_G <=> PPi + H + Sophoraflavanone_G	WALBB711
rxn05452_c0	14 methyl hexa decanoyl ACP acyl carrier protein transferase	CoA + 2.0 H + 14_methyl_hexa_decanoyl_ACP <=> fa12coa + ACP	WALBB661
rxn05465_c0	Malonyl CoA acyl carrier protein S malonyltransferase	H + Malonyl_CoA + ACP <=> CoA + Malonyl_acyl_carrierprotein_	WALBB661
rxn12845_c0	Gly Leu aminopeptidase	H2O + Gly_Leu <=> Glycine + L_Leucine	(WALBB695 or WALBB14)
rxn05380_c0	14 methyl 3 oxo hexa decanoyl ACP NADP oxidoreductase	NADPH + H + 14_methyl_3_oxo_hexa_decanoyl_ACP <=> NADP + 14_methyl_3_hydroxy_hexa_decanoyl_ACP	WALBB1030
rxn05347_c0	Acyl acyl carrier protein malonyl acyl carrier protein C acyltransferase decarboxylating	Malonyl_acyl_carrierprotein_ + Acetyl_ACP --> CO2 + Acetoacetyl_ACP + ACP	(WALBB396 and WALBB335)
rxn00404_c0	L Arginine glycine amidinotransferase	Glycine + L_Arginine <=> Ornithine + Glycocyamine	WALBB1032
rxn08547_c0	glycerol 3 phosphate acyltransferase C14 0	Glycerol_3_phosphate + Myristoyl_ACP --> ACP + 1_tetradecanoyl_sn_glycerol_3_phosphate	(WALBB397 and WALBB1075)
rxn05388_c0	5 methyl hexanoyl ACP malonyl acyl carrier protein C acyltransferase decarboxylating	Malonyl_acyl_carrierprotein_ + 5_methyl_hexanoyl_ACP --> CO2 + ACP + 7_methyl_3_oxo_octanoyl_ACP	(WALBB396 and WALBB335)
rxn00113_c0	Carbon dioxide ammonia ligase ADP forming carbamate phosphorylating	H2O + 2.0 ATP + CO2 + NH3 <=> 2.0 ADP + Phosphate + 3.0 H + Carbamoylphosphate	WALBB941
rxn07579_c0	R07765	NADH + H + 2E_Octadecenoyl_acp <=> NAD + Stearoyl_acyl_carrier_protein	WALBB589
rxn06023_c0	CoA apo acyl carrier protein pantetheinephosphotransferase	CoA + apo_ACP <=> Adenosine_3_5_bisphosphate + ACP	(WALBB541 or WALBB982)
rxn00611_c0	sn Glycerol 3 phosphate NAD 2 oxidoreductase	NAD + Glycerol_3_phosphate <=> NADH + H + Glycerone_phosphate	(WALBB294 or WALBB294)
rxn01678_c0	ATP dUDP phosphotransferase	ATP + dUDP <=> ADP + dUTP	WALBB345
rxn02286_c0	UDP N acetylmuramate L alanine ligase ADP forming	ATP + L_Alanine + UDP_MurNAc --> ADP + Phosphate + H + UDP_N_acetylmuramoyl_L_alanine	WALBB871
rxn00832_c0	IMP 1 2 hydrolase decyclizing	H2O + IMP <=> FAICAR	(WALBB651 and WALBB651)
rxn01106_c0	2 Phospho D glycerate 2 3 phosphomutase	2_Phospho_D_glycerate <=> 3_Phosphoglycerate	WALBB659
rxn12640_c0	methionyl aminopeptidase	H2O + ala_L_glu_L <=> L_Glutamate + L_Alanine	(WALBB695 or WALBB14)
rxn08756_c0	isopentenyl diphosphate NAD oxidoreductase	NADH + H + 1_Hydroxy_2_methyl_2_butenyl_4_diphosphate --> H2O + NAD + Isopentenyldiphosphate	WALBB424
rxn00412_c0	UTP L glutamine amido ligase ADP forming	H2O + ATP + L_Glutamine + UTP --> ADP + Phosphate + L_Glutamate + CTP + 2.0 H	WALBB941
rxn02339_c0	4 Hydroxy L glutamate 2 oxoglutarate aminotransferase	2_Oxoglutarate + 4_Hydroxy_L_glutamate <=> L_Glutamate + 4_Hydroxy_2_oxoglutarate	WALBB450
rxn00650_c0	L cysteinylglycine dipeptidase	H2O + Cys_Gly <=> Glycine + L_Cysteine	(WALBB695 or WALBB14)
rxn10094_c0	S adenosylmethione 2 demethylmenaquinone methyltransferase	S_Adenosyl_L_methionine + 2_Demethylmenaquinone_8 --> S_Adenosyl_homocysteine + H + Menaquinone_8	WALBB931
rxn00640_c0	GDP D mannose 1 phosphate guanylyltransferase	GDP + D_Mannose1_phosphate <=> Phosphate + GDP_mannose	(WALBB55 or WALBB55)
rxn02737_c0	UDPglucosamine 4 epimerase	UDP_glucosamine <=> UDP_galactosamine	WALBB464
rxn01313_c0	5 6 7 8 tetrahydrobiopterin NAD oxidoreductase	NADH + H + Dihydrobiopterin <=> NAD + Tetrahydrobiopterin	WALBB485
rxn00515_c0	ATP IDP phosphotransferase	ATP + IDP <=> ADP + ITP	WALBB345
rxn05397_c0	11 methyl 3 oxo dodecanoyl ACP NADP oxidoreductase	NADPH + H + 11_methyl_3_oxo_dodecanoyl_ACP <=> NADP + 11_methyl_3_hydroxy_dodecanoyl_ACP	WALBB1030
rxn03005_c0	R04326	2.0 H + Tetrahydrofolate + N_Formyl_GAR <=> H2O + 5_10_Methenyltetrahydrofolate + GAR	WALBB100
rxn05012_c0	carbamoyl phosphate N2 acetyl L ornithine carbamoyltransferase	Carbamoylphosphate + N_Acetylornithine --> Phosphate + H + N_Acetyl_L_citrulline	WALBB894
rxn01353_c0	ATP dGDP phosphotransferase	ATP + dGDP <=> ADP + dGTP	WALBB345
rxn10235_c0	isopentadecanoyl phosphatidylserine decarboxylase	2.0 H + Diisopentadecanoylphosphatidylserine <=> CO2 + Diisopentadecanoylphosphatidylethanolamine	WALBB1079
rxn12633_c0	RXN0 6975c	H2O + ala_L_asp_L <=> L_Alanine + L_Aspartate	(WALBB695 or WALBB14)
rxn00882_c0	1D myo Inositol 4 phosphate phosphohydrolase	H2O + Inositol_4_phosphate --> Phosphate + L_Inositol	WALBB361
rxn04139_c0	2 Octaprenyl 3 methyl 6 methoxy 1 4 benzoquinone NADPH2 oxygen oxidoreductase	NADPH + O2 + H + 2_Octaprenyl_3_methyl_6_methoxy_1_4_benzoquinone --> H2O + NADP + 2_Octaprenyl_3_methyl_5_hydroxy_6_methoxy_1_4_benzoquinone	WALBB691
rxn01639_c0	N Formimino L glutamate formiminohydrolase	L_Glutamate + Formamide --> H2O + N_Formimino_L_glutamate	WALBB651
rxn05409_c0	2 methylpropionyl ACP malonyl acyl carrier protein C acyltransferase decarboxylating	Malonyl_acyl_carrierprotein_ + isobutyryl_ACP --> CO2 + ACP + 4_methyl_3_oxo_pentanoyl_ACP	(WALBB396 and WALBB335)
rxn05405_c0	15 methyl 3 oxo hexa decanoyl ACP NADP oxidoreductase	NADPH + H + 15_methyl_3_oxo_hexa_decanoyl_ACP <=> NADP + 15_methyl_3_hydroxy_hexa_decanoyl_ACP	WALBB1030
rxn10571_c0	Mg2 importing ATPase	H2O + ATP + Mg_e0 --> ADP + Phosphate + H + Mg	Unknown
rxn05363_c0	4 methyl hexanoyl ACP malonyl acyl carrier protein C acyltransferase decarboxylating	Malonyl_acyl_carrierprotein_ + 4_methyl_hexanoyl_ACP --> CO2 + ACP + 6_methyl_3_oxo_octanoyl_ACP	(WALBB335 and WALBB396)
rxn01192_c0	Protocatechuate oxygen 3 4 oxidoreductase decyclizing	O2 + Protocatechuate --> 2.0 H + 3_Carboxy_cis_cis_muconate	WALBB13
rxn00505_c0	Isocitrate NAD oxidoreductase decarboxylating	NAD + Isocitrate --> NADH + CO2 + 2_Oxoglutarate	WALBB308
rxn05325_c0	Octanoyl acyl carrier protein malonyl CoA C acyltransferasedecarboxylating oxoacyl and enoyl reducing	NADH + H + 2E_Octenoyl_acp --> NAD + Octanoyl_ACP	WALBB589
rxn03366_c0	R04917	H2O + NADP + 5_2_Formylethyl_4_6_dihydroxypicolinate <=> NADPH + 2.0 H + 5_2_Carboxyethyl_4_6_dihydroxypicolinate	WALBB192
rxn02421_c0	CTP N methylethanolamine phosphate cytidylyltransferase	CTP + N_Methylethanolamine_phosphate <=> PPi + CDP_N_methylethanolamine	WALBB379
rxn10042_c0	F1 ATPase	ADP + Phosphate + 4.0 H_e0 <=> H2O + ATP + 3.0 H	(WALBB23 and WALBB1046 and WALBB1025 and WALBB1047 and WALBB1024)
rxn02895_c0	5 Phospho D ribosylamine glycine ligase ADP forming	ATP + Glycine + 5_Phosphoribosylamine --> ADP + Phosphate + H + GAR	WALBB311
rxn08089_c0	1 octadec 7 enoyl sn glycerol 3 phosphate O acyltransferase n C18 1	H + Octadecenoyl_ACP + 1_octadec_11_enoyl_sn_glycerol_3_phosphate --> ACP + 1_2_dioctadec_11_enoyl_sn_glycerol_3_phosphate	WALBB793
rxn10269_c0	anteisopentadecanoyl Phosphatidylglycerophosphate phosphohydrolase	H2O + Dianteisopentadecanoylphosphatidylglycerophosphate --> Phosphate + H + Dianteisopentadecanoylphosphatidylglycerol	(WALBB292 or WALBB293)
rxn05442_c0	11 methyl trans dodec 2 enoyl ACP NAD oxidoreductase A specific	NADH + H + 11_methyl_trans_dodec_2_enoyl_ACP --> NAD + 11_methyl_dodecanoyl_ACP	WALBB589
rxn10207_c0	isotetradecanoyl glycerol 3 phosphate O acyltransferase	Glycerol_3_phosphate + fa1coa --> CoA + 1_isotetradecanoyl_sn_glycerol_3_phosphate	(WALBB1075 and WALBB397)
rxn10221_c0	anteisoheptadecanoyl phosphatidate cytidylyltransferase	CTP + 1_2_dianteisoheptadecanoyl_sn_glycerol_3_phosphate <=> PPi + H + CDP_1_2_dianteisoheptadecanoylglycerol	WALBB598
rxn05451_c0	12 methyl tetra decanoyl ACP acyl carrier protein transferase	CoA + 2.0 H + 12_methyl_tetra_decanoyl_ACP <=> fa4coa + ACP	WALBB661
rxn10266_c0	anteisoheptadecanoyl Phosphatidylglycerophosphate phosphohydrolase	H2O + Dianteisoheptadecanoylphosphatidylglycerophosphate --> Phosphate + H + Dianteisoheptadecanoylphosphatidylglycerol	(WALBB293 or WALBB292)
rxn02795_c0	Glycochenodeoxycholate amidohydrolase	H2O + Glycochenodeoxycholate <=> Glycine + Chenodiol	WALBB442
rxn10203_c0	myristoyl glycerol 3 phosphate O acyltransferase	Glycerol_3_phosphate + Myristoyl_CoA --> CoA + 1_tetradecanoyl_sn_glycerol_3_phosphate	(WALBB397 and WALBB1075)
rxn00048_c0	6 7 Dimethyl 8 1 D ribityllumazine 6 7 dimethyl 8 1 D ribityllumazine 2 3 butanediyltransferase	H + 2.0 6_7_Dimethyl_8__1_D_ribityllumazine --> Riboflavin + 4__1_D_Ribitylamino_5_aminouracil	WALBB1061
rxn07876_c0	R08087	H2O + NAD + R__Citronellal <=> NADH + 2.0 H + Citronellate	WALBB192
rxn05231_c0	2 Deoxyadenosine 5 diphosphate oxidized thioredoxin 2 oxidoreductase	ADP + trdrd --> H2O + dADP + trdox	(WALBB533 or WALBB1036)
rxn09200_c0	Phosphatidylserine decarboxylase n C16 0	2.0 H + phosphatidylserine_dihexadecanoyl <=> CO2 + phosphatidylethanolamine_dihexadecanoyl	WALBB1079
rxn09102_c0	phosphatidylglycerol phosphate phosphatase periplasm n C14 0	H2O + Phosphatidylglycerophosphate_ditetradecanoyl --> Phosphate + H + Phosphatidylglycerol_ditetradecanoyl	(WALBB292 or WALBB293)
rxn08552_c0	glycerol 3 phosphate acyltransferase C18 1	2.0 H + Glycerol_3_phosphate + Octadecenoyl_ACP --> ACP + 1_octadec_11_enoyl_sn_glycerol_3_phosphate	(WALBB1075 and WALBB397)
rxn02475_c0	2 5 Diamino 6 hydroxy 4 5 phosphoribosylamino pyrimidine 2 aminohydrolase	H2O + H + 2_5_Diamino_6_5_phosphoribosylamino_4_pyrimidineone --> NH3 + 5_Amino_6__5_phosphoribosylaminouracil	(WALBB801 and WALBB801)
rxn05339_c0	3R 3 Hydroxybutanoyl acyl carrier protein NADP oxidoreductase	NADP + R_3_Hydroxybutanoyl_acyl_carrier_protein <=> NADPH + Acetoacetyl_ACP	WALBB1030
rxn05460_c0	3 Oxooctodecanoyl ACP malonyl acyl carrier protein C acyltransferase decarboxylating	hexadecanoyl_acp + Malonyl_acyl_carrierprotein_ --> CO2 + ACP + 3_Oxooctodecanoyl_ACP	(WALBB396 and WALBB335)
rxn01018_c0	carbamoyl phosphate L aspartate carbamoyltransferase	L_Aspartate + Carbamoylphosphate --> Phosphate + H + N_Carbamoyl_L_aspartate	WALBB640
rxn04132_c0	R06063	H2O + 5_Hydroxyisourate --> CO2 + H + R_Allantoin	Unknown
rxn00714_c0	P1 P4 bis5 uridyl tetraphosphate uridylohydrolase	H2O + UppppU --> UTP + H + UMP	WALBB391
rxn10219_c0	isohexadecanoyl 1 acylglycerol 3 phosphate O acyltransferase	fa6coa + 1_isohexadecanoyl_sn_glycerol_3_phosphate --> CoA + H + 1_2_diisohexadecanoyl_sn_glycerol_3_phosphate	WALBB793
rxn03990_c0	nitric oxide NADPH2 oxygen oxidoreductase	NADH + 2.0 O2 + 2.0 NO <=> NAD + H + 2.0 Nitrate	WALBB685
rxn10210_c0	isohexadecanoyl glycerol 3 phosphate O acyltransferase	Glycerol_3_phosphate + fa6coa --> CoA + 1_isohexadecanoyl_sn_glycerol_3_phosphate	(WALBB1075 and WALBB397)
rxn03893_c0	all trans octaprenyl diphosphate 4 hydroxybenzoate 3 octaprenyltransferase	4_Hydroxybenzoate + Farnesylfarnesylgeraniol --> PPi + H + 3_Octaprenyl_4_hydroxybenzoate	WALBB175
rxn05455_c0	12 methyl tridecanoyl ACP acyl carrier protein transferase	CoA + 2.0 H + 12_methyl_tridecanoyl_ACP <=> fa1coa + ACP	WALBB661
rxn00410_c0	UTP ammonia ligase ADP forming	ATP + NH3 + UTP <=> ADP + Phosphate + CTP + 2.0 H	WALBB941
rxn01333_c0	sedoheptulose 7 phosphate D glyceraldehyde 3 phosphate glyceronetransferase	Glyceraldehyde3_phosphate + Sedoheptulose7_phosphate <=> D_fructose_6_phosphate + D_Erythrose4_phosphate	WALBB1032
rxn00151_c0	ATP pyruvate phosphate phosphotransferase	ATP + Phosphate + Pyruvate <=> PPi + AMP + Phosphoenolpyruvate + 2.0 H	WALBB982
rxn03933_c0	UDP N acetyl D glucosamine N acetyl alpha D muramyloyl L Ala gamma D Glu L Lys D Ala D Ala diphosphoundecaprenol 4 beta N acetylglucosaminlytransferase	UDP_N_acetylglucosamine + MurAcoyl_L_Ala_D_gamma_Glu_L_Lys_D_Ala_D_Ala_diphospho__undecaprenol <=> UDP + Undecaprenyl_diphospho_N_acetylmuramoyl_N_acetylglucosamine_L_alanyl_gamma_D_glutam...	WALBB734
rxn05342_c0	3R 3 Hydroxytetradecanoyl acyl carrier protein NADP oxidoreductase	NADP + HMA <=> NADPH + 3_oxotetradecanoyl_acp	WALBB1030
rxn00407_c0	CTP aminohydrolase	H2O + CTP + H --> NH3 + UTP	WALBB956
rxn00414_c0	hydrogen carbonate L glutamine amido ligase ADP forming carbamate phosphorylating	H2O + 2.0 ATP + L_Glutamine + H2CO3 --> 2.0 ADP + Phosphate + L_Glutamate + 2.0 H + Carbamoylphosphate	(WALBB698 and WALBB1034)
rxn09110_c0	Phosphatidylglycerol synthase n C14 1	Glycerol_3_phosphate + CDP_1_2_ditetradec_7_enoylglycerol <=> CMP + Phosphatidylglycerophosphate_ditetradec_7_enoyl	WALBB975
rxn05349_c0	acetyl CoA acyl carrier protein S acetyltransferase	Acetyl_CoA + ACP <=> CoA + Acetyl_ACP	(WALBB335 and WALBB396)
rxn00799_c0	S malate hydro lyase fumarate forming	L_Malate <=> H2O + Fumarate	WALBB879
rxn02405_c0	CTP 3 deoxy D manno octulosonate cytidylyltransferase	CTP + KDO --> PPi + H + CMP_KDO	WALBB598
rxn00011_c0	pyruvate thiamin diphosphate acetaldehydetransferase decarboxylating	Pyruvate + TPP + H --> CO2 + 2_Hydroxyethyl_ThPP	(WALBB910 and WALBB586)
rxn02200_c0	2 amino 4 hydroxy 6 hydroxymethyl 7 8 dihydropteridine 4 aminobenzoate 2 amino 4 hydroxydihydropteridine 6 methenyltransferase	ABEE + 6_hydroxymethyl_dihydropterin <=> H2O + Dihydropteroate	WALBB164
rxn01672_c0	dCTP aminohydrolase	H2O + H + dCTP --> NH3 + dUTP	WALBB956
rxn05215_c0	Alanine Sodium symporter	L_Alanine_e0 + Na_e0 <=> L_Alanine + Na	(WALBB844 or WALBB1077 or WALBB1076)
rxn05393_c0	9 methyl 3 oxo decanoyl ACP NADP oxidoreductase	NADPH + H + 9_methyl_3_oxo_decanoyl_ACP <=> NADP + 9_methyl_3_hydroxy_decanoyl_ACP	WALBB1030
rxn01537_c0	Thiamin hydrolase	H2O + Thiamin --> H + Toxopyrimidine + 4_Methyl_5__2_hydroxyethyl_thiazole	(WALBB1041 or WALBB1040)
rxn02285_c0	UDP N acetylmuramate NADP oxidoreductase	NADP + UDP_MurNAc <=> NADPH + H + UDP_N_acetylglucosamine_enolpyruvate	WALBB123
rxn02303_c0	Coproporphyrinogen oxygen oxidoreductasedecarboxylating	O2 + 2.0 H + CoproporphyrinogenIII <=> 2.0 H2O + 2.0 CO2 + ProtoporphyrinogenIX	WALBB374
rxn03907_c0	CTP 2 C Methyl D erythritol 4 phosphate cytidylyltransferase	CTP + 2_C_methyl_D_erythritol4_phosphate <=> PPi + 4__cytidine5_diphospho_2_C_methyl_D_erythritol	WALBB379
rxn09310_c0	thiazole phosphate synthesis	ATP + L_Tyrosine + L_Cysteine + 1_deoxy_D_xylulose5_phosphate --> H2O + CO2 + PPi + AMP + L_Alanine + 2.0 H + 4_Methyl_5__2_phosphoethyl_thiazole + 4_Hydroxy_benzyl...	(WALBB436)
rxn01213_c0	GPPSYN RXN	Isopentenyldiphosphate + DMAPP <=> PPi + H + Geranyldiphosphate	((WALBB337 or WALBB72) and WALBB72 and WALBB72 and Unknown)
rxn00459_c0	2 phospho D glycerate hydro lyase phosphoenolpyruvate forming	2_Phospho_D_glycerate <=> H2O + Phosphoenolpyruvate	WALBB873
rxn00770_c0	ATP D ribose 5 phosphate diphosphotransferase	ATP + ribose_5_phosphate <=> AMP + H + PRPP	WALBB896
rxn01314_c0	5 6 7 8 tetrahydrobiopterin NADP oxidoreductase	NADPH + H + Dihydrobiopterin <=> NADP + Tetrahydrobiopterin	WALBB485
rxn10945_c0	L proline transport via diffusion extracellular to periplasm	L_Proline <=> L_Proline_e0	(WALBB454 or WALBB841 or WALBB696 or WALBB927 or WALBB358)
rxn05436_c0	10 methyl trans dodec 2 enoyl ACP NAD oxidoreductase A specific	NADH + H + 10_methyl_trans_dodec_2_enoyl_ACP --> NAD + 10_methyl_dodecanoyl_ACP	WALBB589
rxn05195_c0	ATP phosphohydrolase ferric ion transporting	H2O + ATP + fe3_e0 --> ADP + Phosphate + H + fe3	Unknown
rxn02359_c0	trans 4 Hydroxy L proline acceptor oxidoreductase	FAD + trans_4_Hydroxy_L_proline <=> FADH2 + 3_Hydroxy_L_1_pyrroline_5_carboxylate	WALBB12
rxn10234_c0	isotetradecanoyl phosphatidylserine decarboxylase	2.0 H + Diisotetradecanoylphosphatidylserine <=> CO2 + Diisotetradecanoylphosphatidylethanolamine	WALBB1079
rxn00260_c0	L Aspartate 2 oxoglutarate aminotransferase	2_Oxoglutarate + L_Aspartate <=> L_Glutamate + Oxaloacetate	WALBB450
rxn00461_c0	Phosphoenolpyruvate UDP N acetyl D glucosamine 1 carboxyvinyl transferase	UDP_N_acetylglucosamine + Phosphoenolpyruvate <=> Phosphate + UDP_N_acetylglucosamine_enolpyruvate	WALBB333
rxn00181_c0	ATP L glutamate 1 phosphotransferase	ATP + L_Glutamate + H <=> ADP + L_Glutamyl_1_phosphate	WALBB456
rxn03136_c0	1 5 Phosphoribosyl 5 amino 4 N succinocarboxamide imidazole AMP lyase	SAICAR <=> H + Fumarate + AICAR	(WALBB153 or WALBB153)
rxn10229_c0	isopentadecanoyl CDPdiacylglycerol serine O phosphatidyltransferase	L_Serine + CDP_1_2_diisopentadecanoylglycerol --> CMP + 2.0 H + Diisopentadecanoylphosphatidylserine	WALBB1078
rxn05287_c0	geranylgeranyl diphosphate isopentenyl diphosphate transtransferase	Isopentenyldiphosphate + Geranylgeranyl_diphosphate --> PPi + H + pendp	WALBB72
rxn09101_c0	phosphatidylglycerol phosphate phosphatase periplasm n C14 0	H2O + Phosphatidylglycerophosphate_didodecanoyl --> Phosphate + H + Phosphatidylglycerol_didodecanoyl	(WALBB293 or WALBB292)
rxn02693_c0	Dimethylallyl diphosphate aspulvinone E dimethylallyltransferase	2.0 DMAPP + Aspulvinone_E <=> 2.0 PPi + 2.0 H + Aspulvinone_H	WALBB175
rxn02937_c0	2 Formamido N1 5 phosphoribosylacetamidine cyclo ligase ADP forming	ATP + 5_Phosphoribosylformylglycinamidine <=> ADP + Phosphate + H + AIR	(WALBB507 or WALBB507)
rxn08088_c0	1 octadecanoyl sn glycerol 3 phosphate O acyltransferase n C18 0	2.0 H + Octadecanoyl_ACP + 1_octadecanoyl_sn_glycerol_3_phosphate --> ACP + 1_2_dioctadecanoyl_sn_glycerol_3_phosphate	WALBB793
rxn01652_c0	S Aminomethyldihydrolipoylprotein 6S tetrahydrofolate aminomethyltransferase ammonia forming	H2O + 5_10_Methenyltetrahydrofolate <=> H + 5_Formyltetrahydrofolate	WALBB100
rxn03137_c0	10 Formyltetrahydrofolate 5 phosphoribosyl 5 amino 4 imidazolecarboxamide formyltransferase	10_Formyltetrahydrofolate + AICAR <=> Tetrahydrofolate + FAICAR	(WALBB651 and WALBB651)
rxn08087_c0	1 hexadec 7 enoyl sn glycerol 3 phosphate O acyltransferase n C16 1	H + Hexadecenoyl_ACP + 1_hexadec_9_enoyl_sn_glycerol_3_phosphate --> ACP + 1_2_dihexadec_9_enoyl_sn_glycerol_3_phosphate	WALBB793
rxn10267_c0	isotetradecanoyl Phosphatidylglycerophosphate phosphohydrolase	H2O + Diisotetradecanoylphosphatidylglycerophosphate --> Phosphate + H + Diisotetradecanoylphosphatidylglycerol	(WALBB293 or WALBB292)
rxn08312_c0	CDP diacylglycerol synthetase n C18 1	CTP + 1_2_dioctadec_11_enoyl_sn_glycerol_3_phosphate <=> PPi + H + CDP_1_2_dioctadec_11_enoylglycerol	WALBB598
rxn00161_c0	S Malate NADP oxidoreductaseoxaloacetate decarboxylating	NADP + L_Malate --> NADPH + CO2 + Pyruvate	WALBB976
rxn01517_c0	ATP dUMP phosphotransferase	ATP + H + dUMP <=> ADP + dUDP	WALBB643
rxn06750_c0	R04632	CMP_N_acetylneuraminate + GM2 <=> CMP + H + GD2	(WALBB337 or WALBB72)
rxn10226_c0	isoheptadecanoyl CDPdiacylglycerol serine O phosphatidyltransferase	L_Serine + CDP_1_2_diisoheptadecanoylglycerol --> CMP + 2.0 H + Diisoheptadecanoylphosphatidylserine	WALBB1078
rxn09211_c0	Phosphatidylserine syntase n C18 1	L_Serine + CDP_1_2_dioctadec_11_enoylglycerol --> CMP + 2.0 H + phosphatidylserine_dioctadec_11_enoyl	WALBB1078
rxn01800_c0	Deoxycytidine aminohydrolase	H2O + H + Deoxycytidine --> NH3 + Deoxyuridine	WALBB351
rxn02107_c0	salicylaldehyde NAD oxidoreductase	H2O + NAD + Salicylaldehyde <=> NADH + 2.0 H + SALC	WALBB192
rxn08309_c0	CDP diacylglycerol synthetase n C16 0	CTP + 1_2_dihexadecanoyl_sn_glycerol_3_phosphate <=> PPi + H + CDP_1_2_dihexadecanoylglycerol	WALBB598
rxn05379_c0	12 methyl tetra decanoyl ACP malonyl acyl carrier protein C acyltransferase decarboxylating	Malonyl_acyl_carrierprotein_ + 12_methyl_tetra_decanoyl_ACP --> CO2 + ACP + 14_methyl_3_oxo_hexa_decanoyl_ACP	(WALBB335 and WALBB396)
rxn01512_c0	ATP dTDP phosphotransferase	ATP + dTDP <=> ADP + TTP	WALBB345
rxn04113_c0	isopentenyl diphosphate NADP oxidoreductase	NADPH + H + 1_Hydroxy_2_methyl_2_butenyl_4_diphosphate --> H2O + NADP + Isopentenyldiphosphate	WALBB424
rxn00861_c0	acetyl CoA L histidine N acetyltransferase	Acetyl_CoA + L_Histidine <=> CoA + H + N_Acetyl_L_histidine	WALBB362
rxn10218_c0	anteisopentadecanoyl 1 acylglycerol 3 phosphate O acyltransferase	fa4coa + 1_anteisopentadecanoyl_sn_glycerol_3_phosphate --> CoA + H + 1_2_dianteisopentadecanoyl_sn_glycerol_3_phosphate	WALBB793
rxn09272_c0	fumarate reductase complex ie FRD involved in anaerobic respiration repressed in aerobic respiration	Succinate + Ubiquinone_8 <=> Fumarate + Ubiquinol_8	(WALBB645 or (WALBB52 and WALBB53 and Unknown) or (WALBB289 and WALBB645))
rxn01216_c0	3 phospho D glycerate 1 2 phosphomutase	H + 1_3_Bisphospho_D_glycerate <=> DPG	WALBB1059
rxn03991_c0	nitric oxide NADPH2 oxygen oxidoreductase	NADPH + 2.0 O2 + 2.0 NO <=> NADP + H + 2.0 Nitrate	WALBB685
rxn05441_c0	9 methyl trans dec 2 enoyl ACP NAD oxidoreductase A specific	NADH + H + 9_methyl_trans_dec_2_enoyl_ACP --> NAD + 9_methyl_decanoyl_ACP	WALBB589
rxn03365_c0	R04916	H2O + NAD + 5_2_Formylethyl_4_6_dihydroxypicolinate <=> NADH + 2.0 H + 5_2_Carboxyethyl_4_6_dihydroxypicolinate	WALBB192
rxn03892_c0	R05613	Isopentenyldiphosphate + pendp --> PPi + H + all_trans_Hexaprenyl_diphosphate	WALBB72
rxn05454_c0	15 methyl hexa decanoyl ACP acyl carrier protein transferase	CoA + 2.0 H + 15_methyl_hexa_decanoyl_ACP <=> fa11coa + ACP	WALBB661
rxn01127_c0	ATP dAMP phosphotransferase	ATP + H + dAMP <=> ADP + dADP	WALBB1018
rxn01461_c0	L Arginine 4 aminobutanoate amidinotransferase	L_Arginine + GABA <=> Ornithine + 4_Guanidinobutanoate	WALBB1032
rxn08548_c0	glycerol 3 phosphate acyltransferase C14 1	2.0 H + Glycerol_3_phosphate + Tetradecenoyl_ACP --> ACP + 1_tetradec_7_enoyl_sn_glycerol_3_phosphate	(WALBB397 and WALBB1075)
rxn05445_c0	4 methyl trans pent 2 enoyl ACP NAD oxidoreductase A specific	NADH + H + 4_methyl_trans_pent_2_enoyl_ACP --> NAD + 4_methyl_pentanoyl_ACP	WALBB589
rxn04674_c0	R06859	S_Adenosyl_L_methionine + Demethylphylloquinone --> S_Adenosyl_homocysteine + H + Vitamin_K1	WALBB931
rxn05341_c0	3R 3 Hydroxyoctanoyl acyl carrier protein NADP oxidoreductase	NADP + R_3_Hydroxyoctanoyl_acyl_carrier_protein <=> NADPH + H + 3_oxooctanoyl_acp	WALBB1030
rxn03393_c0	3 octaprenyl 4 hydroxybenzoate carboxy lyase	H + 3_Octaprenyl_4_hydroxybenzoate --> CO2 + 2_Octaprenylphenol	(WALBB82 or WALBB350)
rxn05449_c0	12 methyl trans tridec 2 enoyl ACP NAD oxidoreductase A specific	NADH + H + 12_methyl_trans_tridec_2_enoyl_ACP --> NAD + 12_methyl_tridecanoyl_ACP	WALBB589
rxn10206_c0	anteisoheptadecanoyl glycerol 3 phosphate O acyltransferase	Glycerol_3_phosphate + fa12coa --> CoA + 1_anteisoheptadecanoyl_sn_glycerol_3_phosphate	(WALBB397 and WALBB1075)
rxn10202_c0	glycerol 3 phosphate acyl coa acyltransferase 16 0	H + Glycerol_3_phosphate + Palmitoyl_CoA --> CoA + 1_hexadecanoyl_sn_glycerol_3_phosphate	(WALBB1075 and WALBB397)
rxn06735_c0	CMP N acetylneuraminate alpha N acetylneuraminyl 2 3 beta D galactoside alpha 2 8 N acetylneuraminyltransferase	CMP_N_acetylneuraminate + GM3 <=> CMP + H + GD3	(WALBB337 or WALBB72)
rxn00834_c0	IMP NAD oxidoreductase	H2O + NAD + IMP <=> NADH + H + XMP	WALBB77
rxn00599_c0	succinyl CoA glycine C succinyltransferase decarboxylating	Glycine + H + Succinyl_CoA --> CoA + CO2 + 5_Aminolevulinate	WALBB362
rxn01671_c0	ATP N ribosylnicotinamide 5 phosphotransferase	ATP + N_Ribosylnicotinamide <=> ADP + H + Nicotinamide_ribonucleotide	WALBB96
rxn02362_c0	R03298	ATP + DPG <=> ADP + Phosphate + H + cDPG	WALBB379
rxn12642_c0	RXN0 6978c	H2O + Ala_His <=> L_Alanine + L_Histidine	(WALBB695 or WALBB14)
rxn07673_c0	hydroxycinnamoyl CoA anthocyanidin 3 5 diglucoside 5 O glucoside 6 O hydroxycinnamoyltransferase	4_Coumaroyl_CoA + Delphin <=> CoA + Delphinidin_3_O_beta_D_glucoside_5_O_6_coumaroyl_beta_D_glucoside	(WALBB1066 or WALBB463)
rxn00785_c0	D Fructose 6 phosphate D glyceraldehyde 3 phosphate glycolaldehyde transferase	D_fructose_6_phosphate + Glyceraldehyde3_phosphate <=> D_Xylulose5_phosphate + D_Erythrose4_phosphate	WALBB894
rxn10806_c0	cytochrome oxidase bd menaquinol 8 2 protons periplasm	0.5 O2 + 2.0 H + Menaquinol_8 --> H2O + 2.0 H_e0 + Menaquinone_8	(WALBB185 or WALBB480 or WALBB52)
rxn03084_c0	5 Phosphoribosylformylglycinamide L glutamine amido ligase ADP forming	H2O + ATP + L_Glutamine + N_Formyl_GAR --> ADP + Phosphate + L_Glutamate + H + 5_Phosphoribosylformylglycinamidine	(WALBB876 and WALBB876 and WALBB513)
rxn10233_c0	anteisoheptadecanoyl phosphatidylserine decarboxylase	2.0 H + Dianteisoheptadecanoylphosphatidylserine <=> CO2 + Dianteisoheptadecanoylphosphatidylethanolamine	WALBB1079
rxn06600_c0	S aminomethyldihydrolipoylprotein 6S tetrahydrofolate aminomethyltransferase ammonia forming	Tetrahydrofolate + S_Aminomethyldihydrolipoylprotein --> NH3 + 5_10_Methylenetetrahydrofolate + Dihydrolipolprotein	WALBB100
rxn06728_c0	CMP N acetylneuraminate alpha N acetylneuraminyl 2 3 beta D galactoside alpha 2 8 N acetylneuraminyltransferase	CMP_N_acetylneuraminate + alpha_N_Acetylneuraminyl_2_3_beta_D_galactosyl_R <=> CMP + H + alpha_N_Acetylneuraminyl_2_8_alpha_N_acetylneuraminyl_2_3_beta_D__galactosyl_R	(WALBB72 or WALBB337)
rxn12635_c0	RXN0 6974c	H2O + Gly_Met <=> Glycine + L_Methionine	(WALBB695 or WALBB14)
rxn05297_c0	TRANS RXNBWI 115637cemaizeexpGLT	L_Glutamate_e0 + H_e0 <=> L_Glutamate + H	WALBB122
rxn07841_c0	2 Isopentenyl diphosphate ATP delta2 isopentenyltransferase	ATP + DMAPP <=> PPi + H + Isopentenyl_ATP	WALBB164
rxn05328_c0	Hexadecanoyl acyl carrier protein malonyl CoA C acyltransferasedecarboxylating oxoacyl and enoyl reducing	NADH + H + 2E_Hexadecenoyl_acp --> NAD + hexadecanoyl_acp	WALBB589
rxn01851_c0	4 aminobutanal NAD 1 oxidoreductase	H2O + NAD + 4_Aminobutanal --> NADH + 2.0 H + GABA	(WALBB383 or WALBB192)
rxn05323_c0	Tetradecanoyl acyl carrier protein malonyl CoA C acyltransferasedecarboxylating oxoacyl and enoyl reducing	NADH + 2.0 H + 2E_Tetradecenoyl_acp --> NAD + Myristoyl_ACP	WALBB589
rxn00077_c0	ATP NAD 2 phosphotransferase	ATP + NAD <=> NADP + ADP + H	WALBB663
rxn01388_c0	isocitrate hydro lyase cis aconitate forming	Isocitrate <=> H2O + cis_Aconitate	(WALBB11 and Unknown)
rxn03638_c0	Acetyl CoA D glucosamine 1 phosphate N acetyltransferase	Acetyl_CoA + D_Glucosamine1_phosphate --> CoA + H + N_Acetyl_D_glucosamine1_phosphate	((WALBB1066 or WALBB463) and (WALBB463 or WALBB1066))
rxn05438_c0	14 methyl trans hexa dec 2 enoyl ACP NAD oxidoreductase A specific	NADH + H + 14_methyl_trans_hexa_dec_2_enoyl_ACP --> NAD + 14_methyl_hexa_decanoyl_ACP	WALBB589
rxn05126_c0	R07417	H2O + NAD + gamma_glutamyl_gamma_butyraldehyde --> NADH + 2.0 H + gamma_Glutamyl_GABA	WALBB192
rxn10217_c0	isopentadecanoyl 1 acylglycerol 3 phosphate O acyltransferase	fa3coa + 1_isopentadecanoyl_sn_glycerol_3_phosphate --> CoA + H + 1_2_diisopentadecanoyl_sn_glycerol_3_phosphate	WALBB793
rxn10043_c0	cytochrome c oxidase He 2	0.5 O2 + 6.0 H + 2.0 Cytochrome_c2 <=> H2O + 4.0 H_e0 + 2.0 Cytochrome_c3	(WALBB582 and WALBB583 and WALBB1039)
rxn10223_c0	isopentadecanoyl phosphatidate cytidylyltransferase	CTP + 1_2_diisopentadecanoyl_sn_glycerol_3_phosphate <=> PPi + H + CDP_1_2_diisopentadecanoylglycerol	WALBB598
rxn04658_c0	RXN 5183c	NADPH + H + N2_Acetyl_L_aminoadipyl_delta_phosphate --> NADP + Phosphate + N2_Acetyl_L_aminoadipate_semialdehyde	WALBB192
rxn10260_c0	anteisoheptadecanoyl CDPdiacylglycerol sn glycerol 3 phosphate 3 phosphatidyltransferase	Glycerol_3_phosphate + CDP_1_2_dianteisoheptadecanoylglycerol <=> CMP + Dianteisoheptadecanoylphosphatidylglycerophosphate	WALBB975
rxn03915_c0	2 formylbenzoate NAD oxidoreductase	H2O + NAD + o_Formylbenzoic_acid <=> NADH + 2.0 H + Phthalate	WALBB192
rxn01368_c0	Cytidine aminohydrolase	H2O + H + Cytidine --> NH3 + Uridine	WALBB351
rxn00134_c0	ATP adenosine 5 phosphotransferase	ATP + Adenosine <=> ADP + AMP + H	WALBB759
rxn09199_c0	Phosphatidylserine decarboxylase n C14 1	2.0 H + phosphatidylserine_ditetradec_7_enoyl <=> CO2 + phosphatidylethanolamine_ditetradec_7_enoyl	WALBB1079
rxn05233_c0	2 Deoxyguanosine 5 diphosphate oxidized thioredoxin 2 oxidoreductase	GDP + trdrd --> H2O + dGDP + trdox	(WALBB533 or WALBB1036)
rxn09109_c0	Phosphatidylglycerol synthase n C14 0	Glycerol_3_phosphate + CDP_1_2_ditetradecanoylglycerol <=> CMP + Phosphatidylglycerophosphate_ditetradecanoyl	WALBB975
rxn05375_c0	10 methyl dodecanoyl ACP malonyl acyl carrier protein C acyltransferase decarboxylating	Malonyl_acyl_carrierprotein_ + 10_methyl_dodecanoyl_ACP --> CO2 + ACP + 12_methyl_3_oxo_tetra_decanoyl_ACP	(WALBB396 and WALBB335)
rxn01200_c0	Sedoheptulose 7 phosphate D glyceraldehyde 3 phosphate glycolaldehyde transferase	Glyceraldehyde3_phosphate + Sedoheptulose7_phosphate <=> ribose_5_phosphate + D_Xylulose5_phosphate	WALBB894
rxn01241_c0	Dihydrolipoamide NAD oxidoreductase	NAD + Dihydrolipoamide <=> NADH + H + Lipoamide	(WALBB732 or WALBB557)
rxn04744_c0	R06935	H2O + NAD + 4_Hydroxymethylsalicylaldehyde <=> NADH + 2.0 H + 4_Hydroxymethylsalicylate	WALBB192
rxn00288_c0	Succinate acceptor oxidoreductase	Fumarate + FADH2 --> FAD + Succinate + H	(WALBB52 or WALBB53 or (WALBB289 and WALBB645))
rxn08550_c0	glycerol 3 phosphate acyltransferase C16 1	2.0 H + Glycerol_3_phosphate + Hexadecenoyl_ACP --> ACP + 1_hexadec_9_enoyl_sn_glycerol_3_phosphate	(WALBB1075 and WALBB397)
rxn06060_c0	Thiosulfate thiol sulfurtransferase	2.0 GSH + H2S2O3 <=> H + Sulfite + Oxidized_glutathione + H2S	WALBB436
rxn00912_c0	5 10 Methylenetetrahydrofolate 3 methyl 2 oxobutanoate hydroxymethyltransferase	H2O + 3_Methyl_2_oxobutanoate + 5_10_Methylenetetrahydrofolate <=> Tetrahydrofolate + 2_Dehydropantoate	WALBB651
rxn03849_c0	biuret amidohydrolase	H2O + Biuret <=> NH3 + Allophanate	WALBB693
rxn00122_c0	ATP FMN adenylyltransferase	ATP + FMN --> PPi + FAD	(WALBB96 and WALBB96)
rxn06076_c0	2 Deoxycytidine diphosphate oxidized thioredoxin 2 oxidoreductase	CDP + trdrd --> H2O + dCDP + trdox	(WALBB533 or WALBB1036)
rxn10212_c0	myristoyl 1 acylglycerol 3 phosphate O acyltransferase	H + Myristoyl_CoA + 1_tetradecanoyl_sn_glycerol_3_phosphate --> CoA + 1_2_ditetradecanoyl_sn_glycerol_3_phosphate	WALBB793
rxn10259_c0	isoheptadecanoyl CDPdiacylglycerol sn glycerol 3 phosphate 3 phosphatidyltransferase	Glycerol_3_phosphate + CDP_1_2_diisoheptadecanoylglycerol <=> CMP + Diisoheptadecanoylphosphatidylglycerophosphate	WALBB975
rxn01602_c0	dihydrofolate NADP oxidoreductase	NADP + Dihydrofolate <=> NADPH + H + Folate	WALBB165
rxn07720_c0	hydroxycinnamoyl CoA anthocyanidin 3 5 diglucoside 5 O glucoside 6 O hydroxycinnamoyltransferase	Caffeoyl_CoA + Pelargonin <=> CoA + Pelargonidin_3_glucoside_5_caffeoylglucoside	(WALBB1066 or WALBB463)
rxn08094_c0	2 Oxoglutarate dehydrogenase complex	NAD + CoA + 2_Oxoglutarate <=> NADH + CO2 + Succinyl_CoA	(WALBB80 or WALBB557 or WALBB827)
rxn05223_c0	Biotin ABC transporter	H2O + ATP + BIOT_e0 --> ADP + Phosphate + H + BIOT	WALBB484
rxn05433_c0	4 methyl trans hex 2 enoyl ACP NAD oxidoreductase A specific	NADH + H + 4_methyl_trans_hex_2_enoyl_ACP --> NAD + 4_methyl_hexanoyl_ACP	WALBB589
rxn05344_c0	Tetradecanoyl acyl carrier protein malonyl acyl carrier protein C acyltransferase decarboxylating	Myristoyl_ACP + Malonyl_acyl_carrierprotein_ --> CO2 + 3_oxohexadecanoyl_acp + ACP	(WALBB335 and WALBB396)
rxn01521_c0	2 Deoxyuridine 5 monophosphate phosphohydrolase	H2O + dUMP --> Phosphate + Deoxyuridine	WALBB197
rxn12636_c0	methionyl aminopeptidase	H2O + H + met_L_ala_L <=> L_Alanine + L_Methionine	(WALBB695 or WALBB14)
rxn03394_c0	R04987	NADPH + O2 + H + 2_Octaprenylphenol --> H2O + NADP + 2_Octaprenyl_6_hydroxyphenol	WALBB723
rxn11759_c0	5 fluorouridine monophosphate diphosphate phospho alpha D ribosyl transferase	PRPP + 5_FU <=> PPi + 5_Fluorouridine_monophosphate	WALBB688
rxn05414_c0	6 methyl 3 oxo heptanoyl ACP NADP oxidoreductase	NADPH + H + 6_methyl_3_oxo_heptanoyl_ACP <=> NADP + 6_methyl_3_hydroxy_heptanoyl_ACP	WALBB1030
rxn05596_c0	TRANS RXNBWI 115525cemaizeexpK	H_e0 + K <=> H + K_e0	WALBB955
rxn05384_c0	3 methylbutanoyl ACP malonyl acyl carrier protein C acyltransferase decarboxylating	Malonyl_acyl_carrierprotein_ + isovaleryl_ACP --> CO2 + ACP + 5_methyl_3_oxo_hexanoyl_ACP	(WALBB396 and WALBB335)
rxn03094_c0	Glycodeoxycholate amidohydrolase	H2O + Glycodeoxycholate <=> Glycine + Deoxycholate	WALBB442
rxn00085_c0	L Glutamate NADP oxidoreductase transaminating	NADP + 2.0 L_Glutamate <=> NADPH + 2_Oxoglutarate + L_Glutamine + H	((WALBB506 or WALBB703 or WALBB426) and (WALBB872 or WALBB756 or WALBB404))
rxn00119_c0	ATP UMP phosphotransferase	ATP + H + UMP <=> ADP + UDP	(WALBB1018 or WALBB643)
rxn11749_c0	5 deoxy 5 fluorocytidine aminohydrolase	H2O + H + 5_Deoxy_5_fluorocytidine <=> NH3 + Doxifluridine	WALBB351
rxn04453_c0	5 hydroxyisourate amidohydrolase	H2O + 5_Hydroxyisourate --> H + 5_Hydroxy_2_oxo_4_ureido_2_5_dihydro_1H_imidazole_5_carboxylate	WALBB1093
rxn08549_c0	glycerol 3 phosphate acyltransferase C16 0	2.0 H + Glycerol_3_phosphate + Palmitoyl_ACP --> ACP + 1_hexadecanoyl_sn_glycerol_3_phosphate	(WALBB1075 and WALBB397)
rxn05468_c0	TRANS RXNAVI 26568ce	O2_e0 <=> O2	Unknown
rxn09345_c0	Undecaprenyl diphosphate synthase	8.0 Isopentenyldiphosphate + Farnesyldiphosphate <=> 8.0 PPi + 8.0 H + Bactoprenyl_diphosphate	WALBB599
rxn05447_c0	8 methyl trans non 2 enoyl ACP NAD oxidoreductase A specific	NADH + H + 8_methyl_trans_non_2_enoyl_ACP --> NAD + 8_methyl_nonanoyl_ACP	WALBB589
rxn01466_c0	Geranyl diphosphate isopentenyl diphosphate geranyltrans transferase	Isopentenyldiphosphate + Geranyldiphosphate <=> PPi + H + Farnesyldiphosphate	(((WALBB72 or WALBB337) and WALBB72 and WALBB72 and Unknown) or (WALBB72 or WALBB337))
rxn00974_c0	citrate hydro lyase cis aconitate forming	Citrate <=> H2O + cis_Aconitate	(WALBB11)
rxn02008_c0	UDP N acetylmuramoyl L alanine D glutamate ligaseADP forming	ATP + D_Glutamate + UDP_N_acetylmuramoyl_L_alanine --> ADP + Phosphate + H + UDP_N_acetylmuramoyl_L_alanyl_D_glutamate	WALBB664
rxn09203_c0	Phosphatidylserine decarboxylase n C18 1	2.0 H + phosphatidylserine_dioctadec_11_enoyl <=> CO2 + phosphatidylethanolamine_dioctadec_11_enoyl	WALBB1079
rxn03904_c0	UDP N acetylmuramoyl L alanyl gamma D glutamyl meso 2 6 diaminopimeloyl D alanyl D alanine undecaprenyl phosphate phospho N acetylmuramoyl pentapeptide transferase	Undecaprenylphosphate + UDP_N_acetylmuramoyl_L_alanyl_D_glutamyl_6_carboxy_L_lysyl_D_alanyl__D_alanine <=> UMP + Undecaprenyl_diphospho_N_acetylmuramoyl_L_alanyl_D_glutamyl_meso_2_6_diamin...	WALBB502
rxn07842_c0	2 Isopentenyl diphosphate ADP delta2 isopentenyltransferase	ADP + DMAPP <=> PPi + H + Isopentenyl_ADP	WALBB164
rxn02288_c0	Uroporphyrinogen III carboxy lyase	4.0 H + UroporphyrinogenIII <=> 4.0 CO2 + CoproporphyrinogenIII	WALBB449
rxn00783_c0	2 dehydro 3 deoxy D galactonate 6 phosphate D glyceraldehyde 3 phosphate lyase pyruvate forming	2_Dehydro_3_deoxy_D_galactonate_6_phosphate <=> Pyruvate + Glyceraldehyde3_phosphate	WALBB163
rxn00409_c0	ATP CDP phosphotransferase	ATP + CDP <=> ADP + CTP	WALBB345
rxn07885_c0	R08096	H2O + NAD + S___Citronellal <=> NADH + 2.0 H + Citronellate	WALBB192
rxn10052_c0	adenylate kinase Inorganic triphosphate	AMP + Triphosphate <=> ADP + PPi	WALBB1018
rxn07672_c0	hydroxycinnamoyl CoA anthocyanidin 3 5 diglucoside 5 O glucoside 6 O hydroxycinnamoyltransferase	4_Coumaroyl_CoA + Cyanin <=> CoA + Cyanidin_3_O_beta_D_glucoside_5_O_6_coumaroyl_beta_D_glucoside	(WALBB1066 or WALBB463)
rxn04133_c0	R06064	H2O + 5_Hydroxyisourate --> CO2 + H + Allantoin	Unknown
rxn00193_c0	glutamate racemase	L_Glutamate <=> D_Glutamate	WALBB368
rxn05326_c0	Hexanoyl acyl carrier protein malonyl CoA C acyltransferasedecarboxylating oxoacyl and enoyl reducing	NADH + H + 2E_Hexenoyl_acp --> NAD + Hexanoyl_ACP	WALBB589
rxn07465_c0	L 2 4 diaminobutanoate carboxy lyase	H + L_2_4_Diaminobutyrate <=> CO2 + 1_3_Propanediamine	WALBB91
rxn03164_c0	UDP N acetylmuramoyl L alanyl D glutamyl meso 2 6 diaminoheptanedioate D alanyl D alanine ligaseADP forming	ATP + Ala_Ala + UDP_N_acetylmuramoyl_L_alanyl_D_gamma_glutamyl_meso_2_6_diaminopimelate --> ADP + Phosphate + H + UDP_N_acetylmuramoyl_L_alanyl_D_glutamyl_6_carboxy_L_lysyl_D_alan...	WALBB394
rxn00256_c0	acetyl CoA oxaloacetate C acetyltransferase thioester hydrolysing	H2O + Acetyl_CoA + Oxaloacetate --> CoA + H + Citrate	WALBB791
rxn08335_c0	S dihydroorotate quinone oxidoreductase	S_Dihydroorotate + Ubiquinone_8 --> Orotate + Ubiquinol_8	WALBB31
rxn03004_c0	10 Formyltetrahydrofolate 5 phosphoribosylglycinamide formyltransferase	10_Formyltetrahydrofolate + GAR <=> H + Tetrahydrofolate + N_Formyl_GAR	(WALBB100 or WALBB100)
rxn10232_c0	isoheptadecanoyl phosphatidylserine decarboxylase	2.0 H + Diisoheptadecanoylphosphatidylserine <=> CO2 + Diisoheptadecanoylphosphatidylethanolamine	WALBB1079
rxn00921_c0	4 hydroxybenzoate carboxy lyase phenol forming	H + 4_Hydroxybenzoate <=> CO2 + Phenol	WALBB1079
rxn02015_c0	Taurocholate amidohydrolase	H2O + Taurocholate <=> Taurine + Cholate	WALBB442
rxn05368_c0	8 methyl 3 oxo decanoyl ACP NADP oxidoreductase	NADPH + H + 8_methyl_3_oxo_decanoyl_ACP <=> NADP + 8_methyl_3_hydroxy_decanoyl_ACP	WALBB1030
rxn05360_c0	4 methyl 3 oxo hexanoyl ACP NADP oxidoreductase	NADPH + H + 4_methyl_3_oxo_hexanoyl_ACP <=> NADP + 4_methyl_3_hydroxy_hexanoyl_ACP	WALBB1030
rxn05421_c0	8 methyl nonanoyl ACP malonyl acyl carrier protein C acyltransferase decarboxylating	Malonyl_acyl_carrierprotein_ + 8_methyl_nonanoyl_ACP --> CO2 + ACP + 10_methyl_3_oxo_undecanoyl_ACP	(WALBB396 and WALBB335)
rxn09104_c0	phosphatidylglycerol phosphate phosphatase periplasm n C16 0	H2O + Phosphatidylglycerophosphate_dihexadecanoyl --> Phosphate + H + Phosphatidylglycerol_dihexadecanoyl	(WALBB292 or WALBB293)
rxn03031_c0	Succinyl CoA 2 3 4 5 tetrahydropyridine 2 6 dicarboxylate N succinyltransferase	CoA + N_Succinyl_L_2_amino_6_oxopimelate --> H2O + Succinyl_CoA + tetrahydrodipicolinate	(WALBB647 or WALBB647)
rxn09207_c0	Phosphatidylserine syntase n C14 1	L_Serine + CDP_1_2_ditetradec_7_enoylglycerol --> CMP + 2.0 H + phosphatidylserine_ditetradec_7_enoyl	WALBB1078
rxn09296_c0	hydrogen peroxide reductase thioredoxin	H2O2 + trdrd --> 2.0 H2O + trdox	WALBB182
rxn00239_c0	ATP GMP phosphotransferase	ATP + H + GMP <=> ADP + GDP	(WALBB643 or WALBB643)
rxn00441_c0	R00621	2_Oxoglutarate + TPP + H --> CO2 + 3_Carboxy_1_hydroxypropyl_ThPP	WALBB80
rxn00183_c0	L Glutamate 5 semialdehyde NAD oxidoreductase	H2O + NAD + L_Glutamate5_semialdehyde --> NADH + L_Glutamate + 2.0 H	WALBB12
rxn09107_c0	phosphatidylglycerol phosphate phosphatase periplasm n C18 1	H2O + Phosphatidylglycerophosphate_dioctadec_11_enoyl --> Phosphate + H + Phosphatidylglycerol_dioctadec_11_enoyl	(WALBB292 or WALBB293)
rxn01329_c0	D mannose 6 phosphate 1 6 phosphomutase	D_mannose_6_phosphate <=> D_Mannose1_phosphate	WALBB1059
rxn00950_c0	Cystathionine L homocysteine lyase deaminating	H2O + Cystathionine --> NH3 + Pyruvate + Homocysteine	WALBB714
rxn10268_c0	isopentadecanoyl Phosphatidylglycerophosphate phosphohydrolase	H2O + Diisopentadecanoylphosphatidylglycerophosphate --> Phosphate + H + Diisopentadecanoylphosphatidylglycerol	(WALBB293 or WALBB292)
rxn10220_c0	isoheptadecanoyl phosphatidate cytidylyltransferase	CTP + 1_2_diisoheptadecanoyl_sn_glycerol_3_phosphate <=> PPi + H + CDP_1_2_diisoheptadecanoylglycerol	WALBB598
rxn05464_c0	trans Octodec 2 enoyl ACP NAD oxidoreductase A specific	NADH + H + trans_Octodec_2_enoyl_ACP --> NAD + Octodecanoyl_ACP	WALBB589
rxn10261_c0	isotetradecanoyl CDPdiacylglycerol sn glycerol 3 phosphate 3 phosphatidyltransferase	Glycerol_3_phosphate + CDP_1_2_diisotetradecanoylglycerol <=> CMP + Diisotetradecanoylphosphatidylglycerophosphate	WALBB975
rxn01519_c0	dUTP nucleotidohydrolase	H2O + dUTP --> PPi + 2.0 H + dUMP	WALBB271
rxn06759_c0	R04649	CMP_N_acetylneuraminate + GM1 <=> CMP + H + GD1b	(WALBB337 or WALBB72)
rxn09108_c0	Phosphatidylglycerol synthase n C12 0	Glycerol_3_phosphate + CDP_1_2_didodecanoylglycerol <=> CMP + Phosphatidylglycerophosphate_didodecanoyl	WALBB975
rxn00224_c0	protoheme ferro lyase protoporphyrin forming	Protoporphyrin + Fe2 <=> Heme + 2.0 H	WALBB343
rxn01513_c0	ATP dTMP phosphotransferase	ATP + H + dTMP <=> ADP + dTDP	WALBB741
rxn05372_c0	10 methyl 3 oxo dodecanoyl ACP NADP oxidoreductase	NADPH + H + 10_methyl_3_oxo_dodecanoyl_ACP <=> NADP + 10_methyl_3_hydroxy_dodecanoyl_ACP	WALBB1030
rxn08307_c0	CDP diacylglycerol synthetase n C14 0	CTP + 1_2_ditetradecanoyl_sn_glycerol_3_phosphate <=> PPi + H + CDP_1_2_ditetradecanoylglycerol	WALBB598
rxn05426_c0	12 methyl 3 oxo tridecanoyl ACP NADP oxidoreductase	NADPH + H + 12_methyl_3_oxo_tridecanoyl_ACP <=> NADP + 12_methyl_3_hydroxy_tridecanoyl_ACP	WALBB1030
rxn00209_c0	Pyridoxine 5 phosphate oxygen oxidoreductase	O2 + Pyridoxine_phosphate --> Pyridoxal_phosphate + H2O2	WALBB500
rxn02474_c0	5 amino 6 5 phosphoribitylaminouracil NADP 1 oxidoreductase	NADP + 5_Amino_6__5_phosphoribitylaminouracil <=> NADPH + H + 5_Amino_6__5_phosphoribosylaminouracil	(WALBB801 or WALBB801)
rxn06517_c0	S Alkyl L cysteine S oxide alkyl sulfenate lyase	S_Alkyl_L_cysteine_S_oxide <=> Dehydroalanine + Alkyl_sulfenate	WALBB714
rxn12645_c0	methionyl aminopeptidase	H2O + gly_asn_L <=> Glycine + L_Asparagine	(WALBB695 or WALBB14)
rxn09208_c0	Phosphatidylserine syntase n C16 0	L_Serine + CDP_1_2_dihexadecanoylglycerol --> CMP + 2.0 H + phosphatidylserine_dihexadecanoyl	WALBB1078
rxn05439_c0	5 methyl trans hex 2 enoyl ACP NAD oxidoreductase A specific	NADH + H + 5_methyl_trans_hex_2_enoyl_ACP --> NAD + 5_methyl_hexanoyl_ACP	WALBB589
rxn10211_c0	palmitoyl 1 acylglycerol 3 phosphate O acyltransferase	Palmitoyl_CoA + 1_hexadecanoyl_sn_glycerol_3_phosphate --> CoA + 1_2_dihexadecanoyl_sn_glycerol_3_phosphate	WALBB793
rxn05638_c0	TRANS RXNBWI 115637cemaizeexpPRO	H_e0 + L_Proline_e0 <=> H + L_Proline	(WALBB841 or WALBB696 or WALBB454 or WALBB358 or WALBB927)
rxn01603_c0	7 8 dihydropteroate L glutamate ligase ADP forming	ATP + L_Glutamate + Dihydropteroate --> ADP + Phosphate + H + Dihydrofolate	(WALBB683 and WALBB683)
rxn00686_c0	5 6 7 8 tetrahydrofolate NADP oxidoreductase	NADP + Tetrahydrofolate <=> NADPH + H + Dihydrofolate	WALBB165
rxn00905_c0	2 dehydropantoate formaldehyde lyase 3 methyl 2 oxobutanoate forming	2_Dehydropantoate <=> Formaldehyde + 3_Methyl_2_oxobutanoate	WALBB651
rxn05456_c0	14 methyl pentadecanoyl ACP acyl carrier protein transferase	CoA + 2.0 H + 14_methyl_pentadecanoyl_ACP <=> fa6coa + ACP	WALBB661
rxn09112_c0	Phosphatidylglycerol synthase n C16 1	Glycerol_3_phosphate + CDP_1_2_dihexadec_9_enoylglycerol <=> CMP + Phosphatidylglycerophosphate_dihexadec_9_enoyl	WALBB975
rxn06075_c0	2 Deoxyuridine 5 diphosphate oxidized thioredoxin 2 oxidoreductase	UDP + trdrd --> H2O + dUDP + trdox	(WALBB533 or WALBB1036)
rxn00689_c0	Tetrahydrofolate L glutamate gamma ligase ADP forming	ATP + L_Glutamate + Tetrahydrofolate --> ADP + Phosphate + H + THF_L_glutamate	(WALBB683 and WALBB683)
rxn05289_c0	NADPH oxidized thioredoxin oxidoreductase	NADPH + H + trdox <=> NADP + trdrd	(WALBB519 or WALBB420)
rxn01973_c0	N Succinyl LL 2 6 diaminoheptanedioate amidohydrolase	H2O + N_Succinyl_L_2_6_diaminopimelate <=> Succinate + LL_2_6_Diaminopimelate	WALBB529
rxn05467_c0	CO2 transporter via diffusion	CO2_e0 <=> CO2	Unknown
rxn00117_c0	ATP UDP phosphotransferase	ATP + UDP <=> ADP + UTP	WALBB345
rxn05343_c0	Octanoyl acyl carrier protein malonyl acyl carrier protein C acyltransferase decarboxylating	Octanoyl_ACP + Malonyl_acyl_carrierprotein_ --> CO2 + 3_oxodecanoyl_acp + ACP	(WALBB396 and WALBB335)
rxn05425_c0	10 methyl undecanoyl ACP malonyl acyl carrier protein C acyltransferase decarboxylating	Malonyl_acyl_carrierprotein_ + 10_methyl_undecanoyl_ACP --> CO2 + ACP + 12_methyl_3_oxo_tridecanoyl_ACP	(WALBB335 and WALBB396)
rxn01641_c0	5 Formiminotetrahydrofolate L glutamate N formiminotransferase	L_Glutamate + 5_Formiminotetrahydrofolate <=> Tetrahydrofolate + N_Formimino_L_glutamate	WALBB652
rxn00293_c0	UTP N acetyl alpha D glucosamine 1 phosphate uridylyltransferase	UTP + N_Acetyl_D_glucosamine1_phosphate <=> PPi + UDP_N_acetylglucosamine	((WALBB463 or WALBB1066) and (WALBB463 or WALBB1066))
rxn05383_c0	3 methylbutanoyl CoA acyl carrier protein transferase	Isovaleryl_CoA + ACP <=> CoA + H + isovaleryl_ACP	WALBB661
rxn00839_c0	ATP dADP phosphotransferase	ATP + dADP <=> ADP + dATP	WALBB345
rxn12574_c0	D Arabinose transport via proton symport	H_e0 + D_Arabinose_e0 --> H + D_Arabinose	Unknown
rxn03181_c0	ATP 2 3 2 3 tetrakis3 hydroxytetradecanoyl D glucosaminyl beta D 1 6 glucosaminyl alpha phosphate 4 O phosphotransferase	ATP + Lipid_A_disaccharide --> ADP + H + Lipid_IVA	Unknown
rxn05255_c0	folate transport via proton simport	H_e0 + Folate_e0 --> H + Folate	Unknown
rxn03901_c0	undecaprenyl diphosphate phosphohydrolase	H2O + Bactoprenyl_diphosphate --> Phosphate + 2.0 H + Undecaprenylphosphate	Unknown
rxn05291_c0	b ketoacyl synthetase palmitate n C16 0	6.0 H2O + 14.0 NADP + 8.0 CoA + 7.0 CO2 + Palmitate --> 14.0 NADPH + Acetyl_CoA + 20.0 H + 7.0 Malonyl_CoA	Unknown
rxn05390_c0	7 methyl 3 hydroxy octanoyl ACP hydro lyase	7_methyl_3_hydroxy_octanoyl_ACP --> H2O + 7_methyl_trans_oct_2_enoyl_ACP	Unknown
rxn02897_c0	Nicotinate nucleotide dimethylbenzimidazole phospho D ribosyltransferase	Nicotinate_ribonucleotide + Dimethylbenzimidazole --> H + Niacin + alpha_Ribazole_5_phosphate	Unknown
rxn08712_c0	heptosyltransferase III LPS core synthesis	ADP_L_glycero_D_manno_heptose + phospho_heptosyl_heptosyl_kdo2_lipidA --> ADP + heptosyl_phospho_heptosyl_heptosyl_kdo2_lipidA	Unknown
rxn02005_c0	trehalose transport via PEP Pyr PTS	Phosphoenolpyruvate + TRHL_e0 --> Pyruvate + Trehalose_6_phosphate	Unknown
rxn09696_c0	S adenosylmethionine permease SAM3	S_Adenosyl_L_methionine_e0 + H_e0 --> S_Adenosyl_L_methionine + H	Unknown
rxn05244_c0	TRANS RXNBWI 115637cemaizeexpILE	H_e0 + L_Isoleucine_e0 --> H + L_Isoleucine	Unknown
rxn01485_c0	D Glucosamine 1 phosphate 1 6 phosphomutase	D_Glucosamine_phosphate --> D_Glucosamine1_phosphate	Unknown
rxn03395_c0	S adenosyl L methionine 3 all trans octaprenylbenzene 1 2 diol 2 O methyltransferase	S_Adenosyl_L_methionine + 2_Octaprenyl_6_hydroxyphenol --> S_Adenosyl_homocysteine + H + 2_Octaprenyl_6_methoxyphenol	Unknown
rxn00086_c0	glutathione NADP oxidoreductase	NADPH + H + Oxidized_glutathione --> NADP + 2.0 GSH	Unknown
rxn06556_c0	Dodecanoyl acyl carrier protein hydrolase	H + ddca + ACP --> H2O + Dodecanoyl_ACP	Unknown
rxn04675_c0	menaquinone biosynthesis protein related	CO2 + Pyruvate + SHCHC --> 2_Oxoglutarate + H + Isochorismate	Unknown
rxn02832_c0	1R 6R 6 hydroxy 2 succinylcyclohexa 2 4 diene 1 carboxylate hydrolyase 2 succinylbenzoate forming	H2O + Succinylbenzoate --> SHCHC	Unknown
rxn09686_c0	TRANS RXNAVI 26378cebrachyexpTTP	TTP_e0 --> TTP	Unknown
rxn05164_c0	ATP phosphohydrolase polar amino acid importing	H2O + ATP + L_Histidine_e0 --> ADP + Phosphate + H + L_Histidine	Unknown
rxn09674_c0	TRANS RXN 58cp	L_Lysine_e0 + H_e0 --> L_Lysine + H	Unknown
rxn05369_c0	8 methyl 3 hydroxy decanoyl ACP hydro lyase	8_methyl_3_hydroxy_decanoyl_ACP --> H2O + 8_methyl_trans_dec_2_enoyl_ACP	Unknown
rxn13160_c0	Fatty acid dodecanoate transport via facilitated irreversible diffusion extracellular to periplasm	ddca_e0 --> ddca	Unknown
rxn05539_c0	oligopeptide transporting ATPase	H2O + ATP + Cys_Gly_e0 --> ADP + Phosphate + H + Cys_Gly	Unknown
rxn05645_c0	riboflavin transport in via proton symport	H_e0 + Riboflavin_e0 --> H + Riboflavin	Unknown
rxn00763_c0	Glycerol NAD oxidoreductase	NAD + Glycerol --> NADH + H + D_Glyceraldehyde	Unknown
rxn00851_c0	D alanine D alanine ligase ADP forming	ATP + 2.0 D_Alanine --> ADP + Phosphate + H + Ala_Ala	Unknown
rxn09657_c0	Thiamine transporter	H_e0 + Thiamin_e0 --> H + Thiamin	Unknown
rxn05029_c0	ATP cobinamide Cobeta adenosyltransferase	ATP + H + Cobinamide --> Triphosphate + Adenosyl_cobinamide	Unknown
rxn05535_c0	oligopeptide transporting ATPase	H2O + ATP + Gly_Met_e0 --> ADP + Phosphate + H + Gly_Met	Unknown
rxn05663_c0	TRANS RXNBWI 115637cemaizeexpTRP	L_Tryptophan_e0 + H_e0 --> L_Tryptophan + H	Unknown
rxn00440_c0	ATP thiamine diphosphotransferase	ATP + Thiamin --> AMP + TPP + H	Unknown
rxn01675_c0	dTTP alpha D glucose 1 phosphate thymidylyltransferase	Glucose_1_phosphate + TTP --> PPi + dTDPglucose	Unknown
rxn01207_c0	4 methyl 2 oxopentanoate NAD oxidoreductase CoA mehtylpropanoylating	NAD + CoA + 4MOP --> NADH + CO2 + Isovaleryl_CoA	Unknown
rxn02287_c0	S adenosyl L methionine uroporphyrin III C methyltransferase	2.0 S_Adenosyl_L_methionine + UroporphyrinogenIII --> 2.0 S_Adenosyl_homocysteine + H + Precorrin_2	Unknown
rxn05361_c0	4 methyl 3 hydroxy hexanoyl ACP hydro lyase	4_methyl_3_hydroxy_hexanoyl_ACP --> H2O + 4_methyl_trans_hex_2_enoyl_ACP	Unknown
rxn00340_c0	L aspartate ammonia ligase AMP forming	ATP + NH3 + L_Aspartate --> PPi + AMP + 2.0 H + L_Asparagine	Unknown
rxn00270_c0	S Adenosyl L methionine glycine N methyltransferase	S_Adenosyl_homocysteine + H + Sarcosine --> S_Adenosyl_L_methionine + Glycine	Unknown
rxn10161_c0	Octadecanoate transport via proton symport	H_e0 + ocdca_e0 --> H + ocdca	Unknown
rxn08620_c0	glucosyltransferase III LPS core synthesis	UDP_glucose + glucosyl_galactosyl_glucosyl_inner_core_oligosaccharide_lipid_A --> UDP + glucosyl_glucosyl_galactosyl_glucosyl_inner_core_oligosaccharide_lipid_A	Unknown
rxn05213_c0	citrate Ca2 H symporter	Ca2_e0 + H_e0 + Citrate_e0 --> Ca2 + H + Citrate	Unknown
rxn06865_c0	R05146	kdo2_lipid_iva + Dodecanoyl_ACP --> Lauroyl_KDO2_lipid_IVA + ACP	Unknown
rxn05669_c0	TRANS RXNBWI 115637cemaizeexpVAL	H_e0 + L_Valine_e0 --> H + L_Valine	Unknown
rxn10336_c0	stearoyl cardiolipin synthase	2.0 Phosphatidylglycerol_dioctadecanoyl --> Glycerol + Stearoylcardiolipin_B_subtilis	Unknown
rxn08333_c0	1 4 dihydroxy 2 naphthoate octaprenyltransferase	1_4_Dihydroxy_2_naphthoate + Farnesylfarnesylgeraniol --> CO2 + PPi + 2_Demethylmenaquinol_8	Unknown
rxn03439_c0	CMP 3 deoxy D manno oct 2 ulosonate KDO lipid IVA 3 deoxy D manno oct 2 ulosonate transferase	CMP_KDO + KDO_lipid_IVA --> CMP + H + kdo2_lipid_iva	Unknown
rxn08619_c0	glucosyltransferase II LPS core synthesis	UDP_glucose + galactosyl_glucosyl_inner_core_oligosaccharide_lipid_A --> UDP + glucosyl_galactosyl_glucosyl_inner_core_oligosaccharide_lipid_A	Unknown
rxn02304_c0	protoporphyrinogen IX oxygen oxidoreductase	6.0 H2O + 2.0 Protoporphyrin --> 3.0 O2 + 2.0 ProtoporphyrinogenIX	Unknown
rxn10337_c0	isoheptadecanoyl cardiolipin synthase	2.0 Diisoheptadecanoylphosphatidylglycerol --> Glycerol + Isoheptadecanoylcardiolipin_B_subtilis	Unknown
rxn09128_c0	Phospholipase A1 phosphatidate n C18 0 periplasm	H + ocdca + 2_octadecanoyl_sn_glycerol_3_phosphate --> H2O + 1_2_dioctadecanoyl_sn_glycerol_3_phosphate	Unknown
rxn05386_c0	5 methyl 3 hydroxy hexanoyl ACP hydro lyase	5_methyl_3_hydroxy_hexanoyl_ACP --> H2O + 5_methyl_trans_hex_2_enoyl_ACP	Unknown
rxn03130_c0	UDP 2 3 bis3R 3 hydroxymyristoyl alpha D glucosamine 2 3 bis3R 3 hydroxymyristoyl beta D glucosaminyl 1 phosphate phosphohydrolase	H2O + UDP_2_3_bis3_hydroxytetradecanoylglucosamine --> 2.0 H + UMP + Lipid_X	Unknown
rxn00364_c0	ATP CMP phosphotransferase	ATP + CMP + H --> ADP + CDP	Unknown
rxn05267_c0	1 4 dihydroxy 2 naphthoate octaprenyltransferase	NADH + CO2 + PPi + H + 2dmmq7 --> NAD + 1_4_Dihydroxy_2_naphthoate + all_trans_Heptaprenyl_diphosphate	Unknown
rxn00605_c0	UDP glucose D glucose 6 phosphate 1 alpha D glucosyltransferase	UDP + Trehalose_6_phosphate --> UDP_glucose + D_glucose_6_phosphate	Unknown
rxn12664_c0	Menaquinone transport	Menaquinone_7_e0 --> Menaquinone_7	Unknown
rxn00102_c0	carbonate hydro lyase carbon dioxide forming	H2O + CO2 --> H + H2CO3	Unknown
rxn02269_c0	S 3 methyl 2 oxopentanoate NAD 2 oxidoreductase CoA methylbutanoylating	NAD + CoA + 3MOP --> NADH + CO2 + 2_Methylbutyryl_CoA	Unknown
rxn08822_c0	Lysophospholipase L2 2 acylglycerophosphotidate n C18 0	2.0 H + Glycerol_3_phosphate + ocdca --> H2O + 2_octadecanoyl_sn_glycerol_3_phosphate	Unknown
rxn03537_c0	R05222	GTP + Adenosyl_cobinamide_phosphate --> PPi + H + Adenosylcobinamide_GDP	Unknown
rxn10199_c0	Peptidoglycan subunit synthesis	Undecaprenyl_diphospho_N_acetylmuramoyl__N_acetylglucosamine_L_ala_D_glu_meso_2_6_diaminopimeloyl_D_ala_D_ala + Peptidoglycan_polymer_n_1_subunits --> Bactoprenyl_diphosphate + Peptidoglyc...	Unknown
rxn13143_c0	Threonine dehydrogenase	NADH + Acetate + Glycine + 2.0 H --> H2O + NAD + L_Threonine	Unknown
rxn00056_c0	FeII oxygen oxidoreductase	2.0 H2O + 4.0 fe3 --> O2 + 4.0 H + 4.0 Fe2	Unknown
rxn00966_c0	chorismate pyruvate lyase 4 hydroxybenzoate forming	Chorismate --> Pyruvate + 4_Hydroxybenzoate	Unknown
rxn05618_c0	manganese transport in via proton symport	Mn2_e0 + H_e0 --> Mn2 + H	Unknown
rxn06729_c0	R 3 Hydroxytetradecanoly acyl carrier protein UDP N acetyl glucosamine 3 O 3 hydroxytetradecanoyltransferase	UDP_N_acetylglucosamine + H + HMA --> UDP_3_O_beta_hydroxymyristoyl_N_acetylglucosamine + ACP	Unknown
rxn03918_c0	ATP D glycero beta D manno heptose 7 phosphate 1 phosphotransferase	ATP + D_Glycero_D_manno_heptose7_phosphate --> ADP + H + D_Glycero_D_manno_heptose1_7_bisphosphate	Unknown
rxn08954_c0	3 deoxy D manno octulosonic acid transferase III LPS core biosynthesis	CMP_KDO + phospho_heptosyl_phospho_heptosyl_heptosyl_kdo2_lipidA --> CMP + H + kdo_phospho_heptosyl_phospho_heptosyl_heptosyl_kdo2_lipidA	Unknown
rxn05010_c0	S adenosyl L methionine sarcosine N methyltransferase	S_Adenosyl_homocysteine + H + Dimethylglycine --> S_Adenosyl_L_methionine + Sarcosine	Unknown
rxn01258_c0	chorismate hydroxymutase	Isochorismate --> Chorismate	Unknown
rxn12851_c0	Gly Try ABC transporters	H2O + ATP + Gly_Tyr_e0 --> ADP + Phosphate + H + Gly_Tyr	Unknown
rxn02898_c0	O Succinylbenzoyl CoA 1 4 dihydroxy 2 naphthoate lyase	CoA + 1_4_Dihydroxy_2_naphthoate --> Succinylbenzoyl_CoA	Unknown
rxn10163_c0	Tetradecanoate transport via proton symport	H_e0 + Myristic_acid_e0 --> H + Myristic_acid	Unknown
rxn05148_c0	Heme transport via ABC system	H2O + ATP + Heme_e0 --> ADP + Phosphate + Heme + H	Unknown
rxn12850_c0	Gly Phe ABC transporters	H2O + ATP + Gly_Phe_e0 --> ADP + Phosphate + H + Gly_Phe	Unknown
rxn00830_c0	Isopentenyl diphosphate delta3 delta2 isomerase	DMAPP --> Isopentenyldiphosphate	Unknown
rxn02003_c0	dTDP 6 deoxy L mannose NADP 4 oxidoreductase	NADPH + H + dTDP_4_oxo_L_rhamnose --> NADP + dTDP_rhamnose	Unknown
rxn03150_c0	R04594	H2O + alpha_Ribazole_5_phosphate --> Phosphate + alpha_Ribazole	Unknown
rxn13399_c0	Squalene epoxidase endoplasmic reticular NAD	H2O + NAD + Squalene_2_3_oxide --> NADH + O2 + H + Supraene	Unknown
rxn05303_c0	TRANS RXNBWI 115637cemaizeexpARG	L_Arginine_e0 + H_e0 --> L_Arginine + H	Unknown
rxn12860_c0	ATP dependent permease AUS1	Lanosterol_e0 --> Lanosterol	Unknown
rxn08583_c0	galactosyltransferase I LPS core synthesis	UDP_glucose + glucosyl_inner_core_oligosaccharide_lipid_A --> UDP + galactosyl_glucosyl_inner_core_oligosaccharide_lipid_A	Unknown
rxn05373_c0	10 methyl 3 hydroxy dodecanoyl ACP hydro lyase	10_methyl_3_hydroxy_dodecanoyl_ACP --> H2O + 10_methyl_trans_dodec_2_enoyl_ACP	Unknown
rxn06723_c0	3R 3 hydroxymyristoyl acyl carrier protein UDP 3 O 3R 3 hydroxymyristoyl alpha D glucosamine N acetyltransferase	UDP_3_O_beta_hydroxymyristoyl_D_glucosamine + HMA --> UDP_2_3_bis3_hydroxytetradecanoylglucosamine + ACP	Unknown
rxn03919_c0	D glycero beta D manno heptose 1 7 bisphosphate 7 phosphohydrolase	H2O + D_Glycero_D_manno_heptose1_7_bisphosphate --> Phosphate + D_Glycero_D_manno_heptose1_phosphate	Unknown
rxn02000_c0	dTDP 4 dehydro 6 deoxy D glucose 3 5 epimerase	dTDP_4_oxo_6_deoxy_D_glucose --> dTDP_4_oxo_L_rhamnose	Unknown
rxn08618_c0	glucosyltransferase I LPS core synthesis	UDP_glucose + inner_core_oligosaccharide_lipid_A --> UDP + 4.0 H + glucosyl_inner_core_oligosaccharide_lipid_A	Unknown
rxn12648_c0	TRANS RXNAVI 26378cebrachyexpDGTP	dGTP_e0 --> dGTP	Unknown
rxn02056_c0	S Adenosyl L methionine uroporphyrin III C methyltransferase	Sirohydrochlorin + Fe2 --> 2.0 H + Siroheme	Unknown
rxn03146_c0	UDP 3 O 3R 3 hydroxymyristoyl N acetylglucosamine amidohydrolase	H2O + UDP_3_O_beta_hydroxymyristoyl_N_acetylglucosamine --> Acetate + UDP_3_O_beta_hydroxymyristoyl_D_glucosamine	Unknown
rxn10474_c0	cobalt Co2 transport via diffusion extracellular to periplasm	Co2_e0 --> Co2	Unknown
rxn00910_c0	5 methyltetrahydrofolate NADP oxidoreductase	NADPH + H + 5_10_Methylenetetrahydrofolate --> NADP + 5_Methyltetrahydrofolate	Unknown
rxn00137_c0	Adenosine 3 5 bisphosphate 3 phosphohydrolase	H2O + Adenosine_3_5_bisphosphate --> Phosphate + AMP	Unknown
rxn08709_c0	LPS heptose kinase II LPS core synthesis	ATP + heptosyl_phospho_heptosyl_heptosyl_kdo2_lipidA --> ADP + H + phospho_heptosyl_phospho_heptosyl_heptosyl_kdo2_lipidA	Unknown
rxn08710_c0	RXN0 5118c	3.0 H + kdo2_lipid_a + ADP_L_glycero_D_manno_heptose --> ADP + heptosyl_kdo2_lipidA	Unknown
rxn05318_c0	TRANS RXN 203ce	H_e0 + Adenosine_e0 --> H + Adenosine	Unknown
rxn05365_c0	6 methyl 3 hydroxy octanoyl ACP hydro lyase	6_methyl_3_hydroxy_octanoyl_ACP --> H2O + 6_methyl_trans_oct_2_enoyl_ACP	Unknown
rxn03538_c0	R05223	alpha_Ribazole + Adenosylcobinamide_GDP --> H + GMP + Calomide	Unknown
rxn05300_c0	TRANS RXNBWI 115637cemaizeexpTHR	H_e0 + L_Threonine_e0 --> H + L_Threonine	Unknown
rxn10473_c0	chloride Cl 1 transport via diffusion extracellular to periplasm	Cl__e0 --> Cl_	Unknown
rxn05398_c0	11 methyl 3 hydroxy dodecanoyl ACP hydro lyase	11_methyl_3_hydroxy_dodecanoyl_ACP --> H2O + 11_methyl_trans_dodec_2_enoyl_ACP	Unknown
rxn05579_c0	Glycine betaine transport via proton symport reversible	H_e0 + BET_e0 --> H + BET	Unknown
rxn05381_c0	14 methyl 3 hydroxy hexa decanoyl ACP hydro lyase	14_methyl_3_hydroxy_hexa_decanoyl_ACP --> H2O + 14_methyl_trans_hexa_dec_2_enoyl_ACP	Unknown
rxn00704_c0	alpha D Glucose 1 phosphate 1 6 phosphomutase	D_glucose_6_phosphate --> Glucose_1_phosphate	Unknown
rxn00213_c0	UTP alpha D glucose 1 phosphate uridylyltransferase	UTP + Glucose_1_phosphate --> PPi + UDP_glucose	Unknown
rxn10338_c0	anteisoheptadecanoyl cardiolipin synthase	2.0 Dianteisoheptadecanoylphosphatidylglycerol --> Glycerol + Anteisoheptadecanoylcardiolipin_B_subtilis	Unknown
rxn10832_c0	CoA transporter	CoA_e0 --> CoA	Unknown
rxn03917_c0	D glycero beta D manno heptose 7 phosphate aldose ketose isomerase	Sedoheptulose7_phosphate --> D_Glycero_D_manno_heptose7_phosphate	Unknown
rxn05307_c0	TRANS RXNBWI 115637cemaizeexpSER	L_Serine_e0 + H_e0 --> L_Serine + H	Unknown
rxn05736_c0	acyl coenzyme A ligase	ATP + CoA + Myristic_acid --> PPi + AMP + H + Myristoyl_CoA	Unknown
rxn01265_c0	Nicotinate D ribonucleotide diphosphate phosphoribosyltransferase	PRPP + Niacin --> PPi + Nicotinate_ribonucleotide	Unknown
rxn05144_c0	Pyridoxal 5 phosphate synthase	L_Glutamine + Glyceraldehyde3_phosphate + D_Ribulose5_phosphate --> 3.0 H2O + Phosphate + Pyridoxal_phosphate + L_Glutamate + H	Unknown
rxn10145_c0	M diaminopimelic acid ABC transport periplasm	H2O + ATP + meso_2_6_Diaminopimelate_e0 --> ADP + Phosphate + H + meso_2_6_Diaminopimelate	Unknown
rxn03916_c0	ATP D glycero beta D manno heptose 1 phosphate adenylyltransferase	ATP + D_Glycero_D_manno_heptose1_phosphate --> PPi + ADP_D_glycero_D_manno_heptose	Unknown
rxn02290_c0	S 2 3 Epoxysqualene mutase cyclizing lanosterol forming	Lanosterol --> Squalene_2_3_oxide	Unknown
rxn10162_c0	Hexadecanoate transport via proton symport	H_e0 + Palmitate_e0 --> H + Palmitate	Unknown
rxn10481_c0	Copper transport via ABC system	H2O + ATP + Cu2_e0 --> ADP + Phosphate + Cu2 + H	Unknown
rxn11946_c0	R05614	S_Adenosyl_L_methionine + 2_Octaprenyl_3_methyl_5_hydroxy_6_methoxy_1_4_benzoquinone --> S_Adenosyl_homocysteine + H + Ubiquinone_8	Unknown
rxn05011_c0	S adenosyl L methionine N N dimethylglycine N methyltransferase	S_Adenosyl_homocysteine + H + BET --> S_Adenosyl_L_methionine + Dimethylglycine	Unknown
rxn08708_c0	LPS heptose kinase I LPS core synthesis	ATP + heptosyl_heptosyl_kdo2_lipidA --> ADP + 4.0 H + phospho_heptosyl_heptosyl_kdo2_lipidA	Unknown
rxn01151_c0	3 deoxy D manno octulosonate D arabinose lyase pyruvate forming	Pyruvate + D_Arabinose --> KDO	Unknown
rxn03182_c0	CMP 3 deoxy D manno oct 2 ulosonate lipid IVA 3 deoxy D manno oct 2 ulosonate transferase	CMP_KDO + Lipid_IVA --> CMP + H + KDO_lipid_IVA	Unknown
rxn12663_c0	GTP transport via diffusion extracellular to periplasm	GTP_e0 --> GTP	Unknown
rxn09677_c0	glutathione ox transport via diffusion extracellular to periplasm	Oxidized_glutathione_e0 --> Oxidized_glutathione	Unknown
rxn01997_c0	dTDPglucose 4 6 hydro lyase	dTDPglucose --> H2O + dTDP_4_oxo_6_deoxy_D_glucose	Unknown
rxn00806_c0	L Leucine 2 oxoglutarate aminotransferase	2_Oxoglutarate + L_Leucine --> L_Glutamate + 4MOP	Unknown
rxn08713_c0	heptosyltransferase IV LPS core synthesis	ADP_L_glycero_D_manno_heptose + glucosyl_glucosyl_galactosyl_glucosyl_inner_core_oligosaccharide_lipid_A --> ADP + core_oligosaccharide_lipid_A	Unknown
rxn08291_c0	D Amino acid dehydrogenase	NH3 + Pyruvate + FADH2 --> H2O + FAD + H + D_Alanine	Unknown
rxn13360_c0	NADP transporter	NADP_e0 --> NADP	Unknown
rxn08711_c0	RXN0 5061c	ADP_L_glycero_D_manno_heptose + heptosyl_kdo2_lipidA --> ADP + heptosyl_heptosyl_kdo2_lipidA	Unknown
rxn05406_c0	15 methyl 3 hydroxy hexa decanoyl ACP hydro lyase	15_methyl_3_hydroxy_hexa_decanoyl_ACP --> H2O + 15_methyl_trans_hexa_dec_2_enoyl_ACP	Unknown
rxn12849_c0	Gly Leu ABC transporters	H2O + ATP + Gly_Leu_e0 --> ADP + Phosphate + H + Gly_Leu	Unknown
rxn09225_c0	rhamnosyltransferase I LPS core biosynthesis	4.0 H + dTDP_rhamnose + kdo_phospho_heptosyl_phospho_heptosyl_heptosyl_kdo2_lipidA --> dTDP + inner_core_oligosaccharide_lipid_A	Unknown
rxn05402_c0	13 methyl 3 hydroxy tetra decanoyl ACP hydro lyase	13_methyl_3_hydroxy_tetra_decanoyl_ACP --> H2O + 13_methyl_trans_tetra_dec_2_enoyl_ACP	Unknown
rxn05394_c0	9 methyl 3 hydroxy decanoyl ACP hydro lyase	9_methyl_3_hydroxy_decanoyl_ACP --> H2O + 9_methyl_trans_dec_2_enoyl_ACP	Unknown
rxn13661_c0	S adenosylmethione 2 demthylmenaquinone methyltransferase menaquinone 7	S_Adenosyl_homocysteine + H + Menaquinone_7 --> S_Adenosyl_L_methionine + 2dmmq7	Unknown
rxn02774_c0	S Adenosyl L methionine uroporphyrin III C methyltransferase	NAD + Precorrin_2 --> NADH + 2.0 H + Sirohydrochlorin	Unknown
rxn05687_c0	Transport of putrescine extracellular	H_e0 + Putrescine_e0 --> H + Putrescine	Unknown
rxn03159_c0	UDP 2 3 bis3 hydroxytetradecanoylglucosamine 2 3 bis 3 hydroxytetradecanoyl alpha D glucosaminyl 1 phosphate 2 3 bis3 hydroxytetradecanoyl glucosaminyltransferase	UDP_2_3_bis3_hydroxytetradecanoylglucosamine + Lipid_X --> UDP + Lipid_A_disaccharide	Unknown
rxn03511_c0	ADP D glycero D manno heptose 6 epimerase	ADP_D_glycero_D_manno_heptose --> ADP_L_glycero_D_manno_heptose	Unknown
rxn05651_c0	sulfate transport in via proton symport	Sulfate_e0 + H_e0 --> Sulfate + H	Unknown
rxn04147_c0	squalene synthase	NADP + 2.0 PPi + H + Supraene --> NADPH + 2.0 Farnesyldiphosphate	Unknown
rxn05175_c0	spermidine transport via ABC system	H2O + ATP + Spermidine_e0 --> ADP + Phosphate + H + Spermidine	Unknown
rxn01575_c0	L Isoleucine 2 oxoglutarate aminotransferase	2_Oxoglutarate + L_Isoleucine --> L_Glutamate + 3MOP	Unknown
rxn05377_c0	12 methyl 3 hydroxy tetra decanoyl ACP hydro lyase	12_methyl_3_hydroxy_tetra_decanoyl_ACP --> H2O + 12_methyl_trans_tetra_dec_2_enoyl_ACP	Unknown
rxn02831_c0	O Succinylbenzoate CoA ligase AMP forming	PPi + AMP + H + Succinylbenzoyl_CoA --> ATP + CoA + Succinylbenzoate	Unknown
rxn06848_c0	R05075	Lauroyl_KDO2_lipid_IVA + Myristoyl_ACP --> kdo2_lipid_a + ACP	Unknown
rxn03536_c0	R05221	ATP + Adenosyl_cobinamide --> ADP + H + Adenosyl_cobinamide_phosphate	Unknown
biomass0	GramNegativeBiomass auto biomass	35.5403092430435 H2O + 40.1101757365074 ATP + 0.00309646685192537 NAD + 0.00309646685192537 NADP + 0.00309646685192537 CoA + 0.00309646685192537 FAD + 0.00309646685192537 Pyridoxa...
EX_cpd00001_e0	EX H2O e0	H2O_e0 <=>
EX_cpd00023_e0	EX L Glutamate e0	L_Glutamate_e0 <=>
EX_cpd00971_e0	EX Na e0	Na_e0 <=>
EX_cpd00067_e0	EX H e0	H_e0 <=>
EX_cpd00080_e0	EX Glycerol 3 phosphate e0	Glycerol_3_phosphate_e0 <=>
EX_cpd00009_e0	EX Phosphate e0	Phosphate_e0 <=>
EX_cpd00034_e0	EX Zn2 e0	Zn2_e0 <=>
EX_cpd00254_e0	EX Mg e0	Mg_e0 <=>
EX_cpd00035_e0	EX L Alanine e0	L_Alanine_e0 <=>
EX_cpd00129_e0	EX L Proline e0	L_Proline_e0 <=>
EX_cpd10516_e0	EX fe3 e0	fe3_e0 <=>
EX_cpd00104_e0	EX BIOT e0	BIOT_e0 <=>
EX_cpd00205_e0	EX K e0	K_e0 <=>
EX_cpd00007_e0	EX O2 e0	O2_e0 <=>
EX_cpd00011_e0	EX CO2 e0	CO2_e0 <=>
EX_cpd11416_c0	EX Biomass	Biomass <=>
EX_cpd00185_e0	EX D Arabinose e0	D_Arabinose_e0 <=>
EX_cpd00393_e0	EX Folate e0	Folate_e0 <=>
EX_cpd00794_e0	EX TRHL e0	TRHL_e0 <=>
EX_cpd00017_e0	EX S Adenosyl L methionine e0	S_Adenosyl_L_methionine_e0 <=>
EX_cpd00322_e0	EX L Isoleucine e0	L_Isoleucine_e0 <=>
EX_cpd00357_e0	EX TTP e0	TTP_e0 <=>
EX_cpd00119_e0	EX L Histidine e0	L_Histidine_e0 <=>
EX_cpd00039_e0	EX L Lysine e0	L_Lysine_e0 <=>
EX_cpd01741_e0	EX ddca e0	ddca_e0 <=>
EX_cpd01017_e0	EX Cys Gly e0	Cys_Gly_e0 <=>
EX_cpd00220_e0	EX Riboflavin e0	Riboflavin_e0 <=>
EX_cpd00305_e0	EX Thiamin e0	Thiamin_e0 <=>
EX_cpd11591_e0	EX Gly Met e0	Gly_Met_e0 <=>
EX_cpd00065_e0	EX L Tryptophan e0	L_Tryptophan_e0 <=>
EX_cpd01080_e0	EX ocdca e0	ocdca_e0 <=>
EX_cpd00063_e0	EX Ca2 e0	Ca2_e0 <=>
EX_cpd00137_e0	EX Citrate e0	Citrate_e0 <=>
EX_cpd00156_e0	EX L Valine e0	L_Valine_e0 <=>
EX_cpd11606_e0	EX Menaquinone 7 e0	Menaquinone_7_e0 <=>
EX_cpd00030_e0	EX Mn2 e0	Mn2_e0 <=>
EX_cpd15606_e0	EX Gly Tyr e0	Gly_Tyr_e0 <=>
EX_cpd03847_e0	EX Myristic acid e0	Myristic_acid_e0 <=>
EX_cpd00028_e0	EX Heme e0	Heme_e0 <=>
EX_cpd15605_e0	EX Gly Phe e0	Gly_Phe_e0 <=>
EX_cpd00051_e0	EX L Arginine e0	L_Arginine_e0 <=>
EX_cpd01188_e0	EX Lanosterol e0	Lanosterol_e0 <=>
EX_cpd00241_e0	EX dGTP e0	dGTP_e0 <=>
EX_cpd00149_e0	EX Co2 e0	Co2_e0 <=>
EX_cpd00182_e0	EX Adenosine e0	Adenosine_e0 <=>
EX_cpd00161_e0	EX L Threonine e0	L_Threonine_e0 <=>
EX_cpd00099_e0	EX Cl e0	Cl__e0 <=>
EX_cpd00540_e0	EX BET e0	BET_e0 <=>
EX_cpd00010_e0	EX CoA e0	CoA_e0 <=>
EX_cpd00054_e0	EX L Serine e0	L_Serine_e0 <=>
EX_cpd00516_e0	EX meso 2 6 Diaminopimelate e0	meso_2_6_Diaminopimelate_e0 <=>
EX_cpd00214_e0	EX Palmitate e0	Palmitate_e0 <=>
EX_cpd00058_e0	EX Cu2 e0	Cu2_e0 <=>
EX_cpd00038_e0	EX GTP e0	GTP_e0 <=>
EX_cpd00111_e0	EX Oxidized glutathione e0	Oxidized_glutathione_e0 <=>
EX_cpd00006_e0	EX NADP e0	NADP_e0 <=>
EX_cpd15604_e0	EX Gly Leu e0	Gly_Leu_e0 <=>
EX_cpd00118_e0	EX Putrescine e0	Putrescine_e0 <=>
EX_cpd00048_e0	EX Sulfate e0	Sulfate_e0 <=>
EX_cpd00264_e0	EX Spermidine e0	Spermidine_e0 <=>

## Sheet: wVitA
Reaction ID	Reaction name	Reaction	GPR
rxn02201_c0	2 amino 4 hydroxy 6 hydroxymethyl 7 8 dihydropteridine diphosphate 4 aminobenzoate 2 amino 4 hydroxydihydropteridine 6 methenyltransferase	ABEE + 2_Amino_4_hydroxy_6_hydroxymethyl_7_8_dihydropteridinediphosphate --> PPi + H + Dihydropteroate	WVITA822
rxn00351_c0	gamma L glutamyl L cysteine glycine ligase ADP forming	ATP + Glycine + gamma_Glutamylcysteine --> ADP + Phosphate + GSH + H	WVITA308
rxn03408_c0	UDP N acetyl D glucosamine undecaprenyl diphospho N acetylmuramoyl L alanyl gamma D glutamyl meso 2 6 diaminopimeloyl D alanyl D alanine 4 beta N acetylglucosaminlytransferase	UDP_N_acetylglucosamine + Undecaprenyl_diphospho_N_acetylmuramoyl_L_alanyl_D_glutamyl_meso_2_6_diaminopimeloyl_D_alanyl_D_alanine <=> UDP + Undecaprenyl_diphospho_N_acetylmuramoyl__N_acety...	WVITA307
rxn05440_c0	7 methyl trans oct 2 enoyl ACP NAD oxidoreductase A specific	NADH + H + 7_methyl_trans_oct_2_enoyl_ACP --> NAD + 7_methyl_octanoyl_ACP	WVITA122
rxn01673_c0	ATP dCDP phosphotransferase	ATP + dCDP <=> ADP + dCTP	WVITA1064
rxn02342_c0	R03270	Lipoamide + 2_Hydroxyethyl_ThPP <=> TPP + S_Acetyldihydrolipoamide	(WVITA1058 and WVITA300)
rxn00973_c0	citrate hydroxymutase	Citrate <=> Isocitrate	(WVITA139 and Unknown)
rxn03120_c0	UDP apiose apigenin 7 O beta D glucoside 2 O beta D apiofuranosyltransferase	UDP_apiose + Cosmetin <=> UDP + Apiin	WVITA702
rxn05457_c0	Acyl carrier protein acetyltransferase	CoA + Myristoyl_ACP <=> Myristoyl_CoA + ACP	WVITA804
rxn04271_c0	trans 2 Methyl 5 isopropylhexa 2 5 dienal dehydrogenase	H2O + NAD + trans_2_Methyl_5_isopropylhexa_2_5_dienal <=> NADH + 2.0 H + trans_2_Methyl_5_isopropylhexa_2_5_dienoic_acid	WVITA365
rxn13783_c0	DNA replication	--> DNA_replication	(WVITA958 and WVITA837 and WVITA1080 and WVITA1005 and WVITA335 and WVITA1082 and WVITA144 and WVITA17 and WVITA661 and WVITA664 and WVITA1020 and WVITA666 and WVITA401)
rxn05392_c0	7 methyl octanoyl ACP malonyl acyl carrier protein C acyltransferase decarboxylating	Malonyl_acyl_carrierprotein_ + 7_methyl_octanoyl_ACP --> CO2 + ACP + 9_methyl_3_oxo_decanoyl_ACP	(WVITA980 and WVITA1074)
rxn12008_c0	R05611	Isopentenyldiphosphate + all_trans_Heptaprenyl_diphosphate --> PPi + H + Farnesylfarnesylgeraniol	WVITA646
rxn04070_c0	pyridoxine 5 phosphate synthase	1_deoxy_D_xylulose5_phosphate + 3_Amino_2_oxopropyl_phosphate --> 2.0 H2O + Phosphate + H + Pyridoxine_phosphate	WVITA59
rxn10231_c0	isohexadecanoyl CDPdiacylglycerol serine O phosphatidyltransferase	L_Serine + CDP_1_2_diisohexadecanoylglycerol --> CMP + 2.0 H + Diisohexadecanoylphosphatidylserine	WVITA915
rxn10270_c0	isohexadecanoyl Phosphatidylglycerophosphate phosphohydrolase	H2O + Diisohexadecanoylphosphatidylglycerophosphate --> Phosphate + H + Diisohexadecanoylphosphatidylglycerol	WVITA708
rxn12637_c0	RXN0 6987c	H2O + gly_asp_L <=> Glycine + L_Aspartate	(WVITA93 or WVITA52)
rxn00258_c0	Malonyl CoA pyruvate carboxytransferase	Pyruvate + Malonyl_CoA <=> Acetyl_CoA + Oxaloacetate	WVITA812
rxn00800_c0	N6 1 2 dicarboxyethylAMP AMP lyase fumarate forming	Adenylosuccinate <=> AMP + Fumarate	(WVITA658 or WVITA658)
rxn00211_c0	UDP glucose NAD 6 oxidoreductase	H2O + 2.0 NAD + UDP_glucose <=> 2.0 NADH + 3.0 H + UDPglucuronate	WVITA769
rxn01210_c0	10 Formyltetrahydrofolate L glutamate ligase ADP forming	ATP + L_Glutamate + 10_Formyltetrahydrofolate --> ADP + Phosphate + H + 10_Formyl_THF_L_glutamate	(WVITA845 and WVITA845)
rxn00730_c0	Malonyl CoA anthranilate N malonyltransferase	Malonyl_CoA + Anthranilate <=> CoA + N_Malonylanthranilate	WVITA789
rxn05367_c0	6 methyl octanoyl ACP malonyl acyl carrier protein C acyltransferase decarboxylating	Malonyl_acyl_carrierprotein_ + 6_methyl_octanoyl_ACP --> CO2 + ACP + 8_methyl_3_oxo_decanoyl_ACP	(WVITA980 and WVITA1074)
rxn03384_c0	Uroporphyrinogen I carboxy lyase	4.0 H + UroporphyrinogenI <=> 4.0 CO2 + CoproporphyrinogenI	WVITA895
rxn02504_c0	2 amino 4 hydroxy 6 D erythro 1 2 3 trihydroxypropyl 7 8 dihydropteridine glycolaldehyde lyase	Dihydroneopterin <=> Glycolaldehyde + 6_hydroxymethyl_dihydropterin	WVITA823
rxn04996_c0	dimethyallyl diphosphate NADP oxidoreductase	NADPH + H + 1_Hydroxy_2_methyl_2_butenyl_4_diphosphate --> H2O + NADP + DMAPP	WVITA1148
rxn05404_c0	13 methyl tetra decanoyl ACP malonyl acyl carrier protein C acyltransferase decarboxylating	Malonyl_acyl_carrierprotein_ + 13_methyl_tetra_decanoyl_ACP --> CO2 + ACP + 15_methyl_3_oxo_hexa_decanoyl_ACP	(WVITA1074 and WVITA980)
rxn10262_c0	isopentadecanoyl CDPdiacylglycerol sn glycerol 3 phosphate 3 phosphatidyltransferase	Glycerol_3_phosphate + CDP_1_2_diisopentadecanoylglycerol <=> CMP + Diisopentadecanoylphosphatidylglycerophosphate	WVITA376
rxn10126_c0	succinate dehyrdogenase	FADH2 + Ubiquinone_8 --> FAD + H + Ubiquinol_8	((WVITA906 and WVITA711) or WVITA1102 or WVITA1103)
rxn10209_c0	anteisopentadecanoyl glycerol 3 phosphate O acyltransferase	Glycerol_3_phosphate + fa4coa --> CoA + 1_anteisopentadecanoyl_sn_glycerol_3_phosphate	(WVITA912 and WVITA981)
rxn08084_c0	1 tetradecanoyl sn glycerol 3 phosphate O acyltransferase n C14 0	H + Myristoyl_ACP + 1_tetradecanoyl_sn_glycerol_3_phosphate --> ACP + 1_2_ditetradecanoyl_sn_glycerol_3_phosphate	WVITA387
rxn10225_c0	isohexadecanoyl phosphatidate cytidylyltransferase	CTP + 1_2_diisohexadecanoyl_sn_glycerol_3_phosphate <=> PPi + H + CDP_1_2_diisohexadecanoylglycerol	WVITA509
rxn03463_c0	R05113	CMP_N_acetylneuraminate + GT1a <=> CMP + H + GQ1	(WVITA1072 or WVITA646)
rxn01486_c0	trans trans Farnesyl diphosphate isopentenyl diphosphate farnesyltranstransferase	Isopentenyldiphosphate + Farnesyldiphosphate --> PPi + H + Geranylgeranyl_diphosphate	WVITA646
rxn05444_c0	15 methyl trans hexa dec 2 enoyl ACP NAD oxidoreductase A specific	NADH + H + 15_methyl_trans_hexa_dec_2_enoyl_ACP --> NAD + 15_methyl_hexa_decanoyl_ACP	WVITA122
rxn10205_c0	isoheptadecanoyl glycerol 3 phosphate O acyltransferase	Glycerol_3_phosphate + fa11coa --> CoA + 1_isoheptadecanoyl_sn_glycerol_3_phosphate	(WVITA981 and WVITA912)
rxn05040_c0	D ribulose 5 phosphate formate lyase L 3 4 dihydroxybutan 2 one 4 phosphate forming	D_Ribulose5_phosphate --> Formate + H + 3_4_dihydroxy_2_butanone4_phosphate	((WVITA19 or WVITA548) and WVITA19)
rxn05400_c0	11 methyl dodecanoyl ACP malonyl acyl carrier protein C acyltransferase decarboxylating	Malonyl_acyl_carrierprotein_ + 11_methyl_dodecanoyl_ACP --> CO2 + ACP + 13_methyl_3_oxo_tetra_decanoyl_ACP	(WVITA1074 and WVITA980)
rxn02090_c0	Creatinine iminohydrolase	H2O + H + Creatinine <=> NH3 + N_Methylhydantoin	WVITA19
rxn10228_c0	isotetradecanoyl CDPdiacylglycerol serine O phosphatidyltransferase	L_Serine + CDP_1_2_diisotetradecanoylglycerol --> CMP + 2.0 H + Diisotetradecanoylphosphatidylserine	WVITA915
rxn05814_c0	ATP nucleoside phosphate phosphotransferase	ATP + Nucleoside_phosphate <=> ADP + NDP	WVITA904
rxn00539_c0	ethanolamine ammonia lyase acetaldehyde forming	Aminoethanol --> NH3 + Acetaldehyde	WVITA658
rxn00678_c0	S 2 Methyl 3 oxopropanoyl CoA pyruvate carboxyltransferase	Pyruvate + D_methylmalonyl_CoA <=> Oxaloacetate + Propionyl_CoA	WVITA812
rxn00001_c0	diphosphate phosphohydrolase	H2O + PPi --> 2.0 Phosphate + H	WVITA1128
rxn01331_c0	D erythrose 4 phosphate NAD oxidoreductase	H2O + NAD + D_Erythrose4_phosphate --> NADH + 2.0 H + 4_Phosphoerythronate	WVITA492
rxn00710_c0	orotidine 5 phosphate carboxy lyase UMP forming	H + Orotidylic_acid --> CO2 + UMP	WVITA500
rxn05459_c0	stearyl ACP acyl carrier protein transferase	CoA + H + Octodecanoyl_ACP <=> strcoa + ACP	WVITA804
rxn05453_c0	13 methyl tetra decanoyl ACP acyl carrier protein transferase	CoA + 2.0 H + 13_methyl_tetra_decanoyl_ACP <=> fa3coa + ACP	WVITA804
rxn01682_c0	1S 2R 1 C indol 3 ylglycerol 3 phosphate D glyceraldehyde 3 phosphate lyase	Indoleglycerol_phosphate <=> Glyceraldehyde3_phosphate + indol	WVITA101
rxn06493_c0	dihydrolipoylprotein NAD oxidoreductase	NAD + Dihydrolipolprotein <=> NADH + H + Lipoylprotein	WVITA305
rxn10214_c0	isoheptadecanoyl 1 acylglycerol 3 phosphate O acyltransferase	fa11coa + 1_isoheptadecanoyl_sn_glycerol_3_phosphate --> CoA + H + 1_2_diisoheptadecanoyl_sn_glycerol_3_phosphate	WVITA387
rxn12846_c0	Gly Phe aminopeptidase	H2O + Gly_Phe <=> Glycine + L_Phenylalanine	(WVITA93 or WVITA52)
rxn00337_c0	ATP L aspartate 4 phosphotransferase	ATP + L_Aspartate <=> ADP + 4_Phospho_L_aspartate	(WVITA952 or WVITA282)
rxn08308_c0	CDP diacylglycerol synthetase n C14 1	CTP + 1_2_ditetradec_7_enoyl_sn_glycerol_3_phosphate <=> PPi + H + CDP_1_2_ditetradec_7_enoylglycerol	WVITA509
rxn00208_c0	Pyridoxamine 5 phosphate oxygen oxidoreductase deaminating	H2O + O2 + Pyridoxamine_phosphate --> NH3 + Pyridoxal_phosphate + H2O2	WVITA849
rxn05434_c0	6 methyl trans oct 2 enoyl ACP NAD oxidoreductase A specific	NADH + H + 6_methyl_trans_oct_2_enoyl_ACP --> NAD + 6_methyl_octanoyl_ACP	WVITA122
rxn05346_c0	butyryl acyl carrier protein malonyl acyl carrier protein C acyltransferase decarboxylating	Butyryl_ACP + Malonyl_acyl_carrierprotein_ --> CO2 + 3_Oxohexanoyl_acp + ACP	(WVITA1074 and WVITA980)
rxn09206_c0	Phosphatidylserine syntase n C14 0	L_Serine + CDP_1_2_ditetradecanoylglycerol --> CMP + 2.0 H + phosphatidylserine_ditetradecanoyl	WVITA915
rxn02376_c0	R03316	Lipoamide + 3_Carboxy_1_hydroxypropyl_ThPP <=> TPP + S_Succinyldihydrolipoamide	WVITA1183
rxn09209_c0	Phosphatidylserine syntase n C16 1	L_Serine + CDP_1_2_dihexadec_9_enoylglycerol --> CMP + 2.0 H + phosphatidylserine_dihexadec_9_enoyl	WVITA915
rxn06672_c0	biotin carboxyl carrier protein carbon dioxide ligase ADP forming	ATP + H2CO3 + Holo_carboxylase <=> ADP + Phosphate + H + Carboxybiotin_carboxyl_carrier_protein	(WVITA989 and WVITA965 and WVITA989)
rxn01974_c0	LL 2 6 Diaminoheptanedioate 2 epimerase	LL_2_6_Diaminopimelate <=> meso_2_6_Diaminopimelate	WVITA1089
rxn12641_c0	RXN0 6977c	H2O + L_alanylglycine <=> Glycine + L_Alanine	(WVITA93 or WVITA52)
rxn00762_c0	glycerol NAD 2 oxidoreductase	NAD + Glycerol <=> NADH + H + Glycerone	(WVITA657 or WVITA657)
rxn01635_c0	1 Pyrroline 4 hydroxy 2 carboxylate aminohydrolase decyclizing	NH3 + 2_5_Dioxopentanoate --> H2O + H + 1_Pyrroline_4_hydroxy_2_carboxylate	WVITA795
rxn00060_c0	porphobilinogen 4 2 carboxyethyl 3 carboxymethylpyrrol 2 ylmethyltransferase hydrolysing	H2O + 4.0 Porphobilinogen --> 4.0 NH3 + Hydroxymethylbilane	WVITA519
rxn05350_c0	hexanoyl acyl carrier protein malonyl acyl carrier protein C acyltransferase decarboxylating	H + Hexanoyl_ACP + Malonyl_acyl_carrierprotein_ --> CO2 + 3_oxooctanoyl_acp + ACP	(WVITA980 and WVITA1074)
rxn09198_c0	Phosphatidylserine decarboxylase n C14 0	2.0 H + phosphatidylserine_ditetradecanoyl <=> CO2 + phosphatidylethanolamine_ditetradecanoyl	WVITA916
rxn00780_c0	ATP D glyceraldehyde 3 phosphotransferase	ATP + D_Glyceraldehyde <=> ADP + H + Glyceraldehyde3_phosphate	(WVITA790 or WVITA1071)
rxn01102_c0	ATP R glycerate 3 phosphotransferase	ATP + Glycerate <=> ADP + H + 3_Phosphoglycerate	(WVITA1071 or WVITA790)
rxn05358_c0	2 methylbutanoyl CoA acyl carrier protein transferase	2_Methylbutyryl_CoA + ACP <=> CoA + H + 2_methylbutyryl_ACP	WVITA804
rxn00100_c0	ATP dephospho CoA 3 phosphotransferase	ATP + Dephospho_CoA --> ADP + CoA + H	WVITA230
rxn02374_c0	R03314	L_Glutamate5_semialdehyde --> H2O + H + 1_Pyrroline_5_carboxylate	Unknown
rxn05437_c0	12 methyl trans tetra dec 2 enoyl ACP NAD oxidoreductase A specific	NADH + H + 12_methyl_trans_tetra_dec_2_enoyl_ACP --> NAD + 12_methyl_tetra_decanoyl_ACP	WVITA122
rxn00781_c0	D glyceraldehyde 3 phosphate NAD oxidoreductase phosphorylating	NAD + Phosphate + Glyceraldehyde3_phosphate <=> NADH + H + 1_3_Bisphospho_D_glycerate	WVITA492
rxn05319_c0	TRANS RXNBWI 115401cemaizeexpOH	H2O --> H2O_e0	Unknown
rxn00881_c0	1D myo Inositol 1 phosphate phosphohydrolase	H2O + Inositol_1_phosphate --> Phosphate + L_Inositol	WVITA1155
rxn05298_c0	Naglutamate symport	L_Glutamate_e0 + Na_e0 <=> L_Glutamate + Na	WVITA266
rxn05408_c0	2 methylpropionyl CoA acyl carrier protein transferase	Isobutyryl_CoA + ACP <=> CoA + H + isobutyryl_ACP	WVITA804
rxn08336_c0	dihydroorotic acid menaquinone 8	S_Dihydroorotate + Menaquinone_8 --> Orotate + Menaquinol_8	WVITA1118
rxn05293_c0	2C methyl D erythritol 2 4 cyclodiphosphate dehydratase	NADH + H + 2_C_methyl_D_erythritol2_4_cyclodiphosphate --> H2O + NAD + 1_Hydroxy_2_methyl_2_butenyl_4_diphosphate	WVITA146
rxn05401_c0	13 methyl 3 oxo tetra decanoyl ACP NADP oxidoreductase	NADPH + H + 13_methyl_3_oxo_tetra_decanoyl_ACP <=> NADP + 13_methyl_3_hydroxy_tetra_decanoyl_ACP	WVITA545
rxn02264_c0	Hydroxymethylbilane hydro lyasecyclizing	Hydroxymethylbilane <=> H2O + UroporphyrinogenIII	WVITA1011
rxn03185_c0	R04661	CMP_N_acetylneuraminate + GD1a <=> CMP + H + GT1b	(WVITA1072 or WVITA646)
rxn09202_c0	Phosphatidylserine decarboxylase n C18 0	2.0 H + phosphatidylserine_dioctadecanoyl <=> CO2 + phosphatidylethanolamine_dioctadecanoyl	WVITA916
rxn02687_c0	R03790	NAD + R_Mandelate <=> NADH + H + Benzoylformate	WVITA365
rxn03903_c0	UDPMurAcoyl L Ala D gamma Glu L Lys D Ala D Ala undecaprenyl phosphate phospho N acetylmuramoyl pentapeptide transferase	Undecaprenylphosphate + UDPMurAcoyl_L_Ala_D_gamma_Glu_L_Lys_D_Ala_D_Ala <=> UMP + MurAcoyl_L_Ala_D_gamma_Glu_L_Lys_D_Ala_D_Ala_diphospho__undecaprenol	WVITA940
rxn00097_c0	ATP AMP phosphotransferase	ATP + AMP + H <=> 2.0 ADP	WVITA557
rxn07670_c0	hydroxycinnamoyl CoA anthocyanidin 3 5 diglucoside 5 O glucoside 6 O hydroxycinnamoyltransferase	4_Coumaroyl_CoA + Pelargonin <=> CoA + Pelargonidin_3_O_beta_D_glucoside_5_O_6_coumaroyl_beta_D_glucoside	(WVITA760 or WVITA159)
rxn05324_c0	Dodecanoyl acyl carrier protein malonyl CoA C acyltransferasedecarboxylating oxoacyl and enoyl reducing	NADH + 2.0 H + 2E_Dodecenoyl_acp --> NAD + Dodecanoyl_ACP	WVITA122
rxn00655_c0	N D 1 carboxyethyl beta alanine NAD oxidoreductase beta alanine forming	H2O + NAD + beta_Alanopine <=> NADH + Pyruvate + H + beta_Alanine	WVITA821
rxn00692_c0	5 10 Methylenetetrahydrofolate glycine hydroxymethyltransferase	H2O + Glycine + 5_10_Methylenetetrahydrofolate <=> L_Serine + Tetrahydrofolate	WVITA901
rxn10230_c0	anteisopentadecanoyl CDPdiacylglycerol serine O phosphatidyltransferase	L_Serine + CDP_1_2_dianteisopentadecanoylglycerol --> CMP + 2.0 H + Dianteisopentadecanoylphosphatidylserine	WVITA915
rxn05413_c0	4 methyl pentanoyl ACP malonyl acyl carrier protein C acyltransferase decarboxylating	Malonyl_acyl_carrierprotein_ + 4_methyl_pentanoyl_ACP --> CO2 + ACP + 6_methyl_3_oxo_heptanoyl_ACP	(WVITA980 and WVITA1074)
rxn08521_c0	reduced riboflavin NAD oxidoreductase	NADH + 2.0 H + Riboflavin <=> NAD + Reduced_riboflavin	WVITA527
rxn03958_c0	1 Deoxy D xylulose 5 phosphate isomeroreductase	NADP + 2_C_methyl_D_erythritol4_phosphate <=> NADPH + H + 1_deoxy_D_xylulose5_phosphate	WVITA986
rxn05578_c0	TRANS RXNBWI 115531ce	H_e0 + Glycerol_3_phosphate_e0 <=> H + Glycerol_3_phosphate	WVITA768
rxn01362_c0	Orotidine 5 phosphate diphosphate phospho alpha D ribosyl transferase	PRPP + Orotate --> PPi + H + Orotidylic_acid	(WVITA265 or WVITA948)
rxn00549_c0	D Fructose 1 6 bisphosphate 1 phosphohydrolase	H2O + D_fructose_1_6_bisphosphate --> Phosphate + D_fructose_6_phosphate	WVITA582
rxn02938_c0	1 5 phospho D ribosyl 5 amino 4 imidazolecarboxylate carboxy lyase	H + 5_Phosphoribosyl_4_carboxy_5_aminoimidazole --> CO2 + AIR	((WVITA1181 and WVITA394) or WVITA394 or WVITA1181)
rxn07875_c0	R08086	H2O + NAD + Geranial <=> NADH + 2.0 H + Geranic_acid	WVITA365
rxn05418_c0	8 methyl 3 oxo nonanoyl ACP NADP oxidoreductase	NADPH + H + 8_methyl_3_oxo_nonanoyl_ACP <=> NADP + 8_methyl_3_hydroxy_nonanoyl_ACP	WVITA545
rxn10060_c0	NAD kinase dTTP	NAD + TTP <=> NADP + H + dTDP	WVITA806
rxn12638_c0	methionyl aminopeptidase	H2O + gly_pro_L --> Glycine + L_Proline	(WVITA93 or WVITA52)
rxn05127_c0	R07418	H2O + NADP + gamma_glutamyl_gamma_butyraldehyde --> NADPH + 2.0 H + gamma_Glutamyl_GABA	WVITA365
rxn09105_c0	phosphatidylglycerol phosphate phosphatase periplasm n C16 1	H2O + Phosphatidylglycerophosphate_dihexadec_9_enoyl --> Phosphate + H + Phosphatidylglycerol_dihexadec_9_enoyl	WVITA708
rxn00612_c0	sn Glycerol 3 phosphate NADP 2 oxidoreductase	NADP + Glycerol_3_phosphate <=> NADPH + H + Glycerone_phosphate	(WVITA707 or WVITA707)
rxn05461_c0	3 Hydroxyoctodecanoyl ACP NADP oxidoreductase	NADPH + H + 3_Oxooctodecanoyl_ACP <=> NADP + 3_Hydroxyoctodecanoyl_ACP	WVITA545
rxn08083_c0	1 tetradecanoyl sn glycerol 3 phosphate O acyltransferase n C12 0	H + Dodecanoyl_ACP + 1_dodecanoyl_sn_glycerol_3_phosphate --> ACP + 1_2_didodecanoyl_sn_glycerol_3_phosphate	WVITA387
rxn10222_c0	isotetradecanoyl phosphatidate cytidylyltransferase	CTP + 1_2_diisotetradecanoyl_sn_glycerol_3_phosphate <=> PPi + H + CDP_1_2_diisotetradecanoylglycerol	WVITA509
rxn10263_c0	anteisopentadecanoyl CDPdiacylglycerol sn glycerol 3 phosphate 3 phosphatidyltransferase	Glycerol_3_phosphate + CDP_1_2_dianteisopentadecanoylglycerol <=> CMP + Dianteisopentadecanoylphosphatidylglycerophosphate	WVITA376
rxn00300_c0	GTP 7 8 8 9 dihydrolase diphosphate forming	3.0 H2O + GTP --> PPi + Formate + 3.0 H + 2_5_Diamino_6_5_phosphoribosylamino_4_pyrimidineone	WVITA19
rxn05417_c0	6 methyl heptanoyl ACP malonyl acyl carrier protein C acyltransferase decarboxylating	Malonyl_acyl_carrierprotein_ + 6_methyl_heptanoyl_ACP --> CO2 + ACP + 8_methyl_3_oxo_nonanoyl_ACP	(WVITA980 and WVITA1074)
rxn08551_c0	glycerol 3 phosphate acyltransferase C18 0	H + Glycerol_3_phosphate + Octadecanoyl_ACP --> ACP + 1_octadecanoyl_sn_glycerol_3_phosphate	(WVITA981 and WVITA912)
rxn09111_c0	Phosphatidylglycerol synthase n C16 0	Glycerol_3_phosphate + CDP_1_2_dihexadecanoylglycerol <=> CMP + Phosphatidylglycerophosphate_dihexadecanoyl	WVITA376
rxn03848_c0	Biuret amidohydrolase	H2O + H + Biuret <=> CO2 + NH3 + Urea	WVITA95
rxn05348_c0	Decanoyl acyl carrier protein malonyl acyl carrier protein C acyltransferase decarboxylating	Decanoyl_ACP + Malonyl_acyl_carrierprotein_ --> CO2 + 3_oxododecanoyl_acp + ACP	(WVITA1074 and WVITA980)
rxn05435_c0	8 methyl trans dec 2 enoyl ACP NAD oxidoreductase A specific	NADH + H + 8_methyl_trans_dec_2_enoyl_ACP --> NAD + 8_methyl_decanoyl_ACP	WVITA122
rxn00907_c0	5 10 methylenetetrahydrofolate NADP oxidoreductase	NADP + 5_10_Methylenetetrahydrofolate <=> NADPH + 5_10_Methenyltetrahydrofolate	(WVITA527 and WVITA527)
rxn05458_c0	Acyl carrier protein acetyltransferase	CoA + H + hexadecanoyl_acp <=> Palmitoyl_CoA + ACP	WVITA804
rxn10213_c0	stearoyl 1 acylglycerol 3 phosphate O acyltransferase	H + strcoa + 1_octadecanoyl_sn_glycerol_3_phosphate --> CoA + 1_2_dioctadecanoyl_sn_glycerol_3_phosphate	WVITA387
rxn05229_c0	NCAIR synthetase and NCAIR mutase	ATP + H2CO3 + AIR --> ADP + Phosphate + H + 5_Phosphoribosyl_4_carboxy_5_aminoimidazole	(WVITA1181 and WVITA394)
rxn07721_c0	hydroxycinnamoyl CoA anthocyanidin 3 5 diglucoside 5 O glucoside 6 O hydroxycinnamoyltransferase	Caffeoyl_CoA + Cyanin <=> CoA + Cyanidin_3_glucoside_5_caffeoylglucoside	(WVITA159 or WVITA760)
rxn05450_c0	14 methyl trans pentadec 2 enoyl ACP NAD oxidoreductase A specific	NADH + H + 14_methyl_trans_pentadec_2_enoyl_ACP --> NAD + 14_methyl_pentadecanoyl_ACP	WVITA122
rxn12847_c0	Gly Try aminopeptidase	H2O + Gly_Tyr <=> Glycine + L_Tyrosine	(WVITA93 or WVITA52)
rxn05410_c0	4 methyl 3 oxo pentanoyl ACP NADP oxidoreductase	NADPH + H + 4_methyl_3_oxo_pentanoyl_ACP <=> NADP + 4_methyl_3_hydroxy_pentanoyl_ACP	WVITA545
rxn05443_c0	13 methyl trans tetra dec 2 enoyl ACP NAD oxidoreductase A specific	NADH + H + 13_methyl_trans_tetra_dec_2_enoyl_ACP --> NAD + 13_methyl_tetra_decanoyl_ACP	WVITA122
rxn09114_c0	Phosphatidylglycerol synthase n C18 1	Glycerol_3_phosphate + CDP_1_2_dioctadec_11_enoylglycerol <=> CMP + Phosphatidylglycerophosphate_dioctadec_11_enoyl	WVITA376
rxn09188_c0	Proline dehydrogenase	FAD + L_Proline <=> FADH2 + 1_Pyrroline_5_carboxylate	WVITA138
rxn10208_c0	isopentadecanoyl glycerol 3 phosphate O acyltransferase	Glycerol_3_phosphate + fa3coa --> CoA + 1_isopentadecanoyl_sn_glycerol_3_phosphate	(WVITA981 and WVITA912)
rxn05345_c0	dodecanoyl acyl carrier protein malonyl acyl carrier protein C acyltransferase decarboxylating	Dodecanoyl_ACP + Malonyl_acyl_carrierprotein_ --> CO2 + 3_oxotetradecanoyl_acp + ACP	(WVITA1074 and WVITA980)
rxn05422_c0	10 methyl 3 oxo undecanoyl ACP NADP oxidoreductase	NADPH + H + 10_methyl_3_oxo_undecanoyl_ACP <=> NADP + 10_methyl_3_hydroxy_undecanoyl_ACP	WVITA545
rxn03891_c0	R05612	Isopentenyldiphosphate + all_trans_Hexaprenyl_diphosphate --> PPi + H + all_trans_Heptaprenyl_diphosphate	WVITA646
rxn01465_c0	S dihydroorotate amidohydrolase	H2O + S_Dihydroorotate <=> H + N_Carbamoyl_L_aspartate	WVITA267
rxn10204_c0	acyl CoA sn glycerol 3 phosphate 1 O acyltransferase	Glycerol_3_phosphate + strcoa --> CoA + 1_octadecanoyl_sn_glycerol_3_phosphate	(WVITA912 and WVITA981)
rxn05145_c0	phosphate transporting ATPase	H2O + ATP + Phosphate_e0 <=> ADP + 2.0 Phosphate + H	(WVITA440 and WVITA886 and WVITA358 and WVITA243)
rxn01872_c0	succinyl CoA enzyme N6 dihydrolipoyllysine S succinyltransferase	Succinyl_CoA + Dihydrolipoamide <=> CoA + S_Succinyldihydrolipoamide	WVITA521
rxn01643_c0	L Aspartate 4 semialdehyde NADP oxidoreductase phosphorylating	NADPH + H + 4_Phospho_L_aspartate --> NADP + Phosphate + L_Aspartate4_semialdehyde	(WVITA365 or WVITA365)
rxn04457_c0	R06605	5_Hydroxy_2_oxo_4_ureido_2_5_dihydro_1H_imidazole_5_carboxylate --> CO2 + R_Allantoin	Unknown
rxn00248_c0	S malate NAD oxidoreductase	NAD + L_Malate <=> NADH + Oxaloacetate + H	(WVITA412 or WVITA412)
rxn00295_c0	UDP N acetyl D glucosamine 4 epimerase	UDP_N_acetylglucosamine <=> UDP_N_acetyl_D_galactosamine	WVITA761
rxn05385_c0	5 methyl 3 oxo hexanoyl ACP NADP oxidoreductase	NADPH + H + 5_methyl_3_oxo_hexanoyl_ACP <=> NADP + 5_methyl_3_hydroxy_hexanoyl_ACP	WVITA545
rxn06937_c0	L glutamate tRNAGlu ligase AMP forming	ATP + L_Glutamate + tRNA_Glu --> PPi + AMP + H + L_Glutamyl_tRNA_Glu	WVITA987
rxn01637_c0	N2 Acetyl L ornithine 2 oxoglutarate aminotransferase	2_Oxoglutarate + N_Acetylornithine <=> L_Glutamate + 2_Acetamido_5_oxopentanoate	(WVITA1158 or WVITA531)
rxn00566_c0	L Cysteine hydrogen sulfide lyase deaminating pyruvate forming	H2O + L_Cysteine --> NH3 + Pyruvate + H + H2S	WVITA865
rxn03762_c0	R05465	L_Arginine + Glyceraldehyde3_phosphate <=> Phosphate + H + L_N2_2_Carboxyethylarginine	WVITA1077
rxn00392_c0	ATP riboflavin 5 phosphotransferase	ATP + Riboflavin <=> ADP + FMN + H	(WVITA680 and WVITA680)
rxn00747_c0	D glyceraldehyde 3 phosphate aldose ketose isomerase	Glyceraldehyde3_phosphate <=> Glycerone_phosphate	WVITA127
rxn01334_c0	Sedoheptulose 1 7 bisphosphate D glyceraldehyde 3 phosphate lyase	Sedoheptulose_1_7_bisphosphate <=> Glycerone_phosphate + D_Erythrose4_phosphate	WVITA1117
rxn10113_c0	cytochrome oxidase bo3 ubiquinol 8 25 protons	0.5 O2 + 2.5 H + Ubiquinol_8 --> H2O + 2.5 H_e0 + Ubiquinone_8	((WVITA1102 and Unknown) or (WVITA1081 and WVITA591 and Unknown))
rxn00029_c0	5 aminolevulinate hydro lyase adding 5 aminolevulinate and cyclizing porphobilinogen forming	2.0 5_Aminolevulinate --> 2.0 H2O + H + Porphobilinogen	WVITA101
rxn06673_c0	Acetyl CoA carbon dioxide ligase ADP forming	Acetyl_CoA + Carboxybiotin_carboxyl_carrier_protein --> Malonyl_CoA + Holo_carboxylase	(WVITA847 and WVITA847)
rxn07734_c0	hydroxycinnamoyl CoA anthocyanidin 3 5 diglucoside 5 O glucoside 6 O hydroxycinnamoyltransferase	Caffeoyl_CoA + Delphin <=> CoA + Delphinidin_3_glucoside_5_caffoyl_glucoside	(WVITA760 or WVITA159)
rxn12646_c0	RXN0 6983c	H2O + Gly_Gln <=> Glycine + L_Glutamine	(WVITA93 or WVITA52)
rxn05448_c0	10 methyl trans undec 2 enoyl ACP NAD oxidoreductase A specific	NADH + H + 10_methyl_trans_undec_2_enoyl_ACP --> NAD + 10_methyl_undecanoyl_ACP	WVITA122
rxn05446_c0	6 methyl trans hept 2 enoyl ACP NAD oxidoreductase A specific	NADH + H + 6_methyl_trans_hept_2_enoyl_ACP --> NAD + 6_methyl_heptanoyl_ACP	WVITA122
rxn02175_c0	ATP pantetheine 4 phosphate adenylyltransferase	ATP + Phosphopantetheine <=> PPi + Dephospho_CoA	WVITA507
rxn05150_c0	zinc transport via ABC system	H2O + ATP + Zn2_e0 --> ADP + Phosphate + Zn2 + H	(WVITA872 and WVITA871)
rxn02009_c0	UDP N acetylmuramoyl L alanyl D glutamate L lysine gamma ligase ADP forming	ATP + L_Lysine + UDP_N_acetylmuramoyl_L_alanyl_D_glutamate <=> ADP + Phosphate + H + UDP_N_acetylmuramoyl_L_alanyl_D_glutamyl_L_lysine	WVITA1143
rxn09562_c0	Guanylate kinase	H + dATP + GMP <=> GDP + dADP	WVITA904
rxn05359_c0	4 methyl 3 oxo hexanoyl ACP malonyl acyl carrier protein C acyltransferase decarboxylating	Malonyl_acyl_carrierprotein_ + 2_methylbutyryl_ACP --> CO2 + ACP + 4_methyl_3_oxo_hexanoyl_ACP	(WVITA980 and WVITA1074)
rxn00555_c0	L glutamine D fructose 6 phosphate isomerase deaminating	L_Glutamine + D_fructose_6_phosphate <=> L_Glutamate + D_Glucosamine_phosphate	WVITA517
rxn03080_c0	5 amino 6 D ribitylaminouracil butanedionetransferase	4__1_D_Ribitylamino_5_aminouracil + 3_4_dihydroxy_2_butanone4_phosphate <=> 2.0 H2O + Phosphate + H + 6_7_Dimethyl_8__1_D_ribityllumazine	WVITA275
rxn10237_c0	isohexadecanoyl phosphatidylserine decarboxylase	2.0 H + Diisohexadecanoylphosphatidylserine <=> CO2 + Diisohexadecanoylphosphatidylethanolamine	WVITA916
rxn12644_c0	methionyl aminopeptidase	H2O + ala_L_Thr_L <=> L_Alanine + L_Threonine	(WVITA93 or WVITA52)
rxn04723_c0	R06914	H2O + NAD + 3_Methylsalicylaldehyde <=> NADH + 2.0 H + 3_Methylsalicylate	WVITA365
rxn00777_c0	D ribose 5 phosphate aldose ketose isomerase	ribose_5_phosphate <=> D_Ribulose5_phosphate	WVITA334
rxn13784_c0	RNA transcription	--> RNA_transcription	(WVITA242 and (WVITA167 or WVITA36 or WVITA448 or WVITA164) and WVITA889 and WVITA1173 and WVITA554 and WVITA13 and WVITA1120 and WVITA831 and (WVITA167 or WVITA36 or WVITA164 or WVITA448) and Unknown)
rxn05327_c0	Decanoyl acyl carrier protein malonyl CoA C acyltransferasedecarboxylating oxoacyl and enoyl reducing	NADH + 2.0 H + 2E_Decenoyl_acp --> NAD + Decanoyl_ACP	WVITA122
rxn00503_c0	S 1 pyrroline 5 carboxylate NAD oxidoreductase	2.0 H2O + NAD + 1_Pyrroline_5_carboxylate <=> NADH + L_Glutamate + H	WVITA138
rxn07261_c0	R07384	CMP + 2.0 H + Plasmenylethanolamine <=> CDPethanolamine + 1_Alkenyl_2_acylglycerol	WVITA940
rxn00790_c0	5 phosphoribosylamine diphosphate phospho alpha D ribosyltransferase glutamate amidating	H2O + L_Glutamine + PRPP --> PPi + L_Glutamate + H + 5_Phosphoribosylamine	WVITA948
rxn03910_c0	2 Phospho 4 cytidine 5 diphospho 2 C methyl D erythritol CMP lyase cyclizing	2_phospho_4__cytidine5_diphospho_2_C_methyl_D_erythritol <=> CMP + 2_C_methyl_D_erythritol2_4_cyclodiphosphate	WVITA393
rxn00237_c0	ATP GDP phosphotransferase	ATP + GDP <=> ADP + GTP	WVITA1064
rxn07100_c0	CDPethanolamine 1 alkyl 2 acylglycerol ethanolaminephosphotransferase	CDPethanolamine + 1_Alkyl_2_acylglycerol <=> CMP + 2.0 H + 1_Alkyl_2_acylglycerophosphoethanolamine	WVITA940
rxn08086_c0	1 hexadecanoyl sn glycerol 3 phosphate O acyltransferase n C16 0	H + Palmitoyl_ACP + 1_hexadecanoyl_sn_glycerol_3_phosphate --> ACP + 1_2_dihexadecanoyl_sn_glycerol_3_phosphate	WVITA387
rxn08311_c0	CDP diacylglycerol synthetase n C18 0	CTP + 1_2_dioctadecanoyl_sn_glycerol_3_phosphate <=> PPi + H + CDP_1_2_dioctadecanoylglycerol	WVITA509
rxn10264_c0	isohexadecanoyl CDPdiacylglycerol sn glycerol 3 phosphate 3 phosphatidyltransferase	Glycerol_3_phosphate + CDP_1_2_diisohexadecanoylglycerol <=> CMP + Diisohexadecanoylphosphatidylglycerophosphate	WVITA376
rxn10227_c0	anteisoheptadecanoyl CDPdiacylglycerol serine O phosphatidyltransferase	L_Serine + CDP_1_2_dianteisoheptadecanoylglycerol --> CMP + 2.0 H + Dianteisoheptadecanoylphosphatidylserine	WVITA915
rxn05336_c0	3R 3 Hydroxypalmitoyl acyl carrier protein NADP oxidoreductase	NADP + R_3_hydroxypalmitoyl_acyl_carrierprotein_ <=> NADPH + 3_oxohexadecanoyl_acp	WVITA545
rxn09210_c0	Phosphatidylserine syntase n C18 0	L_Serine + CDP_1_2_dioctadecanoylglycerol --> CMP + 2.0 H + phosphatidylserine_dioctadecanoyl	WVITA915
rxn00285_c0	Succinate CoA ligase ADP forming	ATP + CoA + Succinate <=> ADP + Phosphate + Succinyl_CoA	(WVITA1091 and WVITA1090)
rxn05371_c0	8 methyl decanoyl ACP malonyl acyl carrier protein C acyltransferase decarboxylating	Malonyl_acyl_carrierprotein_ + 8_methyl_decanoyl_ACP --> CO2 + ACP + 10_methyl_3_oxo_dodecanoyl_ACP	(WVITA980 and WVITA1074)
rxn00182_c0	L glutamate NAD oxidoreductase deaminating	H2O + NAD + L_Glutamate <=> NADH + NH3 + 2_Oxoglutarate + H	WVITA260
rxn00532_c0	3 oxopropanoate NADP oxidoreductase CoA malonylating	NADP + CoA + 3_Oxopropanoate <=> NADPH + H + Malonyl_CoA	WVITA365
rxn00126_c0	ATP L methionine S adenosyltransferase	H2O + ATP + L_Methionine --> Phosphate + PPi + S_Adenosyl_L_methionine + H	WVITA228
rxn12844_c0	Gly Cys aminopeptidase	H2O + Gly_Cys <=> Glycine + L_Cysteine	(WVITA93 or WVITA52)
rxn10216_c0	isotetradecanoyl 1 acylglycerol 3 phosphate O acyltransferase	fa1coa + 1_isotetradecanoyl_sn_glycerol_3_phosphate --> CoA + H + 1_2_diisotetradecanoyl_sn_glycerol_3_phosphate	WVITA387
rxn00058_c0	Ferrocytochrome c oxygen oxidoreductase	O2 + 4.0 H + 4.0 Cytochrome_c2 <=> 2.0 H2O + 4.0 Cytochrome_c3	(WVITA543 or (WVITA542 or WVITA1190 or WVITA1189 or WVITA1192 or WVITA1191) or WVITA116)
rxn05034_c0	solanesyl diphosphate 4 hydroxybenzoate nonaprenyltransferase	4_Hydroxybenzoate + Solanesyl_diphosphate <=> PPi + H + Nonaprenyl_4_hydroxybenzoate	WVITA10
rxn08306_c0	CDP diacylglycerol synthetase n C12 0	CTP + 1_2_didodecanoyl_sn_glycerol_3_phosphate <=> PPi + H + CDP_1_2_didodecanoylglycerol	WVITA509
rxn00206_c0	superoxide superoxide oxidoreductase	2.0 H + 2.0 O2_ --> O2 + H2O2	WVITA699
rxn01871_c0	acetyl CoA enzyme N6 dihydrolipoyllysine S acetyltransferase	Acetyl_CoA + Dihydrolipoamide <=> CoA + S_Acetyldihydrolipoamide	WVITA1048
rxn05340_c0	3R 3 Hydroxydodecanoyl acyl carrier protein NADP oxidoreductase	NADP + D_3_Hydroxydodecanoyl_acp <=> NADPH + 3_oxododecanoyl_acp	WVITA545
rxn14301_c0	L arginine taurine amidinotransferase	L_Arginine + Taurine <=> Ornithine + Taurocyamine	WVITA525
rxn08546_c0	glycerol 3 phosphate acyltransferase C12 0	Glycerol_3_phosphate + Dodecanoyl_ACP --> ACP + 1_dodecanoyl_sn_glycerol_3_phosphate	(WVITA981 and WVITA912)
rxn05389_c0	7 methyl 3 oxo octanoyl ACP NADP oxidoreductase	NADPH + H + 7_methyl_3_oxo_octanoyl_ACP <=> NADP + 7_methyl_3_hydroxy_octanoyl_ACP	WVITA545
rxn04737_c0	R06928	H2O + NAD + 2_Naphthaldehyde <=> NADH + 2.0 H + 2_Naphthoic_acid	WVITA365
rxn03921_c0	R05649	H2O + NAD + 1_Hydroxy_2_naphthaldehyde <=> NADH + 2.0 H + 1_Hydroxy_2_naphthoate	WVITA365
rxn02916_c0	R04175	2_Oxo_6_aminocaproate --> H2O + H + delta1_Piperideine_2_carboxylate	Unknown
rxn03618_c0	formaldehyde NAD oxidoreductase mycothiol formylating	NAD + Formaldehyde + Mycothiol <=> NADH + H + S_Formylmycothiol	WVITA365
rxn12639_c0	RXN0 6976c	H2O + Ala_Gln <=> L_Alanine + L_Glutamine	(WVITA93 or WVITA52)
rxn03397_c0	UDP L rhamnose flavonol 3 O D glucoside L rhamnosyltransferase	S_Adenosyl_L_methionine + 2_Octaprenyl_6_methoxy_1_4_benzoquinone --> S_Adenosyl_homocysteine + H + 2_Octaprenyl_3_methyl_6_methoxy_1_4_benzoquinone	WVITA427
rxn12643_c0	RXN0 6979c	H2O + Ala_Leu --> L_Alanine + L_Leucine	(WVITA93 or WVITA52)
rxn03886_c0	D sorbitol 6 phosphate NAD 2 oxidoreductase	NAD + Sorbitol_6_phosphate <=> NADH + H + D_fructose_6_phosphate	(WVITA1166 or WVITA1166)
rxn00786_c0	D fructose 1 6 bisphosphate D glyceraldehyde 3 phosphate lyase glycerone phosphate forming	D_fructose_1_6_bisphosphate <=> Glycerone_phosphate + Glyceraldehyde3_phosphate	WVITA1117
rxn03012_c0	R04336	L_2_Amino_6_oxopimelate --> H2O + H + tetrahydrodipicolinate	Unknown
rxn03908_c0	ATP 4 Cytidine 5 diphospho 2 C methyl D erythritol 2 phosphotransferase	ATP + 4__cytidine5_diphospho_2_C_methyl_D_erythritol <=> ADP + H + 2_phospho_4__cytidine5_diphospho_2_C_methyl_D_erythritol	WVITA350
rxn09197_c0	Phosphatidylserine decarboxylase n C12 0	2.0 H + phosphatidylserine_didodecanoyl <=> CO2 + phosphatidylethanolamine_didodecanoyl	WVITA916
rxn01100_c0	ATP 3 phospho D glycerate 1 phosphotransferase	ATP + 3_Phosphoglycerate <=> ADP + 1_3_Bisphospho_D_glycerate	WVITA856
rxn00838_c0	IMP L aspartate ligase GDP forming	GTP + L_Aspartate + IMP --> Phosphate + GDP + 2.0 H + Adenylosuccinate	WVITA345
rxn08707_c0	protoheme IX farnesyltransferase	H2O + Heme + Farnesyldiphosphate <=> PPi + H + hemeO	WVITA541
rxn02283_c0	5 Formyltetrahydrofolate L glutamate N formiminotransferase	L_Glutamate + 5_Formyltetrahydrofolate <=> H + Tetrahydrofolate + N_Formyl_L_glutamate	WVITA1036
rxn05396_c0	9 methyl decanoyl ACP malonyl acyl carrier protein C acyltransferase decarboxylating	Malonyl_acyl_carrierprotein_ + 9_methyl_decanoyl_ACP --> CO2 + ACP + 11_methyl_3_oxo_dodecanoyl_ACP	(WVITA980 and WVITA1074)
rxn01352_c0	dGTP triphosphohydrolase	H2O + dGTP <=> Deoxyguanosine + Triphosphate	WVITA796
rxn02004_c0	Trehalose 6 phosphate phosphohydrolase	H2O + Trehalose_6_phosphate --> Phosphate + TRHL	WVITA18
rxn12634_c0	methionyl aminopeptidase	H2O + gly_glu_L <=> L_Glutamate + Glycine	(WVITA93 or WVITA52)
rxn00883_c0	1D myo Inositol 3 phosphate phosphohydrolase	H2O + Inositol_3_phosphate --> Phosphate + L_Inositol	WVITA1155
rxn04727_c0	R06918	H2O + NAD + 1_Naphthaldehyde <=> NADH + 2.0 H + 1_Naphthoic_acid	WVITA365
rxn00776_c0	uracil hydro lyase adding D ribose 5 phosphatepseudouridine 5 phosphate forming	Uracil + ribose_5_phosphate --> H2O + Pseudouridine_5_phosphate	((WVITA1006 and WVITA1056) or (WVITA1059 and Unknown))
rxn00214_c0	UDP glucose 4 epimerase	UDP_glucose <=> UDP_galactose	WVITA761
rxn01211_c0	5 10 Methenyltetrahydrofolate 5 hydrolase decyclizing	H2O + 5_10_Methenyltetrahydrofolate <=> H + 10_Formyltetrahydrofolate	(WVITA527 and WVITA527)
rxn00527_c0	L tyrosine 2 oxoglutarate aminotransferase	2_Oxoglutarate + L_Tyrosine <=> L_Glutamate + p_hydroxyphenylpyruvate	WVITA896
rxn12224_c0	2 octaprenyl 6 methoxyphenol hydroxylase	O2 + 2_Octaprenyl_6_methoxyphenol --> H2O + 2_Octaprenyl_6_methoxy_1_4_benzoquinone	WVITA84
rxn05322_c0	Butyryl acyl carrier protein malonyl CoA C acyltransferasedecarboxylating oxoacyl and enoyl reducing	NADH + 2.0 H + But_2_enoyl_acyl_carrier_protein --> NAD + Butyryl_ACP	WVITA122
rxn13782_c0	Protein biosynthesis	--> Protein_biosynthesis	(WVITA1061 and WVITA572 and WVITA578 and WVITA573 and WVITA113 and WVITA577 and WVITA103 and WVITA576 and WVITA227 and WVITA104 and WVITA805 and WVITA563 and WVITA659 and WVITA1135 and WVITA660 and WVITA562 and WVITA503 and WVITA974 and WVITA566 and WVITA647 and WVITA998 and WVITA555 and WVITA559 and WVITA553 and WVITA1092 and WVITA1032 and WVITA57 and WVITA564 and WVITA569 and WVITA34 and WVITA4…
rxn04270_c0	cis 2 Methyl 5 isopropylhexa 2 5 dienal dehydrogenase	H2O + NAD + cis_2_Methyl_5_isopropylhexa_2_5_dienal <=> NADH + 2.0 H + cis_2_Methyl_5_isopropylhexa_2_5_dienoic_acid	WVITA365
rxn05430_c0	14 methyl 3 oxo pentadecanoyl ACP NADP oxidoreductase	NADPH + H + 14_methyl_3_oxo_pentadecanoyl_ACP <=> NADP + 14_methyl_3_hydroxy_pentadecanoyl_ACP	WVITA545
rxn01917_c0	ATP N acetyl L glutamate 5 phosphotransferase	ATP + N_Acetyl_L_glutamate <=> ADP + n_acetylglutamyl_phosphate	(WVITA282 or WVITA282)
rxn10236_c0	anteisopentadecanoyl phosphatidylserine decarboxylase	2.0 H + Dianteisopentadecanoylphosphatidylserine <=> CO2 + Dianteisopentadecanoylphosphatidylethanolamine	WVITA916
rxn08527_c0	fumarate reductase	Fumarate + Menaquinol_8 <=> Succinate + Menaquinone_8	(WVITA906 or (WVITA1102 and WVITA1103) or (WVITA711 and WVITA906))
rxn01509_c0	ATP dGMP phosphotransferase	ATP + H + dGMP <=> ADP + dGDP	(WVITA904 or WVITA904)
rxn02011_c0	UDP N acetylmuramoyl L alanyl D glutamate L meso 2 6 diaminoheptanedioate gamma ligase ADP forming	ATP + meso_2_6_Diaminopimelate + UDP_N_acetylmuramoyl_L_alanyl_D_glutamate --> ADP + Phosphate + H + UDP_N_acetylmuramoyl_L_alanyl_D_gamma_glutamyl_meso_2_6_diaminopimelate	(WVITA864 or WVITA75 or WVITA838)
rxn08528_c0	fumarate reductase	Fumarate + 2_Demethylmenaquinol_8 <=> Succinate + 2_Demethylmenaquinone_8	(WVITA906 or (WVITA1102 and WVITA1103 and Unknown) or (WVITA711 and WVITA906))
rxn09205_c0	Phosphatidylserine syntase n C12 0	L_Serine + CDP_1_2_didodecanoylglycerol --> CMP + 2.0 H + phosphatidylserine_didodecanoyl	WVITA915
rxn05364_c0	6 methyl 3 oxo octanoyl ACP NADP oxidoreductase	NADPH + H + 6_methyl_3_oxo_octanoyl_ACP <=> NADP + 6_methyl_3_hydroxy_octanoyl_ACP	WVITA545
rxn09201_c0	Phosphatidylserine decarboxylase n C16 1	2.0 H + phosphatidylserine_dihexadec_9_enoyl <=> CO2 + phosphatidylethanolamine_dihexadec_9enoyl	WVITA916
rxn02115_c0	R Acetoin racemase	ACTN <=> S_Acetoin	WVITA791
rxn10122_c0	NADH dehydrogenase ubiquinone 8 35 protons	NADH + 4.5 H + Ubiquinone_8 <=> NAD + 3.5 H_e0 + Ubiquinol_8	((WVITA1188 or WVITA100) and (WVITA600 or WVITA1194 or WVITA962) and WVITA532 and WVITA409 and WVITA977 and WVITA963 and WVITA411 and WVITA99 and WVITA964 and WVITA972 and WVITA703 and WVITA960 and WVITA961 and WVITA410)
rxn08352_c0	R08210	NADH + H + 1_Hydroxy_2_methyl_2_butenyl_4_diphosphate --> H2O + NAD + DMAPP	WVITA1148
rxn09106_c0	phosphatidylglycerol phosphate phosphatase periplasm n C18 0	H2O + Phosphatidylglycerophosphate_dioctadecanoyl --> Phosphate + H + Phosphatidylglycerol_dioctadecanoyl	WVITA708
rxn00187_c0	L Glutamate ammonia ligase ADP forming	ATP + NH3 + L_Glutamate --> ADP + Phosphate + L_Glutamine + H	WVITA16
rxn09103_c0	phosphatidylglycerol phosphate phosphatase periplasm n C14 1	H2O + Phosphatidylglycerophosphate_ditetradec_7_enoyl --> Phosphate + H + Phosphatidylglycerol_ditetradec_7_enoyl	WVITA708
rxn02503_c0	ATP 2 amino 4 hydroxy 6 hydroxymethyl 7 8 dihydropteridine 6 pyrophosphotransferase	ATP + 6_hydroxymethyl_dihydropterin <=> AMP + H + 2_Amino_4_hydroxy_6_hydroxymethyl_7_8_dihydropteridinediphosphate	WVITA822
rxn05338_c0	3R 3 Hydroxydecanoyl acyl carrier protein NADP oxidoreductase	NADP + R_3_Hydroxydecanoyl_acyl_carrier_protein <=> NADPH + H + 3_oxodecanoyl_acp	WVITA545
rxn08085_c0	1 tetradec 7 enoyl sn glycerol 3 phosphate O acyltransferase n C14 1	H + Tetradecenoyl_ACP + 1_tetradec_7_enoyl_sn_glycerol_3_phosphate --> ACP + 1_2_ditetradec_7_enoyl_sn_glycerol_3_phosphate	WVITA387
rxn05429_c0	12 methyl tridecanoyl ACP malonyl acyl carrier protein C acyltransferase decarboxylating	Malonyl_acyl_carrierprotein_ + 12_methyl_tridecanoyl_ACP --> CO2 + ACP + 14_methyl_3_oxo_pentadecanoyl_ACP	(WVITA980 and WVITA1074)
rxn10265_c0	isoheptadecanoyl Phosphatidylglycerophosphate phosphohydrolase	H2O + Diisoheptadecanoylphosphatidylglycerophosphate --> Phosphate + H + Diisoheptadecanoylphosphatidylglycerol	WVITA708
rxn08310_c0	CDP diacylglycerol synthetase n C16 1	CTP + 1_2_dihexadec_9_enoyl_sn_glycerol_3_phosphate <=> PPi + H + CDP_1_2_dihexadec_9_enoylglycerol	WVITA509
rxn10224_c0	anteisopentadecanoyl phosphatidate cytidylyltransferase	CTP + 1_2_dianteisopentadecanoyl_sn_glycerol_3_phosphate <=> PPi + H + CDP_1_2_dianteisopentadecanoylglycerol	WVITA509
rxn05337_c0	3R 3 Hydroxyhexanoyl acyl carrier protein NADP oxidoreductase	NADP + D_3_Hydroxyhexanoyl_acp <=> NADPH + 3_Oxohexanoyl_acp	WVITA545
rxn01653_c0	5 Formyltetrahydrofolate cyclo ligase ADP forming	ATP + 5_Formyltetrahydrofolate --> ADP + Phosphate + 5_10_Methenyltetrahydrofolate	WVITA1143
rxn00474_c0	L serine hydro lyase adding indole L tryptophan forming	L_Serine + indol --> H2O + L_Tryptophan	WVITA101
rxn03147_c0	1 5 Phosphoribosyl 5 amino 4 carboxyimidazole L aspartate ligase ADP forming	ATP + L_Aspartate + 5_Phosphoribosyl_4_carboxy_5_aminoimidazole --> ADP + Phosphate + H + SAICAR	(WVITA890 or WVITA891)
rxn03843_c0	Farnesyl diphosphate Isopentenyl diphosphate farnesyl cistransferase	Isopentenyldiphosphate + Farnesyldiphosphate --> PPi + H + trans_trans_cis_Geranylgeranyl_diphosphate	WVITA510
rxn05376_c0	12 methyl 3 oxo tetra decanoyl ACP NADP oxidoreductase	NADPH + H + 12_methyl_3_oxo_tetra_decanoyl_ACP <=> NADP + 12_methyl_3_hydroxy_tetra_decanoyl_ACP	WVITA545
rxn01116_c0	D Ribulose 5 phosphate 3 epimerase	D_Ribulose5_phosphate <=> D_Xylulose5_phosphate	WVITA791
rxn09113_c0	Phosphatidylglycerol synthase n C18 0	Glycerol_3_phosphate + CDP_1_2_dioctadecanoylglycerol <=> CMP + Phosphatidylglycerophosphate_dioctadecanoyl	WVITA376
rxn00908_c0	glycine synthase	NAD + Glycine + Tetrahydrofolate <=> NADH + CO2 + NH3 + 5_10_Methylenetetrahydrofolate	WVITA676
rxn10215_c0	anteisoheptadecanoyl 1 acylglycerol 3 phosphate O acyltransferase	fa12coa + 1_anteisoheptadecanoyl_sn_glycerol_3_phosphate --> CoA + H + 1_2_dianteisoheptadecanoyl_sn_glycerol_3_phosphate	WVITA387
rxn14090_c0	dimethylallyl diphosphate leachianone G 2 dimethylallyltransferase	DMAPP + Leachianone_G <=> PPi + H + Sophoraflavanone_G	WVITA1017
rxn05452_c0	14 methyl hexa decanoyl ACP acyl carrier protein transferase	CoA + 2.0 H + 14_methyl_hexa_decanoyl_ACP <=> fa12coa + ACP	WVITA804
rxn05465_c0	Malonyl CoA acyl carrier protein S malonyltransferase	H + Malonyl_CoA + ACP <=> CoA + Malonyl_acyl_carrierprotein_	WVITA804
rxn12845_c0	Gly Leu aminopeptidase	H2O + Gly_Leu <=> Glycine + L_Leucine	(WVITA93 or WVITA52)
rxn05380_c0	14 methyl 3 oxo hexa decanoyl ACP NADP oxidoreductase	NADPH + H + 14_methyl_3_oxo_hexa_decanoyl_ACP <=> NADP + 14_methyl_3_hydroxy_hexa_decanoyl_ACP	WVITA545
rxn05347_c0	Acyl acyl carrier protein malonyl acyl carrier protein C acyltransferase decarboxylating	Malonyl_acyl_carrierprotein_ + Acetyl_ACP --> CO2 + Acetoacetyl_ACP + ACP	(WVITA980 and WVITA1074)
rxn00404_c0	L Arginine glycine amidinotransferase	Glycine + L_Arginine <=> Ornithine + Glycocyamine	WVITA525
rxn08547_c0	glycerol 3 phosphate acyltransferase C14 0	Glycerol_3_phosphate + Myristoyl_ACP --> ACP + 1_tetradecanoyl_sn_glycerol_3_phosphate	(WVITA981 and WVITA912)
rxn05388_c0	5 methyl hexanoyl ACP malonyl acyl carrier protein C acyltransferase decarboxylating	Malonyl_acyl_carrierprotein_ + 5_methyl_hexanoyl_ACP --> CO2 + ACP + 7_methyl_3_oxo_octanoyl_ACP	(WVITA1074 and WVITA980)
rxn00113_c0	Carbon dioxide ammonia ligase ADP forming carbamate phosphorylating	H2O + 2.0 ATP + CO2 + NH3 <=> 2.0 ADP + Phosphate + 3.0 H + Carbamoylphosphate	WVITA2
rxn07579_c0	R07765	NADH + H + 2E_Octadecenoyl_acp <=> NAD + Stearoyl_acyl_carrier_protein	WVITA122
rxn06023_c0	CoA apo acyl carrier protein pantetheinephosphotransferase	CoA + apo_ACP <=> Adenosine_3_5_bisphosphate + ACP	(WVITA1025 or WVITA583)
rxn00611_c0	sn Glycerol 3 phosphate NAD 2 oxidoreductase	NAD + Glycerol_3_phosphate <=> NADH + H + Glycerone_phosphate	(WVITA707 or WVITA707)
rxn01678_c0	ATP dUDP phosphotransferase	ATP + dUDP <=> ADP + dUTP	WVITA1064
rxn02286_c0	UDP N acetylmuramate L alanine ligase ADP forming	ATP + L_Alanine + UDP_MurNAc --> ADP + Phosphate + H + UDP_N_acetylmuramoyl_L_alanine	WVITA77
rxn00832_c0	IMP 1 2 hydrolase decyclizing	H2O + IMP <=> FAICAR	(WVITA1037 and WVITA1037)
rxn01106_c0	2 Phospho D glycerate 2 3 phosphomutase	2_Phospho_D_glycerate <=> 3_Phosphoglycerate	WVITA803
rxn12640_c0	methionyl aminopeptidase	H2O + ala_L_glu_L <=> L_Glutamate + L_Alanine	(WVITA93 or WVITA52)
rxn08756_c0	isopentenyl diphosphate NAD oxidoreductase	NADH + H + 1_Hydroxy_2_methyl_2_butenyl_4_diphosphate --> H2O + NAD + Isopentenyldiphosphate	WVITA1148
rxn00412_c0	UTP L glutamine amido ligase ADP forming	H2O + ATP + L_Glutamine + UTP --> ADP + Phosphate + L_Glutamate + CTP + 2.0 H	WVITA2
rxn02339_c0	4 Hydroxy L glutamate 2 oxoglutarate aminotransferase	2_Oxoglutarate + 4_Hydroxy_L_glutamate <=> L_Glutamate + 4_Hydroxy_2_oxoglutarate	WVITA896
rxn00650_c0	L cysteinylglycine dipeptidase	H2O + Cys_Gly <=> Glycine + L_Cysteine	(WVITA93 or WVITA52)
rxn10094_c0	S adenosylmethione 2 demethylmenaquinone methyltransferase	S_Adenosyl_L_methionine + 2_Demethylmenaquinone_8 --> S_Adenosyl_homocysteine + H + Menaquinone_8	WVITA427
rxn00640_c0	GDP D mannose 1 phosphate guanylyltransferase	GDP + D_Mannose1_phosphate <=> Phosphate + GDP_mannose	(WVITA1105 or WVITA1105)
rxn02737_c0	UDPglucosamine 4 epimerase	UDP_glucosamine <=> UDP_galactosamine	WVITA761
rxn01313_c0	5 6 7 8 tetrahydrobiopterin NAD oxidoreductase	NADH + H + Dihydrobiopterin <=> NAD + Tetrahydrobiopterin	WVITA1088
rxn00515_c0	ATP IDP phosphotransferase	ATP + IDP <=> ADP + ITP	WVITA1064
rxn05397_c0	11 methyl 3 oxo dodecanoyl ACP NADP oxidoreductase	NADPH + H + 11_methyl_3_oxo_dodecanoyl_ACP <=> NADP + 11_methyl_3_hydroxy_dodecanoyl_ACP	WVITA545
rxn03005_c0	R04326	2.0 H + Tetrahydrofolate + N_Formyl_GAR <=> H2O + 5_10_Methenyltetrahydrofolate + GAR	WVITA676
rxn05012_c0	carbamoyl phosphate N2 acetyl L ornithine carbamoyltransferase	Carbamoylphosphate + N_Acetylornithine --> Phosphate + H + N_Acetyl_L_citrulline	WVITA434
rxn01353_c0	ATP dGDP phosphotransferase	ATP + dGDP <=> ADP + dGTP	WVITA1064
rxn10235_c0	isopentadecanoyl phosphatidylserine decarboxylase	2.0 H + Diisopentadecanoylphosphatidylserine <=> CO2 + Diisopentadecanoylphosphatidylethanolamine	WVITA916
rxn12633_c0	RXN0 6975c	H2O + ala_L_asp_L <=> L_Alanine + L_Aspartate	(WVITA93 or WVITA52)
rxn00882_c0	1D myo Inositol 4 phosphate phosphohydrolase	H2O + Inositol_4_phosphate --> Phosphate + L_Inositol	WVITA1155
rxn04139_c0	2 Octaprenyl 3 methyl 6 methoxy 1 4 benzoquinone NADPH2 oxygen oxidoreductase	NADPH + O2 + H + 2_Octaprenyl_3_methyl_6_methoxy_1_4_benzoquinone --> H2O + NADP + 2_Octaprenyl_3_methyl_5_hydroxy_6_methoxy_1_4_benzoquinone	WVITA939
rxn01639_c0	N Formimino L glutamate formiminohydrolase	L_Glutamate + Formamide --> H2O + N_Formimino_L_glutamate	WVITA1037
rxn05409_c0	2 methylpropionyl ACP malonyl acyl carrier protein C acyltransferase decarboxylating	Malonyl_acyl_carrierprotein_ + isobutyryl_ACP --> CO2 + ACP + 4_methyl_3_oxo_pentanoyl_ACP	(WVITA980 and WVITA1074)
rxn05405_c0	15 methyl 3 oxo hexa decanoyl ACP NADP oxidoreductase	NADPH + H + 15_methyl_3_oxo_hexa_decanoyl_ACP <=> NADP + 15_methyl_3_hydroxy_hexa_decanoyl_ACP	WVITA545
rxn10571_c0	Mg2 importing ATPase	H2O + ATP + Mg_e0 --> ADP + Phosphate + H + Mg	Unknown
rxn05363_c0	4 methyl hexanoyl ACP malonyl acyl carrier protein C acyltransferase decarboxylating	Malonyl_acyl_carrierprotein_ + 4_methyl_hexanoyl_ACP --> CO2 + ACP + 6_methyl_3_oxo_octanoyl_ACP	(WVITA1074 and WVITA980)
rxn00505_c0	Isocitrate NAD oxidoreductase decarboxylating	NAD + Isocitrate --> NADH + CO2 + 2_Oxoglutarate	WVITA654
rxn05325_c0	Octanoyl acyl carrier protein malonyl CoA C acyltransferasedecarboxylating oxoacyl and enoyl reducing	NADH + H + 2E_Octenoyl_acp --> NAD + Octanoyl_ACP	WVITA122
rxn03366_c0	R04917	H2O + NADP + 5_2_Formylethyl_4_6_dihydroxypicolinate <=> NADPH + 2.0 H + 5_2_Carboxyethyl_4_6_dihydroxypicolinate	WVITA365
rxn02421_c0	CTP N methylethanolamine phosphate cytidylyltransferase	CTP + N_Methylethanolamine_phosphate <=> PPi + CDP_N_methylethanolamine	WVITA393
rxn10042_c0	F1 ATPase	ADP + Phosphate + 4.0 H_e0 <=> H2O + ATP + 3.0 H	(WVITA551 and WVITA550 and WVITA244 and WVITA245 and WVITA1111)
rxn02895_c0	5 Phospho D ribosylamine glycine ligase ADP forming	ATP + Glycine + 5_Phosphoribosylamine --> ADP + Phosphate + H + GAR	WVITA40
rxn08089_c0	1 octadec 7 enoyl sn glycerol 3 phosphate O acyltransferase n C18 1	H + Octadecenoyl_ACP + 1_octadec_11_enoyl_sn_glycerol_3_phosphate --> ACP + 1_2_dioctadec_11_enoyl_sn_glycerol_3_phosphate	WVITA387
rxn10269_c0	anteisopentadecanoyl Phosphatidylglycerophosphate phosphohydrolase	H2O + Dianteisopentadecanoylphosphatidylglycerophosphate --> Phosphate + H + Dianteisopentadecanoylphosphatidylglycerol	WVITA708
rxn05442_c0	11 methyl trans dodec 2 enoyl ACP NAD oxidoreductase A specific	NADH + H + 11_methyl_trans_dodec_2_enoyl_ACP --> NAD + 11_methyl_dodecanoyl_ACP	WVITA122
rxn10207_c0	isotetradecanoyl glycerol 3 phosphate O acyltransferase	Glycerol_3_phosphate + fa1coa --> CoA + 1_isotetradecanoyl_sn_glycerol_3_phosphate	(WVITA912 and WVITA981)
rxn10221_c0	anteisoheptadecanoyl phosphatidate cytidylyltransferase	CTP + 1_2_dianteisoheptadecanoyl_sn_glycerol_3_phosphate <=> PPi + H + CDP_1_2_dianteisoheptadecanoylglycerol	WVITA509
rxn05451_c0	12 methyl tetra decanoyl ACP acyl carrier protein transferase	CoA + 2.0 H + 12_methyl_tetra_decanoyl_ACP <=> fa4coa + ACP	WVITA804
rxn10266_c0	anteisoheptadecanoyl Phosphatidylglycerophosphate phosphohydrolase	H2O + Dianteisoheptadecanoylphosphatidylglycerophosphate --> Phosphate + H + Dianteisoheptadecanoylphosphatidylglycerol	WVITA708
rxn10203_c0	myristoyl glycerol 3 phosphate O acyltransferase	Glycerol_3_phosphate + Myristoyl_CoA --> CoA + 1_tetradecanoyl_sn_glycerol_3_phosphate	(WVITA912 and WVITA981)
rxn00048_c0	6 7 Dimethyl 8 1 D ribityllumazine 6 7 dimethyl 8 1 D ribityllumazine 2 3 butanediyltransferase	H + 2.0 6_7_Dimethyl_8__1_D_ribityllumazine --> Riboflavin + 4__1_D_Ribitylamino_5_aminouracil	WVITA156
rxn07876_c0	R08087	H2O + NAD + R__Citronellal <=> NADH + 2.0 H + Citronellate	WVITA365
rxn05231_c0	2 Deoxyadenosine 5 diphosphate oxidized thioredoxin 2 oxidoreductase	ADP + trdrd --> H2O + dADP + trdox	(WVITA251 or WVITA239)
rxn09200_c0	Phosphatidylserine decarboxylase n C16 0	2.0 H + phosphatidylserine_dihexadecanoyl <=> CO2 + phosphatidylethanolamine_dihexadecanoyl	WVITA916
rxn09102_c0	phosphatidylglycerol phosphate phosphatase periplasm n C14 0	H2O + Phosphatidylglycerophosphate_ditetradecanoyl --> Phosphate + H + Phosphatidylglycerol_ditetradecanoyl	WVITA708
rxn08552_c0	glycerol 3 phosphate acyltransferase C18 1	2.0 H + Glycerol_3_phosphate + Octadecenoyl_ACP --> ACP + 1_octadec_11_enoyl_sn_glycerol_3_phosphate	(WVITA981 and WVITA912)
rxn02475_c0	2 5 Diamino 6 hydroxy 4 5 phosphoribosylamino pyrimidine 2 aminohydrolase	H2O + H + 2_5_Diamino_6_5_phosphoribosylamino_4_pyrimidineone --> NH3 + 5_Amino_6__5_phosphoribosylaminouracil	(WVITA795 and WVITA795)
rxn05339_c0	3R 3 Hydroxybutanoyl acyl carrier protein NADP oxidoreductase	NADP + R_3_Hydroxybutanoyl_acyl_carrier_protein <=> NADPH + Acetoacetyl_ACP	WVITA545
rxn05460_c0	3 Oxooctodecanoyl ACP malonyl acyl carrier protein C acyltransferase decarboxylating	hexadecanoyl_acp + Malonyl_acyl_carrierprotein_ --> CO2 + ACP + 3_Oxooctodecanoyl_ACP	(WVITA980 and WVITA1074)
rxn01018_c0	carbamoyl phosphate L aspartate carbamoyltransferase	L_Aspartate + Carbamoylphosphate --> Phosphate + H + N_Carbamoyl_L_aspartate	WVITA812
rxn04132_c0	R06063	H2O + 5_Hydroxyisourate --> CO2 + H + R_Allantoin	Unknown
rxn00714_c0	P1 P4 bis5 uridyl tetraphosphate uridylohydrolase	H2O + UppppU --> UTP + H + UMP	WVITA408
rxn10219_c0	isohexadecanoyl 1 acylglycerol 3 phosphate O acyltransferase	fa6coa + 1_isohexadecanoyl_sn_glycerol_3_phosphate --> CoA + H + 1_2_diisohexadecanoyl_sn_glycerol_3_phosphate	WVITA387
rxn03990_c0	nitric oxide NADPH2 oxygen oxidoreductase	NADH + 2.0 O2 + 2.0 NO <=> NAD + H + 2.0 Nitrate	WVITA89
rxn10210_c0	isohexadecanoyl glycerol 3 phosphate O acyltransferase	Glycerol_3_phosphate + fa6coa --> CoA + 1_isohexadecanoyl_sn_glycerol_3_phosphate	(WVITA981 and WVITA912)
rxn00440_c0	ATP thiamine diphosphotransferase	ATP + Thiamin <=> AMP + TPP + H	WVITA369
rxn03893_c0	all trans octaprenyl diphosphate 4 hydroxybenzoate 3 octaprenyltransferase	4_Hydroxybenzoate + Farnesylfarnesylgeraniol --> PPi + H + 3_Octaprenyl_4_hydroxybenzoate	WVITA10
rxn05455_c0	12 methyl tridecanoyl ACP acyl carrier protein transferase	CoA + 2.0 H + 12_methyl_tridecanoyl_ACP <=> fa1coa + ACP	WVITA804
rxn00410_c0	UTP ammonia ligase ADP forming	ATP + NH3 + UTP <=> ADP + Phosphate + CTP + 2.0 H	WVITA2
rxn01333_c0	sedoheptulose 7 phosphate D glyceraldehyde 3 phosphate glyceronetransferase	Glyceraldehyde3_phosphate + Sedoheptulose7_phosphate <=> D_fructose_6_phosphate + D_Erythrose4_phosphate	WVITA525
rxn00151_c0	ATP pyruvate phosphate phosphotransferase	ATP + Phosphate + Pyruvate <=> PPi + AMP + Phosphoenolpyruvate + 2.0 H	WVITA583
rxn03933_c0	UDP N acetyl D glucosamine N acetyl alpha D muramyloyl L Ala gamma D Glu L Lys D Ala D Ala diphosphoundecaprenol 4 beta N acetylglucosaminlytransferase	UDP_N_acetylglucosamine + MurAcoyl_L_Ala_D_gamma_Glu_L_Lys_D_Ala_D_Ala_diphospho__undecaprenol <=> UDP + Undecaprenyl_diphospho_N_acetylmuramoyl_N_acetylglucosamine_L_alanyl_gamma_D_glutam...	WVITA307
rxn05342_c0	3R 3 Hydroxytetradecanoyl acyl carrier protein NADP oxidoreductase	NADP + HMA <=> NADPH + 3_oxotetradecanoyl_acp	WVITA545
rxn00407_c0	CTP aminohydrolase	H2O + CTP + H --> NH3 + UTP	WVITA439
rxn00414_c0	hydrogen carbonate L glutamine amido ligase ADP forming carbamate phosphorylating	H2O + 2.0 ATP + L_Glutamine + H2CO3 --> 2.0 ADP + Phosphate + L_Glutamate + 2.0 H + Carbamoylphosphate	(WVITA1169 and WVITA579)
rxn09110_c0	Phosphatidylglycerol synthase n C14 1	Glycerol_3_phosphate + CDP_1_2_ditetradec_7_enoylglycerol <=> CMP + Phosphatidylglycerophosphate_ditetradec_7_enoyl	WVITA376
rxn05349_c0	acetyl CoA acyl carrier protein S acetyltransferase	Acetyl_CoA + ACP <=> CoA + Acetyl_ACP	(WVITA1074 and WVITA980)
rxn00799_c0	S malate hydro lyase fumarate forming	L_Malate <=> H2O + Fumarate	WVITA72
rxn02405_c0	CTP 3 deoxy D manno octulosonate cytidylyltransferase	CTP + KDO --> PPi + H + CMP_KDO	WVITA509
rxn00011_c0	pyruvate thiamin diphosphate acetaldehydetransferase decarboxylating	Pyruvate + TPP + H --> CO2 + 2_Hydroxyethyl_ThPP	(WVITA300 and WVITA1058)
rxn02200_c0	2 amino 4 hydroxy 6 hydroxymethyl 7 8 dihydropteridine 4 aminobenzoate 2 amino 4 hydroxydihydropteridine 6 methenyltransferase	ABEE + 6_hydroxymethyl_dihydropterin <=> H2O + Dihydropteroate	WVITA822
rxn01672_c0	dCTP aminohydrolase	H2O + H + dCTP --> NH3 + dUTP	WVITA439
rxn05215_c0	Alanine Sodium symporter	L_Alanine_e0 + Na_e0 <=> L_Alanine + Na	(WVITA913 or WVITA914 or WVITA292)
rxn05393_c0	9 methyl 3 oxo decanoyl ACP NADP oxidoreductase	NADPH + H + 9_methyl_3_oxo_decanoyl_ACP <=> NADP + 9_methyl_3_hydroxy_decanoyl_ACP	WVITA545
rxn02285_c0	UDP N acetylmuramate NADP oxidoreductase	NADP + UDP_MurNAc <=> NADPH + H + UDP_N_acetylglucosamine_enolpyruvate	WVITA518
rxn02303_c0	Coproporphyrinogen oxygen oxidoreductasedecarboxylating	O2 + 2.0 H + CoproporphyrinogenIII <=> 2.0 H2O + 2.0 CO2 + ProtoporphyrinogenIX	WVITA1097
rxn03907_c0	CTP 2 C Methyl D erythritol 4 phosphate cytidylyltransferase	CTP + 2_C_methyl_D_erythritol4_phosphate <=> PPi + 4__cytidine5_diphospho_2_C_methyl_D_erythritol	WVITA393
rxn09310_c0	thiazole phosphate synthesis	ATP + L_Tyrosine + L_Cysteine + 1_deoxy_D_xylulose5_phosphate --> H2O + CO2 + PPi + AMP + L_Alanine + 2.0 H + 4_Methyl_5__2_phosphoethyl_thiazole + 4_Hydroxy_benzyl...	(WVITA802 and Unknown)
rxn01213_c0	GPPSYN RXN	Isopentenyldiphosphate + DMAPP <=> PPi + H + Geranyldiphosphate	((WVITA1072 or WVITA646) and WVITA646 and WVITA646)
rxn00459_c0	2 phospho D glycerate hydro lyase phosphoenolpyruvate forming	2_Phospho_D_glycerate <=> H2O + Phosphoenolpyruvate	WVITA74
rxn00770_c0	ATP D ribose 5 phosphate diphosphotransferase	ATP + ribose_5_phosphate <=> AMP + H + PRPP	WVITA43
rxn01314_c0	5 6 7 8 tetrahydrobiopterin NADP oxidoreductase	NADPH + H + Dihydrobiopterin <=> NADP + Tetrahydrobiopterin	WVITA1088
rxn10945_c0	L proline transport via diffusion extracellular to periplasm	L_Proline <=> L_Proline_e0	(WVITA295 or WVITA92 or WVITA899 or WVITA900 or WVITA1060 or WVITA748 or WVITA53)
rxn05436_c0	10 methyl trans dodec 2 enoyl ACP NAD oxidoreductase A specific	NADH + H + 10_methyl_trans_dodec_2_enoyl_ACP --> NAD + 10_methyl_dodecanoyl_ACP	WVITA122
rxn05195_c0	ATP phosphohydrolase ferric ion transporting	H2O + ATP + fe3_e0 --> ADP + Phosphate + H + fe3	Unknown
rxn02359_c0	trans 4 Hydroxy L proline acceptor oxidoreductase	FAD + trans_4_Hydroxy_L_proline <=> FADH2 + 3_Hydroxy_L_1_pyrroline_5_carboxylate	WVITA138
rxn10234_c0	isotetradecanoyl phosphatidylserine decarboxylase	2.0 H + Diisotetradecanoylphosphatidylserine <=> CO2 + Diisotetradecanoylphosphatidylethanolamine	WVITA916
rxn00260_c0	L Aspartate 2 oxoglutarate aminotransferase	2_Oxoglutarate + L_Aspartate <=> L_Glutamate + Oxaloacetate	WVITA896
rxn00461_c0	Phosphoenolpyruvate UDP N acetyl D glucosamine 1 carboxyvinyl transferase	UDP_N_acetylglucosamine + Phosphoenolpyruvate <=> Phosphate + UDP_N_acetylglucosamine_enolpyruvate	WVITA1077
rxn00181_c0	ATP L glutamate 1 phosphotransferase	ATP + L_Glutamate + H <=> ADP + L_Glutamyl_1_phosphate	WVITA856
rxn03136_c0	1 5 Phosphoribosyl 5 amino 4 N succinocarboxamide imidazole AMP lyase	SAICAR <=> H + Fumarate + AICAR	(WVITA658 or WVITA658)
rxn10229_c0	isopentadecanoyl CDPdiacylglycerol serine O phosphatidyltransferase	L_Serine + CDP_1_2_diisopentadecanoylglycerol --> CMP + 2.0 H + Diisopentadecanoylphosphatidylserine	WVITA915
rxn05287_c0	geranylgeranyl diphosphate isopentenyl diphosphate transtransferase	Isopentenyldiphosphate + Geranylgeranyl_diphosphate --> PPi + H + pendp	WVITA646
rxn09101_c0	phosphatidylglycerol phosphate phosphatase periplasm n C14 0	H2O + Phosphatidylglycerophosphate_didodecanoyl --> Phosphate + H + Phosphatidylglycerol_didodecanoyl	WVITA708
rxn02693_c0	Dimethylallyl diphosphate aspulvinone E dimethylallyltransferase	2.0 DMAPP + Aspulvinone_E <=> 2.0 PPi + 2.0 H + Aspulvinone_H	WVITA10
rxn02937_c0	2 Formamido N1 5 phosphoribosylacetamidine cyclo ligase ADP forming	ATP + 5_Phosphoribosylformylglycinamidine <=> ADP + Phosphate + H + AIR	(WVITA891 or WVITA891)
rxn08088_c0	1 octadecanoyl sn glycerol 3 phosphate O acyltransferase n C18 0	2.0 H + Octadecanoyl_ACP + 1_octadecanoyl_sn_glycerol_3_phosphate --> ACP + 1_2_dioctadecanoyl_sn_glycerol_3_phosphate	WVITA387
rxn01652_c0	S Aminomethyldihydrolipoylprotein 6S tetrahydrofolate aminomethyltransferase ammonia forming	H2O + 5_10_Methenyltetrahydrofolate <=> H + 5_Formyltetrahydrofolate	WVITA676
rxn03137_c0	10 Formyltetrahydrofolate 5 phosphoribosyl 5 amino 4 imidazolecarboxamide formyltransferase	10_Formyltetrahydrofolate + AICAR <=> Tetrahydrofolate + FAICAR	(WVITA1037 and WVITA1037)
rxn08087_c0	1 hexadec 7 enoyl sn glycerol 3 phosphate O acyltransferase n C16 1	H + Hexadecenoyl_ACP + 1_hexadec_9_enoyl_sn_glycerol_3_phosphate --> ACP + 1_2_dihexadec_9_enoyl_sn_glycerol_3_phosphate	WVITA387
rxn10267_c0	isotetradecanoyl Phosphatidylglycerophosphate phosphohydrolase	H2O + Diisotetradecanoylphosphatidylglycerophosphate --> Phosphate + H + Diisotetradecanoylphosphatidylglycerol	WVITA708
rxn08312_c0	CDP diacylglycerol synthetase n C18 1	CTP + 1_2_dioctadec_11_enoyl_sn_glycerol_3_phosphate <=> PPi + H + CDP_1_2_dioctadec_11_enoylglycerol	WVITA509
rxn00161_c0	S Malate NADP oxidoreductaseoxaloacetate decarboxylating	NADP + L_Malate --> NADPH + CO2 + Pyruvate	WVITA377
rxn01517_c0	ATP dUMP phosphotransferase	ATP + H + dUMP <=> ADP + dUDP	WVITA904
rxn06750_c0	R04632	CMP_N_acetylneuraminate + GM2 <=> CMP + H + GD2	(WVITA646 or WVITA1072)
rxn10226_c0	isoheptadecanoyl CDPdiacylglycerol serine O phosphatidyltransferase	L_Serine + CDP_1_2_diisoheptadecanoylglycerol --> CMP + 2.0 H + Diisoheptadecanoylphosphatidylserine	WVITA915
rxn09211_c0	Phosphatidylserine syntase n C18 1	L_Serine + CDP_1_2_dioctadec_11_enoylglycerol --> CMP + 2.0 H + phosphatidylserine_dioctadec_11_enoyl	WVITA915
rxn01800_c0	Deoxycytidine aminohydrolase	H2O + H + Deoxycytidine --> NH3 + Deoxyuridine	WVITA527
rxn02107_c0	salicylaldehyde NAD oxidoreductase	H2O + NAD + Salicylaldehyde <=> NADH + 2.0 H + SALC	WVITA365
rxn08309_c0	CDP diacylglycerol synthetase n C16 0	CTP + 1_2_dihexadecanoyl_sn_glycerol_3_phosphate <=> PPi + H + CDP_1_2_dihexadecanoylglycerol	WVITA509
rxn05379_c0	12 methyl tetra decanoyl ACP malonyl acyl carrier protein C acyltransferase decarboxylating	Malonyl_acyl_carrierprotein_ + 12_methyl_tetra_decanoyl_ACP --> CO2 + ACP + 14_methyl_3_oxo_hexa_decanoyl_ACP	(WVITA1074 and WVITA980)
rxn01512_c0	ATP dTDP phosphotransferase	ATP + dTDP <=> ADP + TTP	WVITA1064
rxn04113_c0	isopentenyl diphosphate NADP oxidoreductase	NADPH + H + 1_Hydroxy_2_methyl_2_butenyl_4_diphosphate --> H2O + NADP + Isopentenyldiphosphate	WVITA1148
rxn00861_c0	acetyl CoA L histidine N acetyltransferase	Acetyl_CoA + L_Histidine <=> CoA + H + N_Acetyl_L_histidine	WVITA1154
rxn10218_c0	anteisopentadecanoyl 1 acylglycerol 3 phosphate O acyltransferase	fa4coa + 1_anteisopentadecanoyl_sn_glycerol_3_phosphate --> CoA + H + 1_2_dianteisopentadecanoyl_sn_glycerol_3_phosphate	WVITA387
rxn09272_c0	fumarate reductase complex ie FRD involved in anaerobic respiration repressed in aerobic respiration	Succinate + Ubiquinone_8 <=> Fumarate + Ubiquinol_8	(WVITA906 or (WVITA1102 and WVITA1103 and Unknown) or (WVITA906 and WVITA711))
rxn03991_c0	nitric oxide NADPH2 oxygen oxidoreductase	NADPH + 2.0 O2 + 2.0 NO <=> NADP + H + 2.0 Nitrate	WVITA89
rxn05441_c0	9 methyl trans dec 2 enoyl ACP NAD oxidoreductase A specific	NADH + H + 9_methyl_trans_dec_2_enoyl_ACP --> NAD + 9_methyl_decanoyl_ACP	WVITA122
rxn03365_c0	R04916	H2O + NAD + 5_2_Formylethyl_4_6_dihydroxypicolinate <=> NADH + 2.0 H + 5_2_Carboxyethyl_4_6_dihydroxypicolinate	WVITA365
rxn03892_c0	R05613	Isopentenyldiphosphate + pendp --> PPi + H + all_trans_Hexaprenyl_diphosphate	WVITA646
rxn05454_c0	15 methyl hexa decanoyl ACP acyl carrier protein transferase	CoA + 2.0 H + 15_methyl_hexa_decanoyl_ACP <=> fa11coa + ACP	WVITA804
rxn01127_c0	ATP dAMP phosphotransferase	ATP + H + dAMP <=> ADP + dADP	WVITA557
rxn01461_c0	L Arginine 4 aminobutanoate amidinotransferase	L_Arginine + GABA <=> Ornithine + 4_Guanidinobutanoate	WVITA525
rxn08548_c0	glycerol 3 phosphate acyltransferase C14 1	2.0 H + Glycerol_3_phosphate + Tetradecenoyl_ACP --> ACP + 1_tetradec_7_enoyl_sn_glycerol_3_phosphate	(WVITA912 and WVITA981)
rxn05445_c0	4 methyl trans pent 2 enoyl ACP NAD oxidoreductase A specific	NADH + H + 4_methyl_trans_pent_2_enoyl_ACP --> NAD + 4_methyl_pentanoyl_ACP	WVITA122
rxn04674_c0	R06859	S_Adenosyl_L_methionine + Demethylphylloquinone --> S_Adenosyl_homocysteine + H + Vitamin_K1	WVITA427
rxn05341_c0	3R 3 Hydroxyoctanoyl acyl carrier protein NADP oxidoreductase	NADP + R_3_Hydroxyoctanoyl_acyl_carrier_protein <=> NADPH + H + 3_oxooctanoyl_acp	WVITA545
rxn03393_c0	3 octaprenyl 4 hydroxybenzoate carboxy lyase	H + 3_Octaprenyl_4_hydroxybenzoate --> CO2 + 2_Octaprenylphenol	(WVITA9 or WVITA528)
rxn05449_c0	12 methyl trans tridec 2 enoyl ACP NAD oxidoreductase A specific	NADH + H + 12_methyl_trans_tridec_2_enoyl_ACP --> NAD + 12_methyl_tridecanoyl_ACP	WVITA122
rxn10206_c0	anteisoheptadecanoyl glycerol 3 phosphate O acyltransferase	Glycerol_3_phosphate + fa12coa --> CoA + 1_anteisoheptadecanoyl_sn_glycerol_3_phosphate	(WVITA912 and WVITA981)
rxn10202_c0	glycerol 3 phosphate acyl coa acyltransferase 16 0	H + Glycerol_3_phosphate + Palmitoyl_CoA --> CoA + 1_hexadecanoyl_sn_glycerol_3_phosphate	(WVITA981 and WVITA912)
rxn06735_c0	CMP N acetylneuraminate alpha N acetylneuraminyl 2 3 beta D galactoside alpha 2 8 N acetylneuraminyltransferase	CMP_N_acetylneuraminate + GM3 <=> CMP + H + GD3	(WVITA646 or WVITA1072)
rxn00834_c0	IMP NAD oxidoreductase	H2O + NAD + IMP <=> NADH + H + XMP	WVITA124
rxn00599_c0	succinyl CoA glycine C succinyltransferase decarboxylating	Glycine + H + Succinyl_CoA --> CoA + CO2 + 5_Aminolevulinate	WVITA1154
rxn01671_c0	ATP N ribosylnicotinamide 5 phosphotransferase	ATP + N_Ribosylnicotinamide <=> ADP + H + Nicotinamide_ribonucleotide	WVITA680
rxn02362_c0	R03298	ATP + DPG <=> ADP + Phosphate + H + cDPG	WVITA393
rxn12642_c0	RXN0 6978c	H2O + Ala_His <=> L_Alanine + L_Histidine	(WVITA93 or WVITA52)
rxn05313_c0	phosphate transport inout via three Na symporter	Phosphate_e0 + 3.0 Na_e0 <=> Phosphate + 3.0 Na	WVITA41
rxn07673_c0	hydroxycinnamoyl CoA anthocyanidin 3 5 diglucoside 5 O glucoside 6 O hydroxycinnamoyltransferase	4_Coumaroyl_CoA + Delphin <=> CoA + Delphinidin_3_O_beta_D_glucoside_5_O_6_coumaroyl_beta_D_glucoside	(WVITA159 or WVITA760)
rxn00785_c0	D Fructose 6 phosphate D glyceraldehyde 3 phosphate glycolaldehyde transferase	D_fructose_6_phosphate + Glyceraldehyde3_phosphate <=> D_Xylulose5_phosphate + D_Erythrose4_phosphate	WVITA434
rxn10806_c0	cytochrome oxidase bd menaquinol 8 2 protons periplasm	0.5 O2 + 2.0 H + Menaquinol_8 --> H2O + 2.0 H_e0 + Menaquinone_8	(WVITA591 or WVITA1081 or WVITA1102)
rxn03084_c0	5 Phosphoribosylformylglycinamide L glutamine amido ligase ADP forming	H2O + ATP + L_Glutamine + N_Formyl_GAR --> ADP + Phosphate + L_Glutamate + H + 5_Phosphoribosylformylglycinamidine	(WVITA885 and WVITA858 and WVITA858)
rxn10233_c0	anteisoheptadecanoyl phosphatidylserine decarboxylase	2.0 H + Dianteisoheptadecanoylphosphatidylserine <=> CO2 + Dianteisoheptadecanoylphosphatidylethanolamine	WVITA916
rxn06600_c0	S aminomethyldihydrolipoylprotein 6S tetrahydrofolate aminomethyltransferase ammonia forming	Tetrahydrofolate + S_Aminomethyldihydrolipoylprotein --> NH3 + 5_10_Methylenetetrahydrofolate + Dihydrolipolprotein	WVITA676
rxn06728_c0	CMP N acetylneuraminate alpha N acetylneuraminyl 2 3 beta D galactoside alpha 2 8 N acetylneuraminyltransferase	CMP_N_acetylneuraminate + alpha_N_Acetylneuraminyl_2_3_beta_D_galactosyl_R <=> CMP + H + alpha_N_Acetylneuraminyl_2_8_alpha_N_acetylneuraminyl_2_3_beta_D__galactosyl_R	(WVITA646 or WVITA1072)
rxn12635_c0	RXN0 6974c	H2O + Gly_Met <=> Glycine + L_Methionine	(WVITA93 or WVITA52)
rxn05297_c0	TRANS RXNBWI 115637cemaizeexpGLT	L_Glutamate_e0 + H_e0 <=> L_Glutamate + H	WVITA266
rxn07841_c0	2 Isopentenyl diphosphate ATP delta2 isopentenyltransferase	ATP + DMAPP <=> PPi + H + Isopentenyl_ATP	WVITA822
rxn05328_c0	Hexadecanoyl acyl carrier protein malonyl CoA C acyltransferasedecarboxylating oxoacyl and enoyl reducing	NADH + H + 2E_Hexadecenoyl_acp --> NAD + hexadecanoyl_acp	WVITA122
rxn01851_c0	4 aminobutanal NAD 1 oxidoreductase	H2O + NAD + 4_Aminobutanal --> NADH + 2.0 H + GABA	WVITA365
rxn05323_c0	Tetradecanoyl acyl carrier protein malonyl CoA C acyltransferasedecarboxylating oxoacyl and enoyl reducing	NADH + 2.0 H + 2E_Tetradecenoyl_acp --> NAD + Myristoyl_ACP	WVITA122
rxn00077_c0	ATP NAD 2 phosphotransferase	ATP + NAD <=> NADP + ADP + H	WVITA806
rxn01388_c0	isocitrate hydro lyase cis aconitate forming	Isocitrate <=> H2O + cis_Aconitate	(WVITA139)
rxn02391_c0	Lysolecithin 2 3 acylmutase	3_Lysolecithin <=> 2_Lysolecithin	WVITA585
rxn03638_c0	Acetyl CoA D glucosamine 1 phosphate N acetyltransferase	Acetyl_CoA + D_Glucosamine1_phosphate --> CoA + H + N_Acetyl_D_glucosamine1_phosphate	((WVITA159 or WVITA760) and (WVITA159 or WVITA760))
rxn05438_c0	14 methyl trans hexa dec 2 enoyl ACP NAD oxidoreductase A specific	NADH + H + 14_methyl_trans_hexa_dec_2_enoyl_ACP --> NAD + 14_methyl_hexa_decanoyl_ACP	WVITA122
rxn05126_c0	R07417	H2O + NAD + gamma_glutamyl_gamma_butyraldehyde --> NADH + 2.0 H + gamma_Glutamyl_GABA	WVITA365
rxn10217_c0	isopentadecanoyl 1 acylglycerol 3 phosphate O acyltransferase	fa3coa + 1_isopentadecanoyl_sn_glycerol_3_phosphate --> CoA + H + 1_2_diisopentadecanoyl_sn_glycerol_3_phosphate	WVITA387
rxn10043_c0	cytochrome c oxidase He 2	0.5 O2 + 6.0 H + 2.0 Cytochrome_c2 <=> H2O + 4.0 H_e0 + 2.0 Cytochrome_c3	((WVITA542 or WVITA1189 or WVITA1190 or WVITA1191 or WVITA1192) and WVITA116 and WVITA543)
rxn10223_c0	isopentadecanoyl phosphatidate cytidylyltransferase	CTP + 1_2_diisopentadecanoyl_sn_glycerol_3_phosphate <=> PPi + H + CDP_1_2_diisopentadecanoylglycerol	WVITA509
rxn04658_c0	RXN 5183c	NADPH + H + N2_Acetyl_L_aminoadipyl_delta_phosphate --> NADP + Phosphate + N2_Acetyl_L_aminoadipate_semialdehyde	WVITA365
rxn10260_c0	anteisoheptadecanoyl CDPdiacylglycerol sn glycerol 3 phosphate 3 phosphatidyltransferase	Glycerol_3_phosphate + CDP_1_2_dianteisoheptadecanoylglycerol <=> CMP + Dianteisoheptadecanoylphosphatidylglycerophosphate	WVITA376
rxn03915_c0	2 formylbenzoate NAD oxidoreductase	H2O + NAD + o_Formylbenzoic_acid <=> NADH + 2.0 H + Phthalate	WVITA365
rxn01368_c0	Cytidine aminohydrolase	H2O + H + Cytidine --> NH3 + Uridine	WVITA527
rxn00134_c0	ATP adenosine 5 phosphotransferase	ATP + Adenosine <=> ADP + AMP + H	WVITA230
rxn09199_c0	Phosphatidylserine decarboxylase n C14 1	2.0 H + phosphatidylserine_ditetradec_7_enoyl <=> CO2 + phosphatidylethanolamine_ditetradec_7_enoyl	WVITA916
rxn05233_c0	2 Deoxyguanosine 5 diphosphate oxidized thioredoxin 2 oxidoreductase	GDP + trdrd --> H2O + dGDP + trdox	(WVITA251 or WVITA239)
rxn09109_c0	Phosphatidylglycerol synthase n C14 0	Glycerol_3_phosphate + CDP_1_2_ditetradecanoylglycerol <=> CMP + Phosphatidylglycerophosphate_ditetradecanoyl	WVITA376
rxn05375_c0	10 methyl dodecanoyl ACP malonyl acyl carrier protein C acyltransferase decarboxylating	Malonyl_acyl_carrierprotein_ + 10_methyl_dodecanoyl_ACP --> CO2 + ACP + 12_methyl_3_oxo_tetra_decanoyl_ACP	(WVITA1074 and WVITA980)
rxn01200_c0	Sedoheptulose 7 phosphate D glyceraldehyde 3 phosphate glycolaldehyde transferase	Glyceraldehyde3_phosphate + Sedoheptulose7_phosphate <=> ribose_5_phosphate + D_Xylulose5_phosphate	WVITA434
rxn01241_c0	Dihydrolipoamide NAD oxidoreductase	NAD + Dihydrolipoamide <=> NADH + H + Lipoamide	(WVITA305 or WVITA686)
rxn04744_c0	R06935	H2O + NAD + 4_Hydroxymethylsalicylaldehyde <=> NADH + 2.0 H + 4_Hydroxymethylsalicylate	WVITA365
rxn00288_c0	Succinate acceptor oxidoreductase	Fumarate + FADH2 --> FAD + Succinate + H	(WVITA1102 or WVITA1103 or (WVITA711 and WVITA906))
rxn08550_c0	glycerol 3 phosphate acyltransferase C16 1	2.0 H + Glycerol_3_phosphate + Hexadecenoyl_ACP --> ACP + 1_hexadec_9_enoyl_sn_glycerol_3_phosphate	(WVITA981 and WVITA912)
rxn06060_c0	Thiosulfate thiol sulfurtransferase	2.0 GSH + H2S2O3 <=> H + Sulfite + Oxidized_glutathione + H2S	WVITA802
rxn00912_c0	5 10 Methylenetetrahydrofolate 3 methyl 2 oxobutanoate hydroxymethyltransferase	H2O + 3_Methyl_2_oxobutanoate + 5_10_Methylenetetrahydrofolate <=> Tetrahydrofolate + 2_Dehydropantoate	WVITA1037
rxn03849_c0	biuret amidohydrolase	H2O + Biuret <=> NH3 + Allophanate	WVITA95
rxn00122_c0	ATP FMN adenylyltransferase	ATP + FMN --> PPi + FAD	(WVITA680 and WVITA680)
rxn06076_c0	2 Deoxycytidine diphosphate oxidized thioredoxin 2 oxidoreductase	CDP + trdrd --> H2O + dCDP + trdox	(WVITA251 or WVITA239)
rxn10212_c0	myristoyl 1 acylglycerol 3 phosphate O acyltransferase	H + Myristoyl_CoA + 1_tetradecanoyl_sn_glycerol_3_phosphate --> CoA + 1_2_ditetradecanoyl_sn_glycerol_3_phosphate	WVITA387
rxn10259_c0	isoheptadecanoyl CDPdiacylglycerol sn glycerol 3 phosphate 3 phosphatidyltransferase	Glycerol_3_phosphate + CDP_1_2_diisoheptadecanoylglycerol <=> CMP + Diisoheptadecanoylphosphatidylglycerophosphate	WVITA376
rxn01602_c0	dihydrofolate NADP oxidoreductase	NADP + Dihydrofolate <=> NADPH + H + Folate	WVITA821
rxn07720_c0	hydroxycinnamoyl CoA anthocyanidin 3 5 diglucoside 5 O glucoside 6 O hydroxycinnamoyltransferase	Caffeoyl_CoA + Pelargonin <=> CoA + Pelargonidin_3_glucoside_5_caffeoylglucoside	(WVITA760 or WVITA159)
rxn08094_c0	2 Oxoglutarate dehydrogenase complex	NAD + CoA + 2_Oxoglutarate <=> NADH + CO2 + Succinyl_CoA	(WVITA1183 or WVITA686 or WVITA521)
rxn05223_c0	Biotin ABC transporter	H2O + ATP + BIOT_e0 --> ADP + Phosphate + H + BIOT	WVITA1087
rxn05433_c0	4 methyl trans hex 2 enoyl ACP NAD oxidoreductase A specific	NADH + H + 4_methyl_trans_hex_2_enoyl_ACP --> NAD + 4_methyl_hexanoyl_ACP	WVITA122
rxn05344_c0	Tetradecanoyl acyl carrier protein malonyl acyl carrier protein C acyltransferase decarboxylating	Myristoyl_ACP + Malonyl_acyl_carrierprotein_ --> CO2 + 3_oxohexadecanoyl_acp + ACP	(WVITA980 and WVITA1074)
rxn01521_c0	2 Deoxyuridine 5 monophosphate phosphohydrolase	H2O + dUMP --> Phosphate + Deoxyuridine	WVITA596
rxn12636_c0	methionyl aminopeptidase	H2O + H + met_L_ala_L <=> L_Alanine + L_Methionine	(WVITA93 or WVITA52)
rxn03394_c0	R04987	NADPH + O2 + H + 2_Octaprenylphenol --> H2O + NADP + 2_Octaprenyl_6_hydroxyphenol	WVITA873
rxn11759_c0	5 fluorouridine monophosphate diphosphate phospho alpha D ribosyl transferase	PRPP + 5_FU <=> PPi + 5_Fluorouridine_monophosphate	WVITA948
rxn05414_c0	6 methyl 3 oxo heptanoyl ACP NADP oxidoreductase	NADPH + H + 6_methyl_3_oxo_heptanoyl_ACP <=> NADP + 6_methyl_3_hydroxy_heptanoyl_ACP	WVITA545
rxn05596_c0	TRANS RXNBWI 115525cemaizeexpK	H_e0 + K <=> H + K_e0	WVITA442
rxn05384_c0	3 methylbutanoyl ACP malonyl acyl carrier protein C acyltransferase decarboxylating	Malonyl_acyl_carrierprotein_ + isovaleryl_ACP --> CO2 + ACP + 5_methyl_3_oxo_hexanoyl_ACP	(WVITA1074 and WVITA980)
rxn00085_c0	L Glutamate NADP oxidoreductase transaminating	NADP + 2.0 L_Glutamate <=> NADPH + 2_Oxoglutarate + L_Glutamine + H	((WVITA892 or WVITA870 or WVITA329 or WVITA669) and (WVITA1142 or WVITA601))
rxn00119_c0	ATP UMP phosphotransferase	ATP + H + UMP <=> ADP + UDP	(WVITA557 or WVITA904)
rxn11749_c0	5 deoxy 5 fluorocytidine aminohydrolase	H2O + H + 5_Deoxy_5_fluorocytidine <=> NH3 + Doxifluridine	WVITA527
rxn04453_c0	5 hydroxyisourate amidohydrolase	H2O + 5_Hydroxyisourate --> H + 5_Hydroxy_2_oxo_4_ureido_2_5_dihydro_1H_imidazole_5_carboxylate	WVITA267
rxn08549_c0	glycerol 3 phosphate acyltransferase C16 0	2.0 H + Glycerol_3_phosphate + Palmitoyl_ACP --> ACP + 1_hexadecanoyl_sn_glycerol_3_phosphate	(WVITA912 and WVITA981)
rxn05468_c0	TRANS RXNAVI 26568ce	O2_e0 <=> O2	Unknown
rxn09345_c0	Undecaprenyl diphosphate synthase	8.0 Isopentenyldiphosphate + Farnesyldiphosphate <=> 8.0 PPi + 8.0 H + Bactoprenyl_diphosphate	WVITA510
rxn05447_c0	8 methyl trans non 2 enoyl ACP NAD oxidoreductase A specific	NADH + H + 8_methyl_trans_non_2_enoyl_ACP --> NAD + 8_methyl_nonanoyl_ACP	WVITA122
rxn01466_c0	Geranyl diphosphate isopentenyl diphosphate geranyltrans transferase	Isopentenyldiphosphate + Geranyldiphosphate <=> PPi + H + Farnesyldiphosphate	((WVITA646 and (WVITA646 or WVITA1072) and WVITA646) or (WVITA1072 or WVITA646))
rxn00974_c0	citrate hydro lyase cis aconitate forming	Citrate <=> H2O + cis_Aconitate	(WVITA139)
rxn02008_c0	UDP N acetylmuramoyl L alanine D glutamate ligaseADP forming	ATP + D_Glutamate + UDP_N_acetylmuramoyl_L_alanine --> ADP + Phosphate + H + UDP_N_acetylmuramoyl_L_alanyl_D_glutamate	WVITA620
rxn09203_c0	Phosphatidylserine decarboxylase n C18 1	2.0 H + phosphatidylserine_dioctadec_11_enoyl <=> CO2 + phosphatidylethanolamine_dioctadec_11_enoyl	WVITA916
rxn03904_c0	UDP N acetylmuramoyl L alanyl gamma D glutamyl meso 2 6 diaminopimeloyl D alanyl D alanine undecaprenyl phosphate phospho N acetylmuramoyl pentapeptide transferase	Undecaprenylphosphate + UDP_N_acetylmuramoyl_L_alanyl_D_glutamyl_6_carboxy_L_lysyl_D_alanyl__D_alanine <=> UMP + Undecaprenyl_diphospho_N_acetylmuramoyl_L_alanyl_D_glutamyl_meso_2_6_diamin...	WVITA940
rxn07842_c0	2 Isopentenyl diphosphate ADP delta2 isopentenyltransferase	ADP + DMAPP <=> PPi + H + Isopentenyl_ADP	WVITA822
rxn02288_c0	Uroporphyrinogen III carboxy lyase	4.0 H + UroporphyrinogenIII <=> 4.0 CO2 + CoproporphyrinogenIII	WVITA895
rxn00783_c0	2 dehydro 3 deoxy D galactonate 6 phosphate D glyceraldehyde 3 phosphate lyase pyruvate forming	2_Dehydro_3_deoxy_D_galactonate_6_phosphate <=> Pyruvate + Glyceraldehyde3_phosphate	WVITA823
rxn00409_c0	ATP CDP phosphotransferase	ATP + CDP <=> ADP + CTP	WVITA1064
rxn07885_c0	R08096	H2O + NAD + S___Citronellal <=> NADH + 2.0 H + Citronellate	WVITA365
rxn10052_c0	adenylate kinase Inorganic triphosphate	AMP + Triphosphate <=> ADP + PPi	WVITA557
rxn07672_c0	hydroxycinnamoyl CoA anthocyanidin 3 5 diglucoside 5 O glucoside 6 O hydroxycinnamoyltransferase	4_Coumaroyl_CoA + Cyanin <=> CoA + Cyanidin_3_O_beta_D_glucoside_5_O_6_coumaroyl_beta_D_glucoside	(WVITA760 or WVITA159)
rxn04133_c0	R06064	H2O + 5_Hydroxyisourate --> CO2 + H + Allantoin	Unknown
rxn00193_c0	glutamate racemase	L_Glutamate <=> D_Glutamate	WVITA1089
rxn05326_c0	Hexanoyl acyl carrier protein malonyl CoA C acyltransferasedecarboxylating oxoacyl and enoyl reducing	NADH + H + 2E_Hexenoyl_acp --> NAD + Hexanoyl_ACP	WVITA122
rxn07465_c0	L 2 4 diaminobutanoate carboxy lyase	H + L_2_4_Diaminobutyrate <=> CO2 + 1_3_Propanediamine	WVITA368
[truncated: 260 more rows]
