# Supplementary material for: A systems biology approach for studying Wolbachia metabolism reveals points of interaction with its host in the context of arboviral infection
Source: PLoS Negl Trop Dis. 2019 Aug 30;13(8):e0007678. doi: 10.1371/journal.pntd.0007678 (PMC6742412; doi:10.1371/journal.pntd.0007678)
Supplement: S3 File — Spreadsheet (xlsx format) listing new annotated genes and filled metabolic gaps derived from this work. (XLSX) [file pntd.0007678.s003.xlsx]

## Sheet: New annotated genes
GeneModel	GeneID	modelSEED	Annotation	RxnID	RxnName
WMEL17	WD_RS05745	Glutamate synthase [NADPH] small chain (EC 1.4.1.13)	hypothetical protein	rxn00085	L Glutamate NADP oxidoreductase transaminating
WMEL74	WD_RS04655	Glutamate synthase [NADPH] large chain (EC 1.4.1.13)	hypothetical protein	rxn00085	L Glutamate NADP oxidoreductase transaminating
WMEL646	WD_RS03230	Glycerate kinase (EC 2.7.1.31)	hypothetical protein	rxn01102	ATP R glycerate 3 phosphotransferase
WMEL740	WD_RS04075	tRNA pseudouridine synthase B (EC 4.2.1.70)	hypothetical protein	rxn00776	uracil hydro lyase adding D ribose 5 phosphatepseudouridine 5 phosphate forming
WMEL818	WD_RS06125	UDP-N-acetylmuramoylalanyl-D-glutamate--2,6-diaminopimelate ligase (EC 6.3.2.13)	hypothetical protein	rxn02011	UDP N acetylmuramoyl L alanyl D glutamate L meso 2 6 diaminoheptanedioate gamma ligase ADP forming
WMEL829	WD_RS04895	Glutamate synthase [NADPH] small chain (EC 1.4.1.13)	hypothetical protein	rxn00085	L Glutamate NADP oxidoreductase transaminating
WMEL1031	WD_RS03495	Glutamate synthase [NADPH] large chain (EC 1.4.1.13)	hypothetical protein	rxn00085	L Glutamate NADP oxidoreductase transaminating
wMELPOP453	ERN56185.1	Glutamate synthase [NADPH] small chain (EC 1.4.1.13)	hypothetical protein	rxn00085	L Glutamate NADP oxidoreductase transaminating
wMELPOP536	ERN56101.1	Sodium-dependent phosphate transporter	hypothetical protein	rxn05313	phosphate transport inout via three Na symporter
wMELPOP538	ERN56103.1	Sodium-dependent phosphate transporter	hypothetical protein	rxn05313	phosphate transport inout via three Na symporter
wMELPOP337	ERN55848.1	Glutamate synthase [NADPH] large chain (EC 1.4.1.13)	hypothetical protein	rxn00085	L Glutamate NADP oxidoreductase transaminating
wMELPOP577	ERN55567.1	Glycerate kinase (EC 2.7.1.31)	hypothetical protein	rxn00780	ATP D glyceraldehyde 3 phosphotransferase
wMELPOP636	ERN55496.1	Glutamate synthase [NADPH] large chain (EC 1.4.1.13)	hypothetical protein	rxn00085	L Glutamate NADP oxidoreductase transaminating
wMELPOP766	ERN55277.1	Glutamate synthase [NADPH] large chain (EC 1.4.1.13)	hypothetical protein	rxn00085	L Glutamate NADP oxidoreductase transaminating
wMELPOP777	ERN55285.1	L-Proline/Glycine betaine transporter ProP	hypothetical protein	rxn10945	L proline transport via diffusion extracellular to periplasm
wMELPOP786	ERN55291.1	Acyl-phosphate:glycerol-3-phosphate O-acyltransferase PlsY	hypothetical protein	rxn08549	glycerol 3 phosphate acyltransferase C16 0
wMELPOP823	ERN55245.1	Glutamate synthase [NADPH] small chain (EC 1.4.1.13)	hypothetical protein	rxn00085	L Glutamate NADP oxidoreductase transaminating
wMELPOP1186	ERN55388.1	Glutamate synthase [NADPH] large chain (EC 1.4.1.13)	hypothetical protein	rxn00085	L Glutamate NADP oxidoreductase transaminating
wMELPOP1202	ERN55416.1	Alternative Folylglutamate Synthase	hypothetical protein	rxn00689	Tetrahydrofolate L glutamate gamma ligase ADP forming
WVITA669	gwv_371	Glutamate synthase [NADPH] large chain (EC 1.4.1.13)	conserved hypothetical protein	rxn00085	L Glutamate NADP oxidoreductase transaminating
WVITA912	gwv_638	Acyl-phosphate:glycerol-3-phosphate O-acyltransferase PlsY	conserved hypothetical protein	rxn10204	acyl CoA sn glycerol 3 phosphate 1 O acyltransferase
WVITA1056	gwv_790	tRNA pseudouridine synthase B (EC 4.2.1.70)	hypothetical protein	rxn00776	uracil hydro lyase adding D ribose 5 phosphatepseudouridine 5 phosphate forming
WVITA41	gwv_963	Sodium-dependent phosphate transporter	hypothetical protein	rxn05313	phosphate transport inout via three Na symporter
WALBB391	WALBB_610014	Bis(5'-nucleosyl)-tetraphosphatase (asymmetrical) (EC 3.6.1.17)	conserved hypothetical protein (Histidine triad domain)	rxn00714	P1 P4 bis5 uridyl tetraphosphate uridylohydrolase
WALBB404	WALBB_610030	Glutamate synthase [NADPH] small chain (EC 1.4.1.13)	conserved hypothetical protein (Pyr_redox_2 domain, Wolbachia palindromic element)	rxn00085	L Glutamate NADP oxidoreductase transaminating
WALBB462	WALBB_550005	DNA-directed RNA polymerase beta subunit (EC 2.7.7.6) / DNA-directed RNA polymerase beta' subunit (EC 2.7.7.6)	conserved hypothetical protein (Ankyrin repeat domain)	rxn13784	RNA transcription
WALBB562	WALBB_360010	Chromosome partition protein smc	conserved hypothetical protein (putative coiled-coil domain)	rxn13783	DNA replication
WALBB646	WALBB_260011	Glycerate kinase (EC 2.7.1.31)	conserved hypothetical protein (putative zinc finger domain)	rxn01102	ATP R glycerate 3 phosphotransferase
WALBB756	WALBB_170014	Glutamate synthase [NADPH] small chain (EC 1.4.1.13)	conserved hypothetical protein (NAD-binding domain)	rxn00085	L Glutamate NADP oxidoreductase transaminating
WALBB872	WALBB_1170008	Glutamate synthase [NADPH] small chain (EC 1.4.1.13)	conserved hypothetical protein (Wolbachia palindromic element, WPE)	rxn00085	L Glutamate NADP oxidoreductase transaminating
WALBB1051	WALBB_1030006	Ribonuclease P protein component (EC 3.1.26.5)	conserved hypothetical protein	rxn13784	RNA transcription

## Sheet: Annotated gaps
	Description	BLAST E.coli	Result	Max Score	Total score	Query cover	E value	Ident	Name
rxn01207	4-methyl-2-oxopentanoate:NAD+ oxidoreductase (CoA-mehtylpropanoylating)	NP_390284.1 (bacilus subtilis)	CCE77054.1	259	259	0.94	2e-86	0.43	Pyruvate dehydrogenase E1 component, beta subunit [Wolbachia pipientis wAlbB]
rxn01048	D-Xylulose-5-phosphate:formaldehyde glycolaldehydetransferase	sp|O93884|	CCE77077.1	376	376	0.92	1e-122	0.35	Transketolase (TK) [Wolbachia pipientis wAlbB]
rxn00056	Fe(II):oxygen oxidoreductase	NP_417795.1	CCE77092.1	95.1	95.1	0.95	5e-27	0.36	Bacterioferritin [Wolbachia pipientis wAlbB]
rxn00086	glutathione:NADP+ oxidoreductase	NP_417957.1	CCE77228.1	186	186	0.98	4e-55	0.29	Dihydrolipoyl dehydrogenase [Wolbachia pipientis wAlbB]
rxn05299	Histidine transport	NP_416809.1	CCE77416.1	137	137	0.98	3e-41	0.35	phosphate ABC transporter protein, ATPase component [Wolbachia pipientis wAlbB]
rxn05303	Arginine transport	NP_416809.1	CCE77416.1	137	137	0.98	3e-41	0.35	phosphate ABC transporter protein, ATPase component [Wolbachia pipientis wAlbB]
rxn05144	Pyridoxal 5-phosphate synthase	NP_416155.1	CCE77483.1	151	151	0.86	7e-48	0.42	Pyridoxine/pyridoxamine 5'-phosphate oxidase [Wolbachia pipientis wAlbB]
rxn05291	b-ketoacyl synthetase (palmitate, n-C16:0)	NP_416826.1	CCE77635.1	251	251	0.99	4e-81	0.37	3-oxoacyl-(acyl-carrier-protein) synthase II [Wolbachia pipientis wAlbB]
rxn09674	Lysine transport	NP_418556.1	CCE77786.1	154	154	0.95	1e-43	0.28	putative amino acid/polyamine permease [Wolbachia pipientis wAlbB]
rxn00851	D-alanine:D-alanine ligase (ADP-forming)	NP_414915.1	CCE77842.1	127	127	0.95	2e-35	0.28	D-alanine--D-alanine ligase [Wolbachia pipientis wAlbB]
rxn00849	D-Alanine:2-oxoglutarate aminotransferase	NP_416793.1	ERN55281.1	122	122	0.77	9e-33	0.29	aspartate aminotransferase [Wolbachia pipientis wMelPop]
rxn09674	Lysine transport	NP_418556.1	ERN55347.1	151	151	0.76	2e-45	0.31	Amino acid permease family protein [Wolbachia pipientis wMelPop]
rxn01997	dTDPglucose 4,6-hydro-lyase	NP_416545.1	ERN55619.1	66.6	66.6	0.97	9e-14	0.25	NAD-dependent epimerase/dehydratase family protein [Wolbachia pipientis wMelPop]
rxn01207	4-methyl-2-oxopentanoate:NAD+ oxidoreductase (CoA-mehtylpropanoylating)	NP_390284.1 (bacilus subtilis)	ERN55758.1	256	256	0.94	2e-85	0.42	pyruvate dehydrogenase subunit beta [Wolbachia pipientis wMelPop]
rxn01048	D-Xylulose-5-phosphate:formaldehyde glycolaldehydetransferase	sp|O93884|	ERN55831.1	378	378	0.92	6e-123	0.35	transketolase [Wolbachia pipientis wMelPop]
rxn05299	Histidine transport	NP_416809.1	ERN55859.1	146	146	0.95	2e-44	0.38	phosphate ABC transporter ATP-binding protein [Wolbachia pipientis wMelPop]
rxn05303	Arginine transport	NP_416809.1	ERN55859.1	146	146	0.95	2e-44	0.38	phosphate ABC transporter ATP-binding protein [Wolbachia pipientis wMelPop]
rxn00086	glutathione:NADP+ oxidoreductase	NP_417957.1	ERN55897.1	181	181	0.98	2e-53	0.29	alpha keto acid dehydrogenase complex, E3 component, lipoamide dehydrogenase [Wolbachia pipientis wMelPop]
rxn00851	D-alanine:D-alanine ligase (ADP-forming)	NP_414915.1	ERN56068.1	128	128	0.95	8e-36	0.28	D-alanine--D-alanine ligase [Wolbachia pipientis wMelPop]
rxn00056	Fe(II):oxygen oxidoreductase	NP_417795.1	ERN56170.1	117	117	0.93	1e-35	0.38	bacterioferritin [Wolbachia pipientis wMelPop]
rxn05144	Pyridoxal 5-phosphate synthase	NP_416155.1	ERN56264.1	147	147	0.88	6e-46	0.41	pyridoxamine 5'-phosphate oxidase [Wolbachia pipientis wMelPop]
rxn05299	Histidine transport	NP_416809.1	ONI57004.1	150	150	0.98	4e-46	0.37	phosphate ABC transporter, ATP-binding protein [Wolbachia pipientis wVitA]
rxn05303	Arginine transport	NP_416809.1	ONI57004.1	150	150	0.98	4e-46	0.37	phosphate ABC transporter, ATP-binding protein [Wolbachia pipientis wVitA]
rxn00086	glutathione:NADP+ oxidoreductase	NP_417957.1	ONI57051.1	190	190	0.98	1e-56	0.29	dihydrolipoyl dehydrogenase [Wolbachia pipientis wVitA]
rxn00851	D-alanine:D-alanine ligase (ADP-forming)	NP_414915.1	ONI57264.1	120	120	0.95	1e-32	0.28	D-alanine--D-alanine ligase family protein [Wolbachia pipientis wVitA]
rxn00056	Fe(II):oxygen oxidoreductase	NP_417795.1	ONI57466.1	118	118	0.93	5e-36	0.38	bacterioferritin [Wolbachia pipientis wVitA]
rxn05291	b-ketoacyl synthetase (palmitate, n-C16:0)	NP_416826.1	ONI57516.1	248	248	0.98	9e-80	0.37	3-oxoacyl-[acyl-carrier-protein] synthase 2 [Wolbachia pipientis wVitA]
rxn09674	Lysine transport	NP_418556.1	ONI57640.1	137	137	0.72	1e-37	0.3	amino acid permease family protein [Wolbachia pipientis wVitA]
rxn00849	D-Alanine:2-oxoglutarate aminotransferase	NP_416793.1	ONI57710.1	124	124	0.77	2e-33	0.29	aspartate aminotransferase A [Wolbachia pipientis wVitA]
rxn05144	Pyridoxal 5-phosphate synthase	NP_416155.1	ONI57759.1	147	147	0.88	1e-45	0.41	pyridoxamine 5'-phosphate oxidase [Wolbachia pipientis wVitA]
rxn01048	D-Xylulose-5-phosphate:formaldehyde glycolaldehydetransferase	sp|O93884|	ONI58232.1	380	380	0.92	7e-124	0.35	transketolase [Wolbachia pipientis wVitA]
rxn01207	4-methyl-2-oxopentanoate:NAD+ oxidoreductase (CoA-mehtylpropanoylating)	NP_390284.1 (bacilus subtilis)	ONI58278.1	258	258	0.94	6e-86	0.42	pyruvate dehydrogenase E1 component subunit beta domain protein [Wolbachia pipientis wVitA]
rxn01997	dTDPglucose 4,6-hydro-lyase	NP_416545.1	WP_006280064.1	66.6	66.6	0.97	1e-13	0.25	NAD(P)-dependent oxidoreductase
rxn00056	Fe(II):oxygen oxidoreductase	NP_417795.1	WP_010081932.1	117	117	0.93	2e-35	0.38	bacterioferritin
rxn00851	D-alanine:D-alanine ligase (ADP-forming)	NP_414915.1	WP_010082603.1	128	128	0.95	1e-35	0.28	D-alanine--D-alanine ligase
rxn00086	glutathione:NADP+ oxidoreductase	NP_417957.1	WP_010962518.1	181	181	0.98	3e-53	0.29	dihydrolipoyl dehydrogenase
rxn05299	Histidine transport	NP_416809.1	WP_010962543.1	146	146	0.95	2e-44	0.38	phosphate ABC transporter ATP-binding protein
rxn05303	Arginine transport	NP_416809.1	WP_010962543.1	146	146	0.95	2e-44	0.38	phosphate ABC transporter ATP-binding protein
rxn01048	D-Xylulose-5-phosphate:formaldehyde glycolaldehydetransferase	sp|O93884|	WP_010962554.1	378	378	0.92	7e-123	35	transketolase
rxn01207	4-methyl-2-oxopentanoate:NAD+ oxidoreductase (CoA-mehtylpropanoylating)	NP_390284.1 (bacilus subtilis)	WP_010962621.1	256	256	0.94	2e-85	0.42	pyruvate dehydrogenase complex E1 component subunit beta
rxn00849	D-Alanine:2-oxoglutarate aminotransferase	NP_416793.1	WP_010962992.1	124	124	0.77	3e-33	0.29	pyridoxal phosphate-dependent aminotransferase [Wolbachia]
rxn05291	b-ketoacyl synthetase (palmitate, n-C16:0)	NP_416826.1	WP_010963089.1	248	248	0.98	5e-83	0.37	beta-ketoacyl-[acyl-carrier-protein] synthase II
rxn05144	Pyridoxal 5-phosphate synthase	NP_416155.1	WP_022626142.1	147	147	0.88	8e-46	0.41	pyridoxamine 5'-phosphate oxidase
rxn09674	Lysine transport	NP_418556.1	WP_022626385.1	151	151	0.76	1e-42	0.31	amino acid permease
